# Supplementary material for: Genome-wide association study reveals that different pathways contribute to grain quality variation in sorghum (Sorghum bicolor)
Source: BMC Genomics. 2020 Jan 31;21:112. doi: 10.1186/s12864-020-6538-8 (PMC6995107; doi:10.1186/s12864-020-6538-8)
Supplement: Supplementary file 3 — Additional file 3: Table S1. List of 196 worldwide accessions used in this study. [file 12864_2020_6538_MOESM3_ESM.xlsx]

## Sheet: Table S1
Table S1 List of 196 worldwide accessions used in this study
Sample ID	ID in Database	Plant Name	Stem characteristics (Pithy/juicy)	Type	Usage	Origin country/region	Locality	Race
7	PI 34911	F.C.I. 4201 - Texas	Juicy	Improved	Grain sorghum	United States	Texas	Caudatum
45	PI 153823	Mubiya 2 - Kenya	Juicy	Improved	Grain sorghum	Kenya	Machakos
89	PI 287571	Barotse - Zimbabwe	Juicy	Improved	Grain sorghum	Zimbabwe		Kafir-caudatum
92	PI 287590	Feterita Wad Umm Benein - Zimbabwe	Juicy	Improved	Grain sorghum	Zimbabwe		Durra-caudatum
94	PI 287592	Chigwadara - Zimbabwe	Juicy	Improved	Grain sorghum	Zimbabwe		Durra-caudatum
108	PI 287694	RUSTENBURG	Juicy	Improved	Grain sorghum	Zimbabwe		Guinea-caudatum
141	PI 482670	Chitichi - Zimbabwe	Juicy	Improved	Sweet sorghum	Zimbabwe	Chiredze District, Victoria
150	PI 482749	Tsweta - Zimbabwe	Juicy	Improved	Sweet sorghum	Zimbabwe	41km SE of Wengezi Junction, Manicaland Province.	Kafir
2007	PI 152855	DUARX GANABI	Juicy	Improved	Grain sorghum	Sudan
2025	PI 22326	MN-55 /HEGARI	Juicy	Improved	Grain sorghum	Sudan	Singa and Wad Medani, Blue Nile	Durra
2030	PI 152704	MN-832 (Kododok)	Pithy	Landrace	Grain sorghum	Sudan	Kordofan
J104	GW000019	Sorghum NK300A	Juicy	Improved	Grain sorghum	England
J142	GW005888	COLLIER	Juicy	Landrace	Grain sorghum	South Africa
3	Grif 14965	OLD MEXICAN CANE	Juicy	Improved	Sweet sorghum
5	PI 19770	COLLIER - KwaZulu-Natal	Juicy	Improved	Forage sorghum	South Africa	Cedra, KwaZulu-Natal	Caudatum-bicolor
6	PI 30204	JAPANESE DWARF BROOMCORN - Kansas	Juicy	Improved	Broom sorghum	United States	Kansas	Bicolor
8	PI 48191	SACCALINE - New South Wales	Juicy	Improved	Forage sorghum	Australia	Sydney,New South Wales	Caudatum-bicolor
14	PI 144333	MANYOBLE - KwaZulu-Natal	Juicy	Improved	Sweet sorghum	South Africa	KwaZulu-Natal
16	PI 144336	UPONDONHLOVU - KwaZulu-Natal	Juicy	Improved	Sweet sorghum	South Africa	KwaZulu-Natal
29	PI 152693	KAFIR RED - United States	Juicy	Improved	Sweet sorghum	United States	Mississippi	Kafir
32	PI 152771	RAHMETALLA GALLABAT - Sudan	Juicy	Improved	Sweet sorghum	Sudan	Kassala
40	PI 152967	WERAKAN - Sudan	Juicy	Improved	Sweet sorghum	Sudan	Equatoria
41	PI 152968	ACOL	Juicy	Improved	Sweet sorghum	Sudan	Equatoria	Caudatum
43	PI 152983	Bari - Sudan	Juicy	Improved	Sweet sorghum	Sudan	Equatoria
47	PI 153874	KATEMU - Kenya	Juicy	Improved	Sweet sorghum	Kenya	Near Molo
54	PI 155520	MN 1709	Juicy	Improved	Sweet sorghum	Zambia	4 miles north of Livingstone
60	PI 156890	Dura Huria	Pithy	Landrace	Grain sorghum	Zaire
61	PI 170787	MN 2826 - Turkey	Juicy	Improved	Sweet sorghum	Turkey	Burdur	Caudatum-bicolor
62	PI 177156	MN 2742 - Turkey	Juicy	Improved	Sweet sorghum	Turkey
63	PI 177554	MN 2894	Juicy	Improved	Sweet sorghum	Syria	Damascus
68	PI 180008	JUAR - India	Juicy	Improved	Grain sorghum	India	Sihor	Kafir-durra
69	PI 180348	Juar	Juicy	Improved	Forage sorghum	India	Munadir, Sirohi	Durra
72	PI 196583	MN 3080	Juicy	Improved	Sweet sorghum	China	Taiwan
73	PI 196584	MN 3081 - Taiwan	Juicy	Landrace	Sweet sorghum	China	Taiwan
77	PI 250898	MN 4134	Juicy	Improved	Sweet sorghum	Iran	Isfahan bazaar	Caudatum-bicolor
84	PI 260210	Darso 28	Juicy	Improved	Grain sorghum	Guadeloupe	Guadeloupe, Basse-Terre	Kafir-bicolor
86	PI 267492	IS 2834	Juicy	Improved	Grain sorghum	Zimbabwe		Guinea-caudatum
102	PI 287605	48/52/G	Juicy	Improved	Grain sorghum	Zimbabwe		Kafir
106	PI 287632	BLAAKDOOM	Juicy	Improved	Grain sorghum	Zimbabwe		Caudatum-bicolor
123	PI 456001	ETS 3889 - Ethiopia	Pithy	Landrace	Grain sorghum	Ethiopia		Guinea-kafir
128	PI 457864	ETS 4917	Juicy	Improved	Grain sorghum	Ethiopia		Kafir-durra
131	PI 482605	TGR 38 - Zimbabwe	Juicy	Improved	Sweet sorghum	Zimbabwe	Chibi District, Victoria Province	Bicolor
137	PI 482659	Mhonda - Zimbabwe	Juicy	Improved	Sweet sorghum	Zimbabwe	Chiredze District, Victoria Province
139	PI 482662	Mutode	Pithy	Landrace	Grain sorghum	Zimbabwe	Chiredze District, Victoria Province	Kafir
140	PI 482668	TGR 245A - Zimbabwe	Juicy	Improved	Sweet sorghum	Zimbabwe	Chiredze District, Victoria Province
144	PI 482675	TGR 249D - Zimbabwe	Juicy	Improved	Sweet sorghum	Zimbabwe	Chiredze District, Victoria Province	Kafir
147	PI 482683	TGR 257A	Juicy	Improved	Sweet sorghum	Zimbabwe	Ndanoa District, Victoria Province
154	PI 482768	Bedhlana - Zimbabwe	Juicy	Improved	Sweet sorghum	Zimbabwe	1 km E of Zhombe BC, Midlands Province	Kafir
157	PI 482775	Ngumane	Juicy	Improved	Sweet sorghum	Zimbabwe	5km S of St. Joseph Mission, Midlands Province
163	PI 535785	N100	Juicy	Improved	Sweet sorghum	United States	Nebraska
173	PI 561852	P89007 - Indiana	Juicy	Improved	Sweet sorghum	United States	Indiana
186	PI 641807	ATLAS	Juicy	Improved	Sweet sorghum
192	PI 641835	REX	Juicy	Improved	Sweet sorghum
195	PI 641893	DWARF ASHBURN	Juicy	Improved	Sweet sorghum
205	PI 653617	KELLER - Mississippi	Juicy	Improved	Sweet sorghum
206	PI 655983	SUGAR DRIP	Juicy	Improved	Sweet sorghum
2008	PI 641816	EARLY FOLGER	Juicy	Improved	Sweet sorghum
2027	PI 651095	MN-81/SOONER MILO/IS 345[NSSL]/IS8370[ICRISAT]	Juicy	Improved	Sweet sorghum	United States	Mississippi
2031	PI 152759	MN-1124 (Potch 8)	Pithy	Landrace	Grain sorghum	Sudan
2036	PI 643022	MN-2776	Juicy	Improved	Sweet sorghum
2050	PI 648150	MN-3739	Juicy	Improved	Sweet sorghum
2052	PI 250404	MN-4128	Juicy	Improved	Sweet sorghum	Pakistan
2062	PI 273953	MN-4564	Juicy	Improved	Sweet sorghum	Ethiopia	Harar market
2066	PI 152752(POTCH 1)	POTCH 1002	Juicy	Improved	Sweet sorghum	Sudan
2070		REX-2	Juicy	Improved	Sweet sorghum	United States
2075	PI 641842	STRAIGHTNECK-1	Juicy	Improved	Sweet sorghum
2076		SUGAR DRIP-1	Juicy	Improved	Sweet sorghum
2082	PI 197548	126-524	Juicy	Improved	Sweet sorghum	Algeria
2086	PI 485758	1788	Juicy	Improved	Sweet sorghum	Yemen	Surdut
2088			Juicy	Improved	Sweet sorghum	China	Changchun
J100	GW000002	Frondoso ZNTA	Juicy	Improved	Sweet sorghum	China	Agentina
J101	GW000012	Segaolame	Pithy	Landrace	Grain sorghum	Botswana
J103	GW000016	Hybrid Sorghum S32	Juicy	Improved	Sweet sorghum	England
J130	GW002011	Tracy(sweet sorgh)	Juicy	Improved	Sweet sorghum	TUAE
J136	GW005088	C.V.SUMAC	Juicy	Improved	Sweet sorghum	Australia
J152	GW006018	MN 4131	Juicy	Improved	Sweet sorghum	Iran
J87	00000360		Pithy	Landrace	Grain sorghum	China	Heilongjiang
4	PI 17548	RED AMBER - New South Wales	Juicy	Improved	Grain sorghum	Australia	New South Wales	Bicolor
48	PI 154800	Wenabu - Uganda	Juicy	Improved	Sweet sorghum	Uganda	Fort Portal, Toro District
110	PI 302131	MN 4179 - Portugal	Juicy	Improved	Sweet sorghum	Portugal		Caudatum
127	PI 457863	ETS 4916	Juicy	Improved	Grain sorghum	Ethiopia		Guinea-bicolor
190	PI 641821	HONEY DRIP	Juicy	Improved	Sweet sorghum
194	PI 641862	COLLIER	Juicy	Improved	Sweet sorghum
196			Juicy	Improved	Sweet sorghum
2018	PI 217784	KORJAJ /IS 2344	Juicy	Improved	Forage sorghum	Sudan	Wad-Medani	Guinea-durra
2019	PI 641826	LEOTI-2	Juicy	Improved	Sweet sorghum
2021	PI 641827	MAZO AMBER-1	Juicy	Improved	Sweet sorghum
2026	PI 55116	MN-71	Juicy	Improved	Sweet sorghum	Sudan	Khartoum
2054	PI 302123	MN-4394	Juicy	Improved	Sweet sorghum	Portugal
2067	PI 267508	POTCHETSTRM	Juicy	Improved	Sweet sorghum
2068		RED AMBER-1	Juicy	Improved	Sweet sorghum	Australia	New South Wales
2069	PI 576341	RED AMBER-2	Juicy	Improved	Sweet sorghum	South Africa
2074		SILVER TOP-1	Juicy	Improved	Sweet sorghum
2080	PI 641915	WILLIAMS-2	Juicy	Improved	Sweet sorghum
2081	PI 656029	B35	Juicy	Improved	Sweet sorghum	United States	Taxas
J99	GW000001	Fone Lero (c.u.teofia Red)	Pithy	Landrace	Grain sorghum	Argentina
64	PI 179747	JAWAR	Pithy	Landrace	Grain sorghum	India	Araba, Jodhpur	Caudatum
177	PI 562716	HONEY NO. 2	Juicy	Improved	Sweet sorghum	United States		Bicolor
2001			Pithy	Landrace	Grain sorghum	Japan
2017	PI 181083	KAMANDRI/IS 12889/MN 2934	Juicy	Improved	Forage sorghum	India	Sakrand, Sind， India	Durra-bicolor
2045	PI 196596	Karo/MN-3093	Pithy	Landrace	Sweet sorghum	China	Taiwan
2057		MN-4521	Juicy	Improved	Sweet sorghum	United States		Bicolor
2084			Juicy	Improved	Sweet sorghum	China	Changchun
2090			Juicy	Improved	Sweet sorghum	China	Changchun
J139	GW005187	IS 898	Pithy	Landrace	Grain sorghum
J14	00000386		Pithy	Landrace	Grain sorghum	China	Shanxi
J158	GW004105		Pithy	Landrace	Forage sorghum	Russia
J2	00000021		Pithy	Landrace	Grain sorghum	China	Heilongjiang
J20	00000423		Pithy	Landrace	Grain sorghum	China	Shandong
J25	00000894		Pithy	Landrace	Grain sorghum	China	Jiangsu
J30	00004811		Pithy	Landrace	Grain sorghum	China	Anhui
J4	00000005		Pithy	Landrace	Grain sorghum	China	Liaoning
J40	00009989		Pithy	Landrace	Grain sorghum	China	Yunnan
J42	00010005		Pithy	Landrace	Grain sorghum	China	Yunnan
J44	00013036		Pithy	Landrace	Grain sorghum	China	Guangxi
J49	00012449		Pithy	Landrace	Grain sorghum	China	Hainan
J52	00013504		Pithy	Landrace	Grain sorghum	China	Tibet
J53	00013505		Pithy	Landrace	Grain sorghum	China	Tibet
J54	00014158		Pithy	Landrace	Grain sorghum	China	Tibet
J55	00013395		Pithy	Landrace	Grain sorghum	China	Jiangxi
J57	00013397		Pithy	Landrace	Grain sorghum	China	Jiangxi
J59	00007290		Pithy	Landrace	Grain sorghum	China	Xinjiang
J64	00009982		Pithy	Landrace	Grain sorghum	China	Taiwan
J66	00013480		Pithy	Landrace	Grain sorghum	China	Shanxi
J67	00013494		Pithy	Landrace	Grain sorghum	China	Shanxi
J69	00001057		Pithy	Landrace	Grain sorghum	China	Beijing
J75	00006942		Pithy	Landrace	Broom sorghum	China	Hubei
J78	00009813		Pithy	Landrace	Broom sorghum	China	Shaanxi
J79	00011866		Pithy	Landrace	Broom sorghum	China	Sichuan
J81	00014183		Pithy	Landrace	Broom sorghum	China	Anhui
J85	00000375		Pithy	Landrace	Broom sorghum	China	Inner Mogonia
J88	00002350		Pithy	Landrace	Sweet sorghum	China	Shanxi
J89	00007339		Pithy	Improved	Sweet sorghum	China	Anhui
J9	00003670		Pithy	Landrace	Grain sorghum	China	Jilin
J93	00013812		Pithy	Landrace	Sweet sorghum	China	Guangxi
J95	00013897		Pithy	Improved	Sweet sorghum	China	Sichuan
J97	00013973		Pithy	Improved	Sweet sorghum	China	Shaanxi
28	PI 152678	Hegiri Sufi	Juicy	Landrace	Sweet sorghum	Sudan	Blue Nile
37	PI 152943	BABUSH	Juicy	Landrace	Sweet sorghum	Sudan	Kordofan	Caudatum
42	PI 152969	KULMETN - Sudan	Juicy	Improved	Sweet sorghum	Sudan	Equatoria
51	PI 155241	MN 1551 - Sudan	Juicy	Improved	Sweet sorghum	Sudan
76	PI 250897	MN 4133	Juicy	Improved	Grain sorghum	Iran	Isfahan bazaar
79	PI 257595	NO. 1 GAMBELA	Juicy	Improved	Grain sorghum	Ethiopia		Caudatum
81	PI 257599	NO. 5 GAMBELA	Juicy	Improved	Grain sorghum	Ethiopia		Caudatum
95	PI 287594	Bahana 2/5 - Zimbabwe	Juicy	Improved	Sweet sorghum	Zimbabwe		Caudatum
96	PI 287595	Bahana 2/6 - Zimbabwe	Juicy	Improved	Grain sorghum	Zimbabwe		Caudatum
97	PI 287596	Bahana 2/7 - Zimbabwe	Juicy	Improved	Grain sorghum	Zimbabwe		Kafir-caudatum
98	PI 287598	Bahana 25/7	Juicy	Landrace	Grain sorghum	Zimbabwe		Caudatum
103	PI 287617	ABU DIGAIS - Zimbabwe	Juicy	Improved	Sweet sorghum	Zimbabwe		Caudatum
113	PI 329434	Mashila	Juicy	Improved	Forage sorghum	Eritrea	Asmara
118	PI 330050	IS 11772	Juicy	Improved	Forage sorghum	Ethiopia
122	PI 455107	ETS 3398-A	Juicy	Improved	Grain sorghum	Ethiopia		Guinea-caudatum
124	PI 457858	ETS 4913	Juicy	Improved	Grain sorghum	Ethiopia		Guinea-caudatum
165	PI 546350	GAC102	Juicy	Improved	Sweet sorghum	United States	Georgia
167	PI 561846	P89001 - Indiana	Juicy	Improved	Grain sorghum	United States	Indiana
168	PI 561847	P89002 - Indiana	Juicy	Improved	Grain sorghum	United States	Indiana
170	PI 561849	P89004 - Indiana	Juicy	Improved	Sweet sorghum	United States	Indiana
174	PI 561853	P89008	Pithy	Landrace	Grain sorghum	United States	Indiana
175	PI 561854	P89009 - Indiana	Juicy	Improved	Sweet sorghum	United States	Indiana
176	PI 561855	P89010 - Indiana	Juicy	Improved	Sweet sorghum	United States	Indiana
178	PI 563094	WHITE EAST AFRICA 59	Juicy	Improved	Grain sorghum	Ethiopia		Durra-caudatum
181	PI 586443	MN 8180	Juicy	Improved	Sweet sorghum	Hungary		Guinea-caudatum
184	PI 597970	SC 1325C - Texas	Pithy	Landrace	Grain sorghum	United States	Texas	Caudatum
197	PI 643013	MN 2756	Juicy	Improved	Sweet sorghum
201	PI 651495	DALE - Mississippi	Juicy	Improved	Sweet sorghum
290		N32B（https://npgsweb.ars-grin.gov/gringlobal/accessiondetail.aspx?id=1309450）	Juicy	Improved	Grain sorghum	United States
2002	PI 152942	ACHILLO	Juicy	Improved	Sweet sorghum	Sudan	Kordofan
2009	PI 152627	FETERITA FAYOUMI-6	Pithy	Landrace	Grain sorghum	Sudan
2034	PI 643009	MN-2752 /Grif 16017	Pithy	Landrace	Grain sorghum	United States	Mississippi
2046	PI 201739	MN-3329 /Ngol	Juicy	Landrace	Grain sorghum	Nigeria	Nigeria
2058	PI 217892	LNUGBASH/MN-4539/IS 2331	Juicy	Landrace	Grain sorghum	Sudan	Wad-Medani	Guinea-caudatum
2071	PI 666069	ROMA	Juicy	Improved	Sweet sorghum	United States	Taxas
2079	PI 671955	SART/NSL 4019	Pithy	Landrace	Grain sorghum	Sudan	Kordofan
J112	GW000066	Sg 1765	Pithy	Landrace	Grain sorghum	France
J113	GW000159	Express	Juicy	Landrace	Grain sorghum	Germany
J129	GW002004	ku3218 (Ku300×Ku005F5 Seed88 lines)	Juicy	Improved	Sweet sorghum	Thailand
66	PI 180003	JUAR - India	Pithy	Landrace	Grain sorghum	India	Jodhpur	Guinea-durra
67	PI 180005	JAWAR - India	Juicy	Landrace	Sweet sorghum/Forage	India	Jodhpur	Durra
107	PI 287647	IS 13487 - Zimbabwe	Juicy	Landrace	Grain sorghum	Zimbabwe		Guinea-durra
159	PI 494563	IS 1037 - India	Pithy	Landrace	Grain sorghum	India		Kafir-durra
182	PI 586541	TRACY - Australia	Pithy	Landrace	Grain sorghum	Australia		Caudatum-bicolor
2016		JUAR-8	Juicy	Improved	Sweet sorghum	India
2029	PI 147272	MN-567(Red Turi)	Juicy	Improved	Grain sorghum	India	Dokri, Punjab
2035	PI 643019	MN-2765/Grif 16027	Pithy	Landrace	Grain sorghum	United States	Mississippi
2038	PI 183085	MN-2948 (JUAR)	Juicy	Improved	Grain sorghum	India	Junagadh, Kathiawar
2039		MN-2949	Juicy	Improved	Sweet sorghum	India	Veraval, Kathiawar
2040	PI 648048	MN-3013 /Grif 16145/Juar	Pithy	Landrace	Grain sorghum	United States	Mississippi	Durra
2043	PI 648053	MN-3019 (JUAR)	Juicy	Improved	Grain sorghum
2044	PI 648054	MN-3020 /Grif 16151	Pithy	Landrace	Grain sorghum	United States	Mississippi	Durra
2048	PI 218112	MN-3382	Juicy	Improved	Grain sorghum	Pakistan	Dera Ismail Khan
2059	PI 273465	MN-4561 (Jerima)	Juicy	Landrace	Grain sorghum	Nigeria
J140	GW005278	E062	Pithy	Landrace	Grain sorghum	Russia
J150	GW006004 / PI 211633	MN 3370	Pithy	Landrace	Broom sorghum	Afghanistan
J159	GW000175	Sweet Sudangrass		Landrace	Forage sorghum	Hungary
J162	GW004892	Sweet Sudan Lot 1322		Landrace	Forage sorghum	Japan
J77	00007423		Pithy	Landrace	Broom sorghum	China	Shanxi
