# Supplementary material for: Genome-wide association study reveals that different pathways contribute to grain quality variation in sorghum (Sorghum bicolor)
Source: BMC Genomics. 2020 Jan 31;21:112. doi: 10.1186/s12864-020-6538-8 (PMC6995107; doi:10.1186/s12864-020-6538-8)
Supplement: Supplementary file 4 — Additional file 4: Table S2. The mean values of 17 amino acids, tannins and starch. [file 12864_2020_6538_MOESM4_ESM.xlsx]

## Sheet: Table S2
Table S2 The mean values of 17 amino acids, tannins and starch
Taxa	Asp (nmol mg-1)	Glu (nmol mg-1)	Ser (nmol mg-1)	His (nmol mg-1)	Gly (nmol mg-1)	Thr (nmol mg-1)	Arg (nmol mg-1)	Ala (nmol mg-1)	Tyr (nmol mg-1)	Cys (nmol mg-1)	Val (nmol mg-1)	Met (nmol mg-1)	Phe (nmol mg-1)	Ile (nmol mg-1)	Leu (nmol mg-1)	Lys (nmol mg-1)	Pro (nmol mg-1)	Tannin (%)	Starch (%)	Pop*
7	8.08	18.83	5.77	1.6	6.75	4.26	3.73	13.76	3.61	17	6.86	2.31	5.45	5.77	15.51	3.55	15.12	1.21	68.82	Pop1
45	5.97	15.83	4.76	0.82	7.93	4	2.2	12.08	2.52	8.11	4.45	1.27	3.76	3.58	11.77	1.86	7.65	1.26	60.07	Pop1
89	6.15	17.22	4.8	0.9	7.09	5.1	1.78	12.83	2.42	6.71	4.35	1.05	3.7	3.59	12.35	1.98	8.65	1.23	62.21	Pop1
92	7.34	20.19	5.97	1.33	8.28	3.97	2.29	15.41	2.96	8.69	5.19	1.37	4.42	4.84	15.18	2.03	6	1.2	56.26	Pop1
94	7.02	16.52	5.07	1.12	5.8	3.42	2.51	12.34	2.6	55.56	6.04	1.1	4.32	3.98	12.61	1.77	10.5	1.2	67.35	Pop1
108	9.91	23.91	6.7	5.28	7.68	4.63	3.77	17.84	3.23	8.63	6.56	1.4	5.72	4.96	17.27	2.21	14.47	1.38	52.9	Pop1
141	5.81	16.35	4.56	0.86	5.57	3.19	2.47	12.01	2.08	9.23	4.69	0.99	3.71	3.31	11.3	1.56	9.37	1.37	69.38	Pop1
150	7.37	19.77	5.58	1.63	7.05	7.83	4.28	15.29	2.53	37.89	4.79	2.34	3.59	4.58	13.11	2.31	11.07	1.34	55.55	Pop1
2007	7.04	19.01	5.37	1.19	8.31	4.73	2.29	14.64	2.46	10.27	4.57	1.41	3.43	4.89	14.02	1.95	0.05	1.18	64.82	Pop1
2025	6.68	16.8	4.88	1.04	6.2	5.65	2.69	12.1	2.07	31.74	4.09	1.73	3.2	3.98	11.47	2.02	9.06	1.21	51.2	Pop1
2030	4.5	13.27	3.98	1	6.66	7.56	1.66	10.08	1.6	3.61	2.89	1.31	2.56	3.46	9.65	2.87	0.05	1.25	64.81	Pop1
J104	8.41	19.05	4.71	0.89	6.41	3.94	2.12	12.46	3.02	12.88	6.52	1.24	5.5	3.3	12.27	1.59	12.91	1.32	55.88	Pop1
J142	8.02	19.38	5.71	4.63	6.31	3.72	2.45	13.65	2.45	20.65	4.91	1.32	4.3	3.61	13.42	1.78	11.93	1.59	43.78	Pop1
3	7.27	18.17	4.67	0.92	6.21	3.19	2.49	12.81	2.35	11.84	5.22	0.92	3.01	4.82	14.44	2.26	10.48	2.06	58.16	Pop2
5	6.44	16.5	5.07	1.1	6.93	3.04	2.5	12.45	2.36	14.04	4.97	1.12	3	4.72	14.03	2.18	10.11	1.4	58.41	Pop2
6	6.19	20.49	6.02	1.3	6.82	3.98	2.96	14.91	2.72	12.11	5.59	1.63	4.81	4.18	14.06	1.95	12.72	1.4	53.46	Pop2
8	7.65	18.16	5.75	1.39	6.48	3.86	2.76	13.66	2.69	38.68	5.78	1.45	4.07	3.72	13.03	1.77	10.06	1.72	51.85	Pop2
14	6.66	21.15	5.6	1.33	6.32	4.76	3.09	15.26	2.65	10.75	5.78	1.44	4.48	4.32	14.8	1.73	10.96	1.85	61.82	Pop2
16	8.79	21.39	6.51	1.42	6.51	4.24	2.88	15.88	3.18	55.2	6.49	1.56	4.89	4.4	15.8	1.91	11.19	1.81	46.11	Pop2
29	8.61	20.34	5.88	1.4	7.02	4.06	2.94	14	2.79	23.31	5.46	1.49	4.58	3.86	13.89	2.06	12	1.21	69.17	Pop2
32	8.21	22.81	6.66	1.55	11.49	0.05	2.61	17.28	2.95	7.89	4.68	1.94	3.98	6.42	16.68	2.32	0.05	1.48	47.64	Pop2
40	8.15	18.86	5.31	4.21	5.92	3.46	2.26	13.26	2.46	28.35	4.73	1.05	4.16	3.48	13.45	1.66	12.7	1.23	63.69	Pop2
41	7.82	24.61	6.91	1.38	7.17	5.19	3.57	18.13	3.2	8.23	6.59	1.31	5.53	5.29	17.61	2.22	13.61	1.63	57.15	Pop2
43	4.15	15.49	4.62	1.15	7.04	9.23	1.89	11.88	2.09	3.92	3.61	2.09	2.69	3.26	10.65	3.25	0.05	1.71	66.3	Pop2
47	6.78	21.78	6.21	1.28	6.91	4.42	3.05	15.64	2.86	8.99	5.9	1.43	5.2	4.66	15.17	2.15	14.6	1.48	61.51	Pop2
54	10.29	22.06	6.62	1.67	7.3	5.89	3.4	16.47	3.16	43.1	8.01	1.71	5.09	5.14	16.02	2.66	14.4	2.02	58.16	Pop2
60	8.95	21.36	5.61	4.43	6.09	5.2	2.65	15.32	2.8	6.5	5.72	1.32	4.91	4.41	15.21	1.84	11.67	1.55	59.9	Pop2
61	5.96	19.12	5.42	1.06	6.2	3.98	2.77	13.98	2.54	7.71	5.32	1.36	4.43	4.11	13.2	1.87	12.67	1.57	55.59	Pop2
62	7.19	16.57	5.46	1.26	6.58	3.76	2.71	12.31	2.63	39.94	5.32	1.39	3.87	3.58	11.77	1.81	9.84	1.67	58.05	Pop2
63	6.3	20.83	5.71	1.65	7.75	7.56	2.02	14.94	2.22	3.89	3.57	1.07	3.14	4.5	13.82	2.48	0.05	1.49	67.86	Pop2
68	6.93	15.91	4.96	1.07	6.75	3.78	2.37	11.66	2.25	23.47	4.89	1.05	3.49	3.82	11.61	1.8	8.95	1.29	52.32	Pop2
69	10.87	30.01	6.82	1.04	7.5	5.56	3.81	19.79	4.63	2.73	7.23	2.07	8.08	6.43	20.98	1.82	14.65	1.22	57.45	Pop2
72	8.79	20.81	6.25	1.3	6.79	4.13	2.99	15.12	3.01	39.34	6.06	1.4	4.92	4.35	15	1.73	12.75	1.24	53.87	Pop2
73	8.35	24.43	7.13	1.77	8.52	7.19	2.64	18.96	2.68	8.26	4.91	2.28	3.77	5.67	16.38	3.08	0.05	1.72	63.77	Pop2
77	9.61	26.77	5.74	0.83	5.87	4.72	4.19	15.79	3.97	2.11	6.57	2.1	6.8	6.25	16.22	1.4	10.69	1.93	62.79	Pop2
84	7.87	18.07	5.16	1.06	5.72	3.59	2.27	12.6	2.41	34.67	4.81	1.11	4.26	3.68	12.87	1.72	11.5	1.52	70.22	Pop2
86	4.53	14.37	4.29	1.02	6.59	8.3	1.57	11	2.47	2.23	3.09	1.27	2.65	3.51	10.41	3.14	0.05	1.29	63.47	Pop2
102	7.91	23.88	6.49	1.5	6.98	4.57	3.25	17.3	3.03	14.14	6.41	1.54	5.19	4.7	16.29	2.16	12.14	1.19	63.98	Pop2
106	9.3	26.29	6.16	0.91	5.72	5.17	4.14	15.87	4.23	2.62	6.69	2.48	7.13	6.29	16.42	1.5	14.97	1.74	63.72	Pop2
123	8.32	21.16	6.15	1.15	6.54	3.14	2.91	16.38	2.9	13.28	6.03	1.11	3.58	5.82	18.37	2.07	11.68	1.35	55.13	Pop2
128	9.13	25.59	5.8	1.05	7.59	5.05	3.87	16.13	3.89	3.73	6.46	2.38	6.7	5.25	16.5	1.94	13.03	1.22	63.15	Pop2
131	6.88	20.98	5.96	1.35	6.73	5.05	3.45	15.65	2.72	8.44	5.91	1.23	4.71	4.71	14.82	2.05	9.22	1.99	59.78	Pop2
137	9.52	22.89	6.45	1.66	6.98	4.37	3.37	16.45	3.24	27.76	7.71	1.68	5.13	5.4	16.74	2.28	16.64	1.2	73.23	Pop2
139	11.16	27.4	7.79	2.27	8.11	5.7	4.43	19.2	4.55	22.15	9.14	2.79	6.66	7.24	21.11	4.05	18.15	1.33	64.34	Pop2
140	8.13	24.82	6.6	1.27	6.54	4.39	3.19	18.06	3.06	11.75	6.47	1.28	5.43	4.87	17.09	2.01	12.9	1.93	55.79	Pop2
144	6.88	22.46	5.85	1.28	6.25	4.81	2.73	16.11	2.8	10.43	5.96	1.36	4.7	4.8	15.81	1.8	11.83	1.45	62.38	Pop2
147	8.57	20.51	5.86	1.42	6.56	3.92	3.16	15.12	2.8	24.92	6.86	1.42	4.53	4.88	14.9	2.05	13.76	1.51	68.04	Pop2
154	8.46	21.77	5.56	1.2	7.21	3.4	2.67	14.74	2.84	14.07	6.29	1.39	3.72	5.76	17.41	2.63	11.37	1.92	62.23	Pop2
157	6.07	14.93	4.07	0.69	5.12	2.41	2.12	11.51	1.8	8.32	4.16	0.78	2.24	4.29	12.17	1.58	6.86	1.55	58.4	Pop2
163	8.51	20.94	6.04	1.4	7.23	4.43	3.17	15.77	3.08	26.37	6.86	1.5	4.58	5.27	15.75	1.95	12.57	1.23	69.33	Pop2
173	8.88	19.4	6.49	2.05	7.33	4.93	3.78	13.92	3.72	20.41	7.32	2.56	6.03	6.54	15.83	4.03	15.83	1.2	64.65	Pop2
186	6.48	22.24	6.37	1.21	7.11	4.61	2.78	16.2	2.96	9.68	6.12	1.56	5.22	4.76	15.59	1.94	13.85	1.16	64.39	Pop2
192	9.27	21.7	5.76	4.55	6.72	5.35	2.84	15.26	2.82	6.72	5.95	1.38	4.72	4.25	15.13	1.99	11.88	1.74	52.1	Pop2
195	7.3	21.68	4.51	0.73	5	3.63	3.59	11.52	3.33	2.98	5.3	2.33	5.19	5.17	11.68	1.16	8.88	1.76	66.22	Pop2
205	6.91	22.13	6.13	1.33	6.63	4.11	3.38	16.1	2.92	9.32	5.83	1.42	5.34	4.57	15.46	1.89	12.74	1.59	52.11	Pop2
206	9.31	22.66	6.29	1.42	7.15	4.21	2.94	15.65	3.09	23.32	5.86	1.57	4.94	4.13	15.57	2.15	12.79	1.66	66.35	Pop2
2008	7.27	20.61	6.06	1.29	9.36	5.03	2.74	15.27	2.86	13.23	5.66	1.87	4.72	4.39	14.58	2.1	7.43	1.45	63.64	Pop2
2027	8.69	19.34	5.38	1.12	6.06	3.47	2.45	13.5	2.36	22.45	5.03	1.04	4.2	3.46	13	1.83	11.46	1.87	57.38	Pop2
2031	6.04	17.05	5.03	1	8.18	3.98	2.33	13.02	2.61	6.47	4.68	1.33	3.92	3.58	12.42	1.92	8.49	1.24	56.69	Pop2
2036	9.14	22.02	7.17	2.15	7.93	5.35	4.21	15.8	3.99	23.59	7.79	3.03	5.89	6.36	17	3.77	17.06	1.41	64.03	Pop2
2050	6.36	18.19	5.65	1.13	8.61	4.31	2.34	14.19	2.97	9.62	4.95	1.55	4.47	4.03	13.71	1.9	7.62	1.6	49.76	Pop2
2052	7.56	16.33	5.39	1.75	7.45	5.1	3.76	13.23	3.16	10.73	6.65	2.08	4.64	4.65	14.14	3.39	13.5	1.47	67.91	Pop2
2062	9.78	28.3	7.67	1.72	9.54	5.11	3.05	21.07	3.79	10.19	6.55	1.9	5.47	6.42	20.45	2.55	5.73	1.22	53.73	Pop2
2066	4.59	14.07	4.29	1.33	7.05	4.44	1.59	11.09	1.7	4.39	2.8	0.91	2.51	3.22	10.35	1.71	0.05	1.47	73.42	Pop2
2070	6.72	20.42	5.43	1.09	6.19	4.34	2.6	14.61	2.55	10.82	5.67	1.39	4.12	4.31	13.73	1.93	8.27	1.76	58.54	Pop2
2075	8.48	20.38	6.05	1.52	6.99	4.16	3.35	15.06	3.07	55.44	7.24	1.46	4.56	4.44	14.86	2.16	10.63	1.86	60.74	Pop2
2076	8.45	22.38	6.33	1.27	9.35	4.38	2.98	17.01	3.2	4.41	6.24	1.76	4.97	4.51	15.95	2.35	10.75	1.59	69.91	Pop2
2082	7.21	16.72	5.16	1.36	6.66	4.47	2.97	13.67	2.66	10.67	6.23	1.54	4.25	4.37	14.33	2.75	13.36	1.75	65.06	Pop2
2086	6.27	14.94	4.92	1.27	6.18	3.44	2.58	11.24	2.4	53.29	5.73	1.32	3.9	3.6	10.96	1.8	9.44	1.63	64.73	Pop2
2088	8.34	19.58	4.77	1.15	6.78	2.83	2.25	12.69	2.45	5.99	6.37	0.79	4.86	2.68	12.37	1.38	15.25	1.55	55.33	Pop2
J100	5.29	13.59	2.65	0.68	2.57	4.14	1.78	7.61	1.41	7.59	3.23	0.95	2.05	2.49	7.02	1.34	7.05	1.54	55.7	Pop2
J101	8.01	18.21	4.37	1.11	3.38	4.53	2.01	11.09	2.35	7.52	5.06	1.07	3.52	3.93	10.89	1.44	10.41	1.24	59.76	Pop2
J103	8.72	21.89	6.67	1.5	6.93	4.51	2.85	16.1	3.34	15.3	6.52	1.62	4.99	4.59	16.21	2.08	12.69	1.22	55.1	Pop2
J130	6.52	15.24	3.63	0.81	5.21	4.64	1.9	9.78	1.74	5.95	5.36	0.05	2.85	2.58	9.18	1.6	10.82	1.89	55.02	Pop2
J136	7.03	17.29	4.82	1.08	5.24	5.03	2.44	13.75	2.26	9.58	5.44	1.21	3.41	4.01	14.61	2.37	14.47	1.96	57.55	Pop2
J152	8.05	19.28	4.82	1.01	7	3.28	2.25	12.66	2.49	14.74	7.06	1.25	6.08	2.69	12.59	1.35	14.44	1.41	56.35	Pop2
J87	7.27	16.87	4.26	0.94	3.12	4.5	1.98	10.72	2.03	7.55	4.31	1.26	3.01	3.65	9.8	1.5	8.33	1.48	56.68	Pop2
4	7.64	21.4	5.52	0.76	5.44	4.73	3.87	13.26	3.5	3.18	5.66	2.29	6.09	5.2	13.39	1.63	10.62	1.67	68.15	Pop3
48	9.43	22.58	6.13	4.72	6.68	4.06	2.85	15.92	2.91	6.25	6.11	1.31	5.17	4.67	16.35	1.92	15.88	1.55	54.11	Pop3
110	6.21	18.45	5.38	1.09	8.64	4.14	2.38	14.25	2.83	9.4	5.04	1.49	4.26	3.89	13.85	1.9	8.49	1.43	52.23	Pop3
127	7.59	17.66	5.81	1.44	7.35	5.09	3.01	13.01	2.53	32.31	4.98	1.42	3.65	4.27	12.5	2.11	9.13	1.48	55.2	Pop3
190	6.3	14.25	4.11	0.89	4.92	3.71	2.01	11	2.01	10.62	5.07	1.11	3.23	3.55	12.01	2.01	10.92	1.57	58.18	Pop3
194	7.01	19.94	6	1.4	7.77	8.41	2.58	15.09	2.11	4.55	3.67	1.95	3.24	4.84	11.1	2.36	2.53	1.56	53.8	Pop3
196	9.05	21.32	6.01	4.62	6.78	4.1	3.07	15.41	2.84	7.47	5.77	1.33	5.07	4.5	15.08	2.03	11.37	1.52	52.16	Pop3
2018	8.63	21.26	4.78	1.18	6.53	3.56	2.55	12.96	2.63	13.51	6.04	1.72	3.44	5.39	15.99	2.26	11.75	1.4	66.37	Pop3
2019	7.12	21.67	5.91	1.31	6.34	4.65	3.02	15.96	2.8	12.82	5.82	1.37	4.75	4.43	14.61	1.83	12.68	1.66	60.36	Pop3
2021	7.44	18.17	5.21	1.12	6.24	3.48	2.28	12.5	2.45	23.55	4.87	1.36	4.29	3.51	12.42	1.66	11.16	1.51	63.14	Pop3
2026	8.59	20.93	5.86	4.48	6.71	5.54	3.03	15.18	2.83	8.13	5.66	1.3	5.08	4.43	14.86	1.91	12.77	1.25	55.75	Pop3
2054	6.42	21.26	5.75	1.17	5.93	4.63	2.34	15.03	2.81	12.08	5.66	1.36	4.6	4.86	14.93	1.68	10.63	1.42	63.29	Pop3
2067	6.71	19.98	4.63	0.67	5.33	3.89	2.75	12.46	2.86	2.88	4.65	1.68	5.23	3.87	12.35	1.4	10.3	1.56	64.02	Pop3
2068	7.64	19.53	5.88	1.32	6.89	6.21	3.02	14.27	2.46	31.15	4.88	1.89	3.58	4.49	13.72	2.13	8.7	1.48	52.67	Pop3
2069	8.01	18.52	5.23	4.17	6.4	3.65	2.71	13.24	2.53	5.7	5.33	1.49	4.24	3.88	13.21	1.86	14.04	1.54	53.18	Pop3
2074	7.68	21.1	6.4	1.45	8.69	5.22	2.91	15.74	3.48	11.96	5.72	1.85	4.91	4.61	15.13	2.29	7.86	1.6	49.27	Pop3
2080	8.09	23.59	5.72	0.86	6.04	5.13	3.96	14.68	3.68	3.6	5.83	2.31	6.38	5.19	14.75	1.76	11.7	1.64	62.67	Pop3
2081	5.3	16.6	4.93	1.09	6.1	3.89	2.55	12.3	2.16	7.02	4.87	1.29	3.65	3.58	11.42	1.71	10.44	1.69	61.02	Pop3
J99	8.08	20.64	6.39	1.37	6.39	4.12	2.78	15.42	3.13	13.03	6.04	1.4	4.76	4.34	15.13	1.95	12.34	1.46	53.55	Pop3
64	6.99	15.85	4.3	0.69	5.35	3.02	2.2	12.19	1.94	10.51	4.56	0.83	2.44	4.43	13.06	1.54	7.91	2.24	60.2	Pop4
177	8.17	19.33	5.55	1.16	6.8	3.79	2.65	13.18	2.58	23.21	5.1	1.43	4.55	3.75	13.27	2	11.32	1.55	66.13	Pop4
2001	6.33	21.13	5.97	1.25	6.65	5.16	2.87	15.4	2.76	10.8	5.64	1.69	4.48	4.85	14.75	1.79	10.93	1.43	63.39	Pop4
2017	10.11	28.87	6.31	0.95	6.02	5	4.35	17.57	4.41	2.49	7.05	2.19	7.26	6.65	17.91	1.36	11.22	1.56	66.04	Pop4
2045	6.42	17.15	4.98	0.86	5.92	3.71	2.64	13.03	2.02	13.23	4.59	0.97	2.57	4.55	13.68	1.89	7.95	1.51	55.36	Pop4
2057	5.27	16.29	4.68	0.92	6.07	3.74	2.6	11.91	2.25	8.13	4.72	1.38	3.95	3.61	11.56	1.78	11.41	1.67	62.44	Pop4
2084	7.91	17.87	5.09	3.81	6.52	3.59	2.82	12.75	2.39	9.52	5.11	1.22	4.48	3.91	12.75	1.96	10.53	1.68	57.57	Pop4
2090	6.31	15.86	4.4	0.75	5.39	2.74	2.14	12.05	1.89	12.33	4.14	0.89	2.48	4.22	12.88	1.51	11.86	1.24	57.48	Pop4
J139	8.1	19.12	5.23	1.26	5.78	5.42	2.99	14.69	2.65	12.78	6.33	1.39	3.98	4.68	15.8	2.51	13.76	1.54	61.16	Pop4
J14	9.17	21.78	6.5	1.38	6.87	4.98	3.06	15.74	3.11	21.98	6.64	1.4	5.16	4.41	15.7	2.96	12.71	1.4	53.19	Pop4
J158	8.64	20.27	5.64	1.45	7.47	3.49	2.76	15.58	3.22	13.52	7.73	1.28	5.75	4.15	16.99	2.17	17.82	1.63	59.12	Pop4
J2	8.22	18.18	6.2	1.44	7.61	4.31	3.34	13.51	3.04	15.97	6.07	1.6	4.33	4.12	13.02	2.5	11.5	1.44	56.95	Pop4
J20	8.43	18.55	4.86	1.13	7.27	2.9	2.53	12.11	2.4	11.75	6.88	1.14	5.84	2.69	11.8	1.69	15.89	1.62	57.07	Pop4
J25	10.62	24.88	6.55	1.59	6.5	7.03	3.72	18.27	3.19	13.97	7.23	1.78	5.02	6.08	19.51	3.49	16.48	1.8	55.56	Pop4
J30	7.19	16.26	5.42	1.26	6.32	3.59	2.79	12.13	2.55	14.12	5.08	1.34	3.76	3.57	11.63	2.01	9.61	1.58	55.85	Pop4
J4	7.74	16.97	4.2	0.85	2.98	4.58	1.98	10.64	1.98	7.52	4.14	1.3	2.85	3.7	9.65	1.65	8.29	1.56	60.79	Pop4
J40	6.21	17.44	4.06	1.25	5.39	5.23	2.18	10.53	2.17	12.45	5.56	1.38	5.45	3.08	10.25	1.68	7.85	1.72	58.33	Pop4
J42	10.06	22.39	5.57	1.16	7.16	3.22	2.46	14.68	2.76	10.69	7.62	1.12	6.75	3.3	14.74	1.63	16.66	1.98	61.85	Pop4
J44	10.48	23.3	6.64	4.89	6.62	4.2	2.67	16.28	3	11.67	5.71	1.3	5.36	4.42	16.54	2.18	12	2.11	55.15	Pop4
J49	8.73	22.19	5.15	1.4	6.65	6.08	2.66	14.3	4.03	12.59	6.29	1.72	5.12	3.7	12.09	2.3	12.51	1.31	61.87	Pop4
J52	6.11	13.52	2.98	0.75	2.71	4.43	1.84	8.24	1.58	7.31	3.33	1.03	2.14	2.65	7.65	2.02	6.83	1.8	55.45	Pop4
J53	7.31	16.68	3.88	0.81	2.77	4.64	1.78	10.41	1.95	6.69	3.96	1.08	2.92	3.64	9.74	1.45	8.47	1.53	64.25	Pop4
J54	6.09	14.15	4.02	1.02	4.84	3.93	2.19	10.91	1.93	9.05	4.6	0.98	2.84	3.27	11.23	2.29	11.01	1.39	61.97	Pop4
J55	8.49	20.4	4.62	1.19	6.15	5.53	3.21	14.12	2.56	6.43	6.33	0.94	3.86	3.48	12.49	2.01	13.1	1.85	62.62	Pop4
J57	9.92	23.53	6.99	1.41	7.22	4.65	3.15	17.13	3.47	13.86	6.85	1.68	5.57	4.93	17.52	2.66	14.48	1.8	54.1	Pop4
J59	7.34	17.7	4.47	1.33	6.15	4.72	2.42	11.16	2.28	13.68	5.39	1.03	4.05	2.83	10.36	1.85	10.23	1.25	58.96	Pop4
J64	11.18	26.08	7.79	1.65	7.77	6.12	4.13	19.07	3.75	56.44	7.79	1.52	6.2	5.16	19.27	4.6	16.02	1.21	54.05	Pop4
J66	6.67	17.07	4.39	1.1	4.84	5.28	2.93	12.73	2.23	5.24	4.82	1.16	3.02	3.61	13.22	2.46	12.13	1.61	54.48	Pop4
J67	7.33	19.59	4.77	1.02	4.62	5.94	3.03	15.38	3.31	5.81	5.55	1.36	3.45	4	15.52	2.57	13.95	1.78	58.49	Pop4
J69	8.64	19.31	6.04	1.44	6.37	4.07	2.98	14.34	3.02	13.52	5.89	1.36	4.49	4.16	14.12	2.47	12.89	1.52	51.78	Pop4
J75	9.43	21.99	5.69	1.42	5.68	4.87	2.94	16.63	2.88	10.9	6.35	1.33	4.3	4.88	17.02	2.86	14.8	1.32	59.53	Pop4
J78	6.7	15.58	4.14	1.17	4.84	4.86	2.75	12	2.09	7.36	4.87	1.1	2.93	3.53	12.26	2.26	11.03	1.77	58.69	Pop4
J79	7.71	18.02	4.63	1.04	4.57	3.8	2.01	13.77	2.38	7.92	5.43	1.1	3.71	4.23	14.78	2.28	13.17	1.64	62.48	Pop4
J81	11.36	26.34	7.44	6.32	7.49	4.81	3.54	18.35	3.48	18.64	6.61	1.54	5.79	4.78	18.01	2.57	13.25	1.77	54.73	Pop4
J85	11.69	23.71	6.62	1.72	8.56	4.11	3.8	18.07	3.8	14.07	9.16	1.29	6.61	4.92	19.38	2.96	20.6	1.28	63.44	Pop4
J88	8.92	22.47	5.55	1.35	7.18	5.4	2.96	14.39	2.87	15.11	6.44	1.19	4.99	3.23	13.21	2.07	11.87	1.49	58.25	Pop4
J89	8.84	20.12	5.19	1.17	7.06	3.03	2.37	13.16	2.56	10.29	6.99	1.15	6.34	3.05	13.18	1.59	16.28	2.12	58.21	Pop4
J9	9.43	22.65	5.72	1.35	7.35	3.3	1.65	15.04	2.87	6.49	7.19	0.9	5.92	3.23	14.51	1.54	18.03	1.54	57.33	Pop4
J93	5.22	13.57	4.05	1.11	6.7	7.99	1.72	10.4	1.59	0.05	2.89	1.51	2.69	3.92	9.75	2.47	0.05	1.89	67.1	Pop4
J95	9.87	21.2	5.14	1.33	7.24	5.51	2.7	13.64	2.77	10.6	6.02	1.15	4.69	3.68	13.7	1.91	12.23	1.89	53.11	Pop4
J97	7.43	24.84	5.08	1.18	0.05	0.05	2.04	16.23	0.42	5.44	4.35	0.08	3.63	3.05	16.3	1.22	10.81	1.22	56.74	Pop4
28	7.1	15.65	4.68	1.03	5.52	3.41	2.44	11.72	2.38	62.47	5.82	0.99	4.06	3.71	11.63	1.7	9.12	1.18	65.12	Pop5
37	8.57	23	6.33	1.32	9.44	9	2.87	17.21	2.9	9.29	4.38	2.16	3.63	6.06	16.59	2.45	2.58	1.38	47.12	Pop5
42	9.73	27.01	7.4	1.68	9.14	5.32	2.84	20.27	3.53	7.95	5.85	1.75	5.2	6.88	19.63	2.44	4.57	1.64	45.39	Pop5
51	7.27	18.4	4.87	1.06	5.53	3.96	2.26	13.17	2.44	10.38	5.32	1.04	4.08	3.81	12.74	1.82	11.14	1.25	60.71	Pop5
76	6.55	17.97	5.14	0.96	7.99	4.25	2.3	13.47	2.77	8.76	4.86	1.34	4.13	3.91	13.44	2.01	8.32	1.8	53.69	Pop5
79	7.51	15.46	4.43	0.75	5.79	2.64	2.18	11.8	2.2	19.74	4.91	0.82	2.99	4.75	13.25	1.53	11.47	1.17	65.66	Pop5
81	8.19	19.53	5.88	1.35	6.66	4.05	2.77	14.49	3.05	55.68	7.13	1.21	5.01	4.61	14.92	2.09	10.82	1.22	63.16	Pop5
95	6.9	17.05	5.23	1	6.67	2.98	2.35	13.31	2.46	12.99	5.19	0.99	3.13	5.03	15.05	2.02	9.59	1.34	38.65	Pop5
96	8.82	24.15	5.89	0.78	5.66	4.95	3.92	14.78	3.97	2.36	6.32	2.37	6.73	5.82	15.18	1.64	11.9	1.28	64.37	Pop5
97	7.75	18.33	5.44	1	6.15	3.14	2.56	14.35	2.55	14.85	5.38	1.05	3.14	5.34	15.75	1.72	10.11	1.25	56.7	Pop5
98	6.68	16.11	4.67	0.74	5.48	2.89	2.16	12.8	2.13	12.63	4.66	0.92	2.67	4.68	13.66	1.32	8.83	1.31	55.68	Pop5
103	8.39	14.45	4.32	0.69	5.65	3.16	2.49	11.2	1.67	6.59	4.37	0.88	2.2	4.02	10.9	2.22	7.92	1.19	51.92	Pop5
113	6.97	16.34	4.63	0.7	5.09	3.17	2.44	12.57	1.96	8.39	4.54	0.82	2.61	4.58	13.72	1.8	7.71	1.22	57.41	Pop5
118	8.5	25.97	6.76	1.39	7.16	4.86	3.42	18.62	3.41	11.55	6.77	1.6	5.65	5.13	18.05	2.21	16.32	1.23	50.47	Pop5
122	10.94	24.9	7.54	1.8	7.98	5.06	3.8	17.89	3.6	59.02	7.65	1.62	5.47	5.1	17.94	2.69	11.38	1.65	47.97	Pop5
124	10.11	25.65	6.01	1.45	8.16	4.33	3.18	16.8	3.11	16.05	6.92	1.74	4.03	6.26	18.05	3.15	12.65	1.22	56.78	Pop5
165	7.19	19.66	5.87	1.47	8.22	4.48	2.42	15.15	2.95	8.71	4.91	1.34	4.48	4.34	14.36	2	6.96	1.22	57.67	Pop5
167	3.36	9.44	3.03	0.6	4.51	3.05	1.09	7.6	1.08	2.54	1.87	0.54	1.69	2.4	7.06	1.33	0.05	1.18	67.24	Pop5
168	6.6	15.23	4.32	3.53	4.9	3.06	2.37	11.08	2.01	3.14	4.22	0.86	3.61	3.26	10.92	1.58	9.14	1.2	55.69	Pop5
170	9.79	27.56	6.3	1.01	7.55	5.25	3.75	17.9	4.15	3.1	6.72	1.96	7.64	5.9	18.96	1.81	14.59	1.24	63.58	Pop5
174	9.78	28.28	6.27	0.85	5.62	5.18	3.25	17.73	3.96	4.88	6.72	1.84	7.39	5.71	18.78	1.7	13.98	1.22	62.17	Pop5
175	10.05	24.23	7.04	1.74	7.11	4.65	3.32	17.69	3.41	27.72	8.19	1.51	5.6	5.83	17.85	2.38	16.3	1.23	69.28	Pop5
176	5.77	17.71	5.07	1.21	7.01	7.29	1.92	11.23	1.73	7.85	3.48	1.47	3.02	4.39	10.72	2.16	0.05	1.21	57.48	Pop5
178	7.76	18.3	5.15	1.03	6.12	3.34	2.15	12.74	2.53	23.93	4.89	1.2	4.44	3.6	12.92	1.81	9.73	1.53	69.1	Pop5
181	8.51	11.2	4.52	0.85	5.89	3.24	2.21	10.69	1.99	30.63	3.19	0.84	3.82	3.06	10.69	1.83	8.74	1.46	67.88	Pop5
184	8.69	26.95	7.19	1.7	7.58	5.58	4.02	19.02	3.52	10.89	7.17	1.47	5.73	5.3	18.52	2.18	15.21	1.22	57.34	Pop5
197	7.05	20.45	4.8	0.65	5.03	4.3	3.29	12.37	3.14	2.65	5.04	1.79	5.69	4.46	12.69	1.41	10.24	1.23	75.8	Pop5
201	8.97	26.14	5.6	0.88	5.67	4.52	4.18	14.98	3.99	2.25	6.27	2.35	6.58	6.08	15.69	1.18	10.84	1.27	63.92	Pop5
290	8.62	19.96	6.2	1.38	7.96	4.8	2.94	14.55	2.8	25.88	6.13	1.09	4.73	4.44	14.72	2.14	10.38	1.24	52.8	Pop5
2002	7.83	16.92	5.3	1.5	7.06	4.38	3.13	13.82	2.97	9.87	6.77	1.68	4.61	4.73	14.86	3.38	13.58	1.47	58.59	Pop5
2009	7.04	22.57	6.13	1.23	6.81	4.54	3.23	16.48	2.98	8.11	6.22	1.27	5.18	4.79	16.01	2.23	13.77	1.23	62.03	Pop5
2034	6.63	16.91	4.62	0.76	5.1	2.86	2.11	12.61	1.97	11.63	4.41	0.9	2.65	4.45	14.02	1.55	8.32	1.26	63.79	Pop5
2046	8.03	19.54	6.06	1.44	6.84	4.09	2.8	14.05	2.93	55.49	5.95	1.52	4.54	4.16	14.36	1.84	11.72	1.38	50.36	Pop5
2058	8.3	22.27	5.28	0.7	4.98	4.75	3.54	13.4	3.52	2.13	5.66	2	6.29	5.09	13.89	1.69	11.05	1.38	65.22	Pop5
2071	11.03	22.97	6.62	1.69	7.47	5.55	3.52	16.78	3.42	32.52	8.36	1.67	5.16	5.47	16.84	2.78	15.26	1.25	55.71	Pop5
2079	6.11	16.66	4.68	0.76	4.96	2.76	2.17	12.5	1.91	11.03	4.2	0.97	2.47	4.45	13.46	1.72	8.12	1.21	57.8	Pop5
J112	7.66	17.87	5.57	1.24	6.23	3.86	2.53	13.18	2.84	12.96	5.52	1.32	4.23	3.9	13.27	1.87	12.52	1.23	61.01	Pop5
J113	7.87	15.48	3.69	0.83	2.88	4.56	1.85	9.56	1.88	7.05	4.01	1.1	2.69	3.22	8.89	1.67	7.6	1.23	62.28	Pop5
J129	8.12	18.15	5.14	4.03	5.75	3.34	2.29	12.96	2.27	15.84	4.72	0.94	3.97	3.32	12.71	1.8	11.82	1.24	66.72	Pop5
66	11.56	32.92	7.72	1.06	6.77	6.29	4.96	20.77	5.08	4.69	8.14	3.01	8.75	7.42	21.58	2.19	16.77	1.22	61.96	Pop6
67	11.57	32.69	7.52	0.98	6.39	6.16	4.43	20.75	4.91	3.83	7.77	2.42	8.58	7.1	21.79	2	15.24	1.21	59.62	Pop6
107	10.39	31.17	6.72	0.88	6.39	4.97	4.11	17.98	4.52	2.48	7.04	2.6	7.51	7.27	18.99	1.47	16.53	1.2	64.37	Pop6
159	9.45	24.94	5.62	0.76	5.3	4.78	3.36	15.98	3.59	1.91	5.89	1.62	6.67	5.22	16.7	1.69	11.52	1.31	66.91	Pop6
182	9.48	20.79	6.09	1.72	7.64	5.47	3.94	16.68	3.61	9.15	7.8	1.93	5.61	5.54	18.49	3.66	14.42	1.18	61.71	Pop6
2016	6.99	16.25	3.71	0.9	6.3	3.1	1.9	11.3	1.94	16.36	4.57	1.34	2.83	4.31	11.09	1.2	10.47	1.66	57.45	Pop6
2029	6.27	18.55	4.58	0.6	4.77	4.01	2.91	11.35	2.85	2.15	4.54	1.59	5.2	4.06	11.25	1.43	8.31	1.22	64.77	Pop6
2035	10.1	23.01	7.03	1.99	8.12	5.1	4.34	16.33	4.16	22.25	8.06	2.64	6.18	6.75	18.44	4.16	17.55	1.31	64.36	Pop6
2038	6.99	20.84	6.25	1.13	8.95	4.23	2.52	15.84	3.22	9.92	5.37	1.63	5.14	4.65	15.8	2.05	9.9	1.25	54.7	Pop6
2039	6.36	14.23	4.61	0.94	6.2	4.32	2.24	10.67	1.97	27.64	3.88	1.34	2.88	3.5	10.47	1.77	7.61	1.2	46.04	Pop6
2040	8.34	25.01	6.96	1.44	7.26	4.75	3.7	18.38	3.33	8.38	6.64	1.33	6.14	5.34	17.79	2.33	15.14	1.44	51.64	Pop6
2043	11.44	27.66	7.68	1.6	7.28	5.14	3.59	20.13	3.97	70.56	9.02	1.43	6.8	6.09	20.68	2.3	14.62	1.42	59.03	Pop6
2044	9.51	21.73	6.47	1.86	6.33	4.87	3.41	15.67	3.57	17.57	7.19	1.97	5.26	5.41	16.3	2.96	15.91	1.23	64.46	Pop6
2048	9.5	23.74	6.57	1.52	6.58	5.21	2.98	12.13	2.82	64.97	7.83	1.44	5.78	5.2	15.37	1.88	9.88	1.22	61.03	Pop6
2059	7.88	22.01	6.23	1.23	7.87	5.03	3.63	15.98	3.01	8.68	6.48	1.47	5.17	4.74	15.39	2.57	14.53	1.2	51.63	Pop6
J140	9.69	20.92	6.23	1.88	7.49	5.76	4.02	16.46	3.97	9.62	8.22	2.43	5.94	5.77	18.4	3.83	15.46	1.78	60.11	Pop6
J150	10.28	21.79	5.41	1.4	5.26	5.96	3.69	16.22	2.74	7.25	6.45	1.15	4.07	4.89	17.39	3.05	15.05	1.81	55.71	Pop6
J159	8.79	21.92	6.57	1.35	6.39	4.26	2.68	16.06	3.31	13.27	6.25	1.53	4.81	4.51	16.06	1.94	12.83	1.74	54.3	Pop6
J162	8.66	19.42	4.97	1.13	6.77	2.91	2.24	12.72	2.44	6.37	6.29	0.79	5.14	2.88	12.71	1.37	16.08	1.62	60.1	Pop6
J77	6.93	25.38	5.12	1.34	0.05	0.05	2.38	16.49	0.95	9	4.42	0.23	3.59	3.04	16.34	1.23	12.14	1.57	51.24	Pop6
Pop* The six subpopulations of the diversity panel based on structure analysis in ADMIXTURE software ((Alexander et al., 2011)
