# Supplementary material for: Genome-wide association study reveals that different pathways contribute to grain quality variation in sorghum (Sorghum bicolor)
Source: BMC Genomics. 2020 Jan 31;21:112. doi: 10.1186/s12864-020-6538-8 (PMC6995107; doi:10.1186/s12864-020-6538-8)
Supplement: Supplementary file 5 — Additional file 5: Table S3. Lists of amino acids, absolute and derived traits calculated from the sum of all amino acids and their biochemical interactions. [file 12864_2020_6538_MOESM5_ESM.xlsx]

## Sheet: Table S3
Table S3 Lists of amino acids, absolute and derived traits calculated from the sum of all amino acids and their biochemical interactions
	Absolute Amino acids	Abbreviations			Biochemistry-based categories and ratios to constituent amino acids
	Aspartate	Asp
	Glutamate	Glu			BCAA family= Sum of Ile, Val, Leu
	Serine	Ser			Ile/BCAA family
	Histidine	His			Val/BCAA family
	Glycine	Gly			Leu/BCAA family
	Threonine	Thr
	Arginine	Arg			Pyruvate family= Sum of Leu, Ala, Val
	Alanine	Ala			Leu/Pyruvate family
	Tyrosine	Tyr			Ala/Pyruvate family
	Cysteine	Cys			Val/Pyruvate family
	Valine	Val
	Methionine	Met			Serine family= Sum of Ser, Gly,Cys
	Phenylalanine	Phe			Ser/Serine family
	Isoleucine	Ile			Gly/Serine family
	Leucine	Leu			Cys/Serine family
	Lysine	Lys
	Proline	Pro			Shikimate family= Sum of Phe,Tyr
	Total=Sum of 17 amino acids				Phe/Shikimate
					Tyr/Shikimate
	Relative levels to total amino acids				Glutamate family= Sum of Glu, His, Pro, Arg
	Asp/Total				Glu/Glutamate family
	Glu/Total				His/Glutamate family
	Ser/Total				Pro/Glutamate family
	His/Total				Arg/Glutamate family
	Gly/Total
	Thr/Total				Aspartate family= Sum of Ile, Met, Thr, Asp Lys
	Arg/Total				Ile/Aspartate family
	Ala/Total				Met/Aspartate family
	Tyr/Total				Thr/Aspartate family
	Cys/Total				Asp/Aspartate family
	Val/Total				Lys/Aspartate family
	Met/Total
	Phe/Total
	Ile/Total
	Leu/Total
	Lys/Total
	Pro/Total
