# Supplementary material for: Genome-wide association study reveals that different pathways contribute to grain quality variation in sorghum (Sorghum bicolor)
Source: BMC Genomics. 2020 Jan 31;21:112. doi: 10.1186/s12864-020-6538-8 (PMC6995107; doi:10.1186/s12864-020-6538-8)
Supplement: Supplementary file 6 — Additional file 6: Table S4. 698 a priori candidate genes in the proteinogenic amino acids biosynthesis and degradation pathway. [file 12864_2020_6538_MOESM6_ESM.xlsx]

## Sheet: Sheet1
Table S4 698 a priori candidate genes in the proteinogenic amino acids biosynthesis and degradation pathway
Pathway description	Gene name v.1.4	Gene name v.13.1	Enzymatic activity
superpathway of aspartate and asparagine biosynthesis; interconversion of aspartate and asparagine	Sb09g021360	Sobic.009G149400	similar to Putative uncharacterized protein
	Sb03g041180	Sobic.003G370800	similar to Putative uncharacterized protein
	Sb04g008560	Sobic.004G104700	similar to Aspartate aminotransferase precursor
	Sb04g036060	Sobic.004G331700	similar to Aspartate aminotransferase
	Sb03g035220	Sobic.003G303300	similar to Aspartate aminotransferase, cytoplasmic
	Sb03g044870	Sobic.003G414700	weakly similar to Putative uncharacterized protein
	Sb03g044880	Sobic.003G414800	weakly similar to Putative uncharacterized protein
	Sb03g044890	Sobic.003G414900	similar to Putative uncharacterized protein
	Sb03g044900	Sobic.003G415000	similar to Putative uncharacterized protein
	Sb02g042570	Sobic.002G413100	similar to Putative uncharacterized protein
	Sb01g035630	Sobic.001G375200	weakly similar to Eukaryotic translation initiation factor 2B family protein, putative, expressed
	Sb10g009590	Sobic.010G110000	similar to Asparagine synthetase [glutamine-hydrolyzing]
	Sb05g000440	Sobic.005G003200	similar to Glutamine-dependent asparagine synthetase
	Sb01g038460	Sobic.001G406800	similar to Asparagine synthetase, putative, expressed
	Sb07g000640	Sobic.007G005100	K13051 - beta-aspartyl-peptidase (threonine type)
	Sb06g024490	Sobic.006G169500	similar to OSJNBa0065H10.15 protein
	Sb06g030910	Sobic.006G243200	similar to OSIGBa0113E10.3 protein
	Sb06g033300	Sobic.006G271700	3.4.19.5//3.5.1.1 - Asparaginase / L-asparagine amidohydrolase (1 of 1)
	Sb01g015190	Sobic.001G174700	K13051 - beta-aspartyl-peptidase (threonine type) [EC:3.4.19.5] (iaaA, ASRGL1)
	Sb01g037570	Sobic.001G397000	similar to Argininosuccinate lyase, putative, expressed
	Sb01g035950	Sobic.001G378800	similar to Fumarate hydratase 1, mitochondrial, putative, expressed
superpathway of leucine, valine, and isoleucine biosynthesis	Sb10g031300	Sobic.010G279900	similar to PHD zinc finger protein-like
	Sb09g023060	Sobic.009G169000	similar to Pyruvate decarboxylase isozyme 1
	Sb07g000645	Sobic.007G005200	similar to OSJNBb0020J19.6 protein
	Sb06g017030	Sobic.006G083900	similar to Putative uncharacterized protein
	Sb05g026350	Sobic.005G210500	similar to ATP-dependent DNA helicase, RecQ family protein, expressed
	Sb04g035010	Sobic.004G319400	similar to DNA helicase RECQE-like
	Sb04g003070	Sobic.004G035300	similar to OSJNBa0088K19.8 protein
	Sb03g028940	Sobic.003G231600	similar to CBS domain protein-like
	Sb03g005240	Sobic.003G061300	similar to Chromosome chr8 scaffold_115, whole genome shotgun sequence
	Sb03g004100	Sobic.003G047100	similar to Os01g0505400 protein
	Sb02g034880	Sobic.002G320500	weakly similar to Myb-family transcription factor-like protein
	Sb02g004100	Sobic.002G049200	weakly similar to PHD finger transcription factor-like
	Sb01g038360	Sobic.001G405500	similar to Pyruvate decarboxylase isozyme 2
	Sb01g027020	Sobic.001G275300	similar to ATP-dependent DNA helicase, RecQ family protein, expressed
	Sb01g008800	Sobic.001G098500	similar to CBS domain containing protein, expressed
	Sb01g008195	Sobic.001G090800	similar to Putative uncharacterized protein
	Sb08g003170	Sobic.008G036800	similar to Putative uncharacterized protein
	Sb07g004700	Sobic.007G058900	similar to Chalcone synthase 8
	Sb07g024260	Sobic.007G170400	similar to Chalcone synthase 8, putative
	Sb05g006620	Sobic.005G082200	similar to Acetolactate synthase, small subunit, putative
	Sb05g008850	Sobic.005G102100	similar to OSIGBa0148I18.6 protein
	Sb05g010090	Sobic.005G107800	HYDROXYMETHYLGLUTARYL-COA SYNTHASE
	Sb05g019820	Sobic.005G134301	weakly similar to Os07g0525900 protein
	Sb05g019850	Sobic.005G134700	similar to Chalcone and stilbene synthases, N-terminal domain containing protein
	Sb05g019856	Sobic.005G134900	3-Oxoacyl-[acyl-carrier-protein (ACP)] synthase III (ACP_syn_III)
	Sb05g019890	Sobic.005G135300	similar to Chalcone and stilbene synthases, N-terminal domain containing protein
	Sb05g019910	Sobic.005G135500	similar to Chalcone and stilbene synthases, N-terminal domain containing protein
	Sb05g019930	Sobic.005G135600	Bisdemethoxycurcumin synthase / Curcuminoid synthase
	Sb05g019940	Sobic.005G135700	similar to Chalcone and stilbene synthases, N-terminal domain containing protein
	Sb05g019950	Sobic.005G135800	similar to Chalcone and stilbene synthases, N-terminal domain containing protein
	Sb05g020150	Sobic.005G136200	similar to Chalcone synthase WHP1
	Sb05g020160	Sobic.005G136300	similar to Chalcone synthase WHP1
	Sb05g020170	Sobic.005G136450	similar to Chalcone synthase WHP1
	Sb05g020180	Sobic.005G136600	similar to Chalcone synthase WHP1
	Sb05g020190	Sobic.005G136800	similar to Chalcone synthase WHP1
	Sb05g020200	Sobic.005G137000	similar to Chalcone synthase WHP1
	Sb05g020210	Sobic.005G137100	similar to Chalcone synthase WHP1
	Sb05g020220	Sobic.005G137200	similar to Chalcone synthase WHP1
	Sb05g020230	Sobic.005G137300	similar to Chalcone synthase WHP1
	Sb05g022500	Sobic.005G164200	similar to Putative uncharacterized protein
	Sb05g022510	Sobic.005G164300	similar to Putative uncharacterized protein
	Sb04g022590	Sobic.004G175800	similar to Putative uncharacterized protein
	Sb04g022860	Sobic.004G179000	similar to Putative uncharacterized protein
	Sb04g025560	Sobic.004G210000	similar to Acetolactate synthase, small subunit, putative
	Sb03g009970	Sobic.003G118266	Bisdemethoxycurcumin synthase / Curcuminoid synthase
	Sb02g001870	Sobic.002G020100	similar to Os07g0525900 protein
	Sb02g009850	Sobic.002G115700	similar to Putative chalcone synthase
	Sb02g034010	Sobic.002G310400	similar to Putative uncharacterized protein
	Sb02g034020	Sobic.002G310500	similar to Putative uncharacterized protein
	Sb02g034030	Sobic.002G310600	similar to Putative chalcone synthase
	Sb01g018950	Sobic.001G215000	HYDROXYMETHYLGLUTARYL-COA SYNTHASE
	Sb06g024890	Sobic.006G173600	similar to OSJNBb0012E24.7 protein
	Sb01g010250	Sobic.001G116100	similar to Threonine dehydratase biosynthetic, chloroplast, putative, expressed
	Sb09g029170	Sobic.009G239900	similar to Putative uncharacterized protein
	Sb03g029720	Sobic.003G239900	similar to Putative uncharacterized protein
	Sb07g024070	Sobic.007G167800	similar to Dihydroxy-acid dehydratase
	Sb09g008180	Sobic.009G088800	similar to Os05g0244700 protein
	Sb04g010240	Sobic.004G122800	similar to Os02g0273100 protein
	Sb03g000450	Sobic.003G003200	similar to Branched-chain amino acid aminotransferase-like
	Sb01g029750	Sobic.001G305600	similar to Putative uncharacterized protein
	Sb01g034820	Sobic.001G365200	similar to Putative uncharacterized protein
	Sb01g050250	Sobic.001G540100	similar to Putative uncharacterized protein
	Sb08g001160	Sobic.008G012400	similar to Os11g0142500 protein
	Sb05g002540	Sobic.005G030100	similar to Os11g0142500 protein
	Sb07g005390	Sobic.007G068100	similar to Putative aconitate hydratase, cytoplasmic
	Sb02g034590	Sobic.002G316900	similar to Putative aconitate hydratase, cytoplasmic
	Sb01g047850	Sobic.001G512800	similar to Aconitate hydratase, cytoplasmic, putative, expressed
	Sb04g002120	Sobic.004G023900	similar to Putative 3-isopropylmalate dehydratase large subunit
	Sb04g033080	Sobic.004G296800	similar to 3-isopropylmalate dehydratase, small subunit-like
	Sb06g020150	Sobic.006G120900	similar to OSIGBa0116M22.11 protein
	Sb04g024840	Sobic.004G202100	similar to OSIGBa0116M22.11 protein
	Sb03g011050	Sobic.003G129900	similar to Putative uncharacterized protein
	Sb06g033720	Sobic.006G275800	similar to 3-isopropylmalate dehydrogenase
superpathway of lysine, threonine and methionine biosynthesis II	Sb03g044650	Sobic.003G412100	similar to Aspartokinase
	Sb02g009570	Sobic.002G111800	ASPARTATE KINASE
	Sb02g019450	Sobic.002G155100	similar to Bifunctional aspartokinase/homoserine dehydrogenase 2, chloroplast precursor (AK-HD 2) (AK-HSDH 2)
	Sb01g001140	Sobic.001G011700	similar to Aspartokinase
	Sb01g014570	Sobic.001G166600	similar to Probable N-acetyl-gamma-glutamyl-phosphate reductase, chloroplast precursor
	Sb01g007370	Sobic.001G081900	similar to Chromosome chr1 scaffold_5, whole genome shotgun sequence
	Sb10g024200	Sobic.010G192500	similar to Putative uncharacterized protein
	Sb10g023880	Sobic.010G188600	similar to Putative uncharacterized protein
	Sb10g023200	Sobic.010G180500	PTHR21231:SF3 - GPN-LOOP GTPASE 2 (1 of 2)
	Sb09g021260	Sobic.009G148000	similar to Putative anthranilate phosphoribosyltransferase
	Sb09g018900	Sobic.009G121200	similar to Putative zinc finger protein
	Sb07g025880	Sobic.007G189100	similar to Os08g0537600 protein
	Sb06g034070	Sobic.006G280300	similar to OSJNBb0020J19.7 protein
	Sb06g033430	Sobic.006G272800	similar to OSJNBa0088H09.3 protein
	Sb06g019790	Sobic.006G116600	similar to H0305E08.5 protein
	Sb04g037100	Sobic.004G343800	similar to Putative uncharacterized protein
	Sb04g032540	Sobic.004G290400	similar to Pentatricopeptide (PPR) repeat-containing protein-like
	Sb04g032530	Sobic.004G290300	similar to Putative uncharacterized protein
	Sb04g030430	Sobic.004G266300	weakly similar to Chromosome chr14 scaffold_21, whole genome shotgun sequence
	Sb04g029530	Sobic.004G256700	similar to Putative uncharacterized protein
	Sb04g022660	Sobic.004G176400	similar to Putative purine nucleotide binding protein
	Sb04g006690	Sobic.004G081100	similar to Zinc finger protein F35
	Sb03g028370	Sobic.003G225900	similar to C2 domain-containing protein-like
	Sb03g026320	Sobic.003G201100	similar to Os01g0587300 protein
	Sb03g011100	Sobic.003G130500	similar to Os01g0276400 protein
	Sb02g036460	Sobic.002G340100	similar to ARF GAP-like zinc finger-containing protein-like
	Sb02g034060	Sobic.002G310900	similar to Zinc finger and C2 domain protein-like
	Sb02g033760	Sobic.002G307600	similar to Putative uncharacterized protein
	Sb02g033370	Sobic.002G303300	similar to Chromosome chr2 scaffold_105, whole genome shotgun sequence
	Sb02g029540	Sobic.002G260700	similar to Os09g0510700 protein
	Sb02g003740	Sobic.002G043700	2.7.11.13 - Protein kinase C / PKC (1 of 2)
	Sb02g000790	Sobic.002G006700	similar to Os07g0108400 protein
	Sb01g014990	Sobic.001G171500	PTHR10202:SF13 - PRESENILIN-2 (1 of 1)
	Sb01g013120	Sobic.001G151200	similar to Putative uncharacterized protein
	Sb01g010150	Sobic.001G114500	similar to Expressed protein
	Sb10g002770	Sobic.010G030600	similar to Putative uncharacterized protein
	Sb10g009600	Sobic.010G110500	PTHR24095:SF122 - ACYL-ACTIVATING ENZYME 10-RELATED (1 of 3)
	Sb10g009610	Sobic.010G110700	similar to H0103C06.2 protein
	Sb10g012080	Sobic.010G130800	similar to Putative adenosine monophosphate binding protein 1 AMPBP1
	Sb10g023470	Sobic.010G184100	similar to Putative uncharacterized protein
	Sb10g023640	Sobic.010G185700	similar to Putative small calcium-binding mitochondrial carrier 2
	Sb10g026130	Sobic.010G214900	similar to Putative 4-coumarate--CoA ligase 4CL2
	Sb10g029410	Sobic.010G257300	similar to Carboxylesterase-like
	Sb09g005250	Sobic.009G063100	similar to Putative uncharacterized protein
	Sb09g007450	Sobic.009G084400	similar to Sugar transporter family protein, expressed
	Sb09g022100	Sobic.009G157800	similar to Putative sugar transporter
	Sb09g028810	Sobic.009G235600	similar to Putative integral membrane protein
	Sb09g028820	Sobic.009G235700	K08145 - MFS transporter, SP family, solute carrier family 2 (facilitated glucose transporter), member 8 (SLC2A8, GLUT8) (1 of 5)
	Sb09g028840	Sobic.009G235900	similar to Putative integral membrane protein
	Sb09g029520	Sobic.009G243800	similar to 10A19I.3
	Sb09g030000	Sobic.009G249500	similar to Chromosome chr2 scaffold_132, whole genome shotgun sequence
	Sb08g003020	Sobic.008G034900	similar to S-receptor kinase-like protein, putative
	Sb08g003430	Sobic.008G039800	similar to Rac GTPase activating protein 1
	Sb08g016520	Sobic.008G111100	KOG0254 - Predicted transporter (major facilitator superfamily) (1 of 65)
	Sb08g016530	Sobic.008G111300	similar to Sugar transporter family protein, expressed
	Sb08g016850	Sobic.008G114900	similar to Rac GTPase activating protein 3, putative, expressed
	Sb07g004950	Sobic.007G061800	similar to Putative uncharacterized protein
	Sb07g007810	Sobic.007G089900	similar to 4-coumarate--CoA ligase 1
	Sb07g022040	Sobic.007G145600	similar to Putative uncharacterized protein
	Sb07g025220	Sobic.007G181600	similar to Sorbitol dehydrogenase
	Sb06g000520	Sobic.006G003600	similar to H0505F09.4 protein
	Sb06g018540	Sobic.006G101900	similar to Monosaccharide transporter 1
	Sb06g018590	Sobic.006G102300	similar to H0505F09.5 protein
	Sb06g018600	Sobic.006G102400	similar to H0505F09.4 protein
	Sb06g018610	Sobic.006G102500	similar to H0505F09.6 protein
	Sb06g018630	Sobic.006G102800	similar to OSIGBa0093K19.7 protein
	Sb06g021070	Sobic.006G130800	similar to OSIGBa0130B08.11 protein
	Sb06g022300	Sobic.006G143900	similar to OSIGBa0157K09-H0214G12.16 protein
	Sb06g023070	Sobic.006G153200	similar to ATP-dependent Clp protease proteolytic subunit
	Sb06g026110	Sobic.006G187200	similar to H0404F02.3 protein
	Sb06g032750	Sobic.006G265000	similar to H0103C06.2 protein
	Sb06g033060	Sobic.006G268800	similar to H0801D08.10 protein
	Sb06g033300	Sobic.006G271700	3.4.19.5//3.5.1.1 - Asparaginase / L-asparagine amidohydrolase (1 of 1)
	Sb06g033410	Sobic.006G272600	similar to H0306F12.7 protein
	Sb05g003000	Sobic.005G035900	similar to S-receptor kinase-like protein, putative
	Sb05g003310	Sobic.005G039700	similar to Rac GTPase activating protein 1
	Sb05g003610	Sobic.005G043800	PF07690 - Major Facilitator Superfamily (MFS_1) (1 of 130)
	Sb05g023140	Sobic.005G171200	similar to Sugar transporter family protein, expressed
	Sb05g025270	Sobic.005G195900	similar to Sugar transporter family protein, expressed
	Sb05g025290	Sobic.005G196100	similar to Sugar transporter family protein, expressed
	Sb05g025340	Sobic.005G196300	similar to Os11g0637400 protein
	Sb05g025370	Sobic.005G196700	similar to Sugar transporter family protein, expressed
	Sb04g001460	Sobic.004G015400	similar to Putative uncharacterized protein
	Sb04g004210	Sobic.004G049300	similar to Putative monosaccharide transporter
	Sb04g004510	Sobic.004G053200	similar to Putative uncharacterized protein
	Sb04g005210	Sobic.004G062500	similar to 4-coumarate coenzyme A ligase
	Sb04g006930	Sobic.004G084200	similar to Os02g0201500 protein
	Sb04g007010	Sobic.004G085100	similar to Protein brittle-1, chloroplast precursor
	Sb04g008020	Sobic.004G097400	similar to Os02g0226300 protein
	Sb04g010400	Sobic.004G124500	similar to Putative sugar transporter
	Sb04g021510	Sobic.004G163400	similar to Receptor protein kinase-like
	Sb04g023710	Sobic.004G188701	similar to Putative uncharacterized protein
	Sb04g026880	Sobic.004G224500	similar to ATP-dependent Clp protease proteolytic subunit
	Sb04g031010	Sobic.004G272700	similar to 4-coumarate--CoA ligase 2
	Sb04g031870	Sobic.004G282400	similar to Rho GTPase activating protein 2
	Sb04g036140	Sobic.004G332700	similar to Putative monosaccharide transporter 6
	Sb04g037030	Sobic.004G343100	similar to Putative uncharacterized protein
	Sb04g038440	Sobic.004G357900	similar to Putative homoserine kinase
	Sb03g000610	Sobic.003G004900	similar to H0211A12.17 protein
	Sb03g006370	Sobic.003G075500	similar to Os01g0143100 protein
	Sb03g007080	Sobic.003G084000	similar to Hexose transporter
	Sb03g009310	Sobic.003G110800	similar to Chromosome chr14 scaffold_164, whole genome shotgun sequence
	Sb03g009340	Sobic.003G111000	PTHR23500:SF62 - SUGAR TRANSPORTER ERD6-LIKE 14-RELATED (1 of 3)
	Sb03g010360	Sobic.003G122300	similar to Putative peroxisomal Ca-dependent solute carrier
	Sb03g018270	Sobic.003G170200	similar to ATP-dependent Clp protease proteolytic subunit
	Sb03g025600	Sobic.003G192200	similar to Putative monosaccharide transport protein
	Sb03g025740	Sobic.003G194100	similar to Mitochondrial carrier protein-like
	Sb03g032590	Sobic.003G273900	similar to Os01g0708900 protein
	Sb03g035250	Sobic.003G303900	similar to Putative uncharacterized protein
	Sb03g037310	Sobic.003G327200	2.7.1.148 - 4-(cytidine 5'-diphospho)-2-C-methyl-D-erythritol kinase / CMK (1 of 1)
	Sb03g042910	Sobic.003G391600	similar to Putative 4-coumarate:coenzyme A ligase
	Sb03g045690	Sobic.003G424300	similar to Pyrroline-5-carboxylate reductase
	Sb03g047080	Sobic.003G441000	similar to Putative uncharacterized protein
	Sb02g001045	Sobic.002G009600	weakly similar to Putative 4-coumarate--CoA ligase 1
	Sb02g001050	Sobic.002G009700	weakly similar to Putative 4-coumarate--CoA ligase 1
	Sb02g006150	Sobic.002G073600	similar to Putative uncharacterized protein
	Sb02g009280	Sobic.002G108900	similar to Sugar transporter family protein, expressed
	Sb02g009710	Sobic.002G113600	similar to Rac GTPase activating protein 3-like protein
	Sb02g010540	Sobic.002G121800	similar to OSIGBa0157K09-H0214G12.16 protein
	Sb02g020270	Sobic.002G158900	similar to Putative 4-coumarate--CoA ligase 1
	Sb02g024060	Sobic.002G193800	PTHR23503:SF8 - GLUCOSE TRANSPORTER TYPE 1 (1 of 1)
	Sb02g024690	Sobic.002G201900	similar to Glucose transporter
	Sb02g036310	Sobic.002G338500	similar to Monosaccharide transporter 6
	Sb02g037570	Sobic.002G353900	similar to Os07g0582400 protein
	Sb02g037580	Sobic.002G354000	similar to Os07g0582400 protein
	Sb02g037590	Sobic.002G354100	similar to Os07g0582400 protein
	Sb02g038790	Sobic.002G368800	weakly similar to Os01g0341000 protein
	Sb02g041730	Sobic.002G402600	similar to Pleckstrin homology (PH) domain-containing protein-like
	Sb01g002640	Sobic.001G027900	similar to Cation/hydrogen exchanger, putative
	Sb01g016630	Sobic.001G189300	weakly similar to Putative 4-coumarate--CoA ligase 1
	Sb01g016730	Sobic.001G190200	similar to Monosaccharide transporter 2
	Sb01g023070	Sobic.001G256900	similar to Putative Tricarboxylate transport protein, mitochondrial
	Sb01g027680	Sobic.001G281500	similar to ATP-dependent Clp protease proteolytic subunit
	Sb01g027820	Sobic.001G282800	similar to Putative uncharacterized protein
	Sb01g029030	Sobic.001G297600	similar to Hexose carrier protein HEX6, putative, expressed
	Sb01g031360	Sobic.001G323600	similar to Os07g0582400 protein
	Sb01g034610	Sobic.001G362500	similar to Sugar transporter family protein, expressed
	Sb01g037430	Sobic.001G395300	similar to ATP-dependent Clp protease proteolytic subunit
	Sb01g037600	Sobic.001G397400	similar to AMP-binding enzyme family protein, expressed
	Sb01g037610	Sobic.001G397500	similar to Os03g0305000 protein
	Sb01g040660	Sobic.001G432200	similar to RhoGAP domain containing protein, expressed
	Sb01g042690	Sobic.001G454100	similar to Sugar carrier protein C, putative, expressed
	Sb01g044000	Sobic.001G469500	similar to Sugar transporter family protein, expressed
	Sb01g044010	Sobic.001G469600	similar to Mannitol transporter, putative, expressed
	Sb01g046790	Sobic.001G500800	similar to Os03g0152400 protein
	Sb01g048050	Sobic.001G514900	PF00501//PF13193 - AMP-binding enzyme (AMP-binding) // AMP-binding enzyme C-terminal domain (AMP-binding_C) (1 of 29)
	Sb01g048080	Sobic.001G515300	PF00501//PF13193 - AMP-binding enzyme (AMP-binding) // AMP-binding enzyme C-terminal domain (AMP-binding_C) (1 of 29)
	Sb01g048090	Sobic.001G515400	similar to AMP-dependent synthetase and ligase family protein, putative, expressed
	Sb01g048200	Sobic.001G516600	similar to AMP-binding enzyme family protein, expressed
	Sb01g048390	Sobic.001G518800	similar to EST AU070346(S12172) corresponds to a region of the predicted gene
	Sb01g050580	Sobic.001G543500	similar to Hexose carrier protein HEX6, putative, expressed
	Sb10g005100	Sobic.010G059200	similar to Putative uncharacterized protein
	Sb08g022280	Sobic.008G179900	similar to Cysteine synthase (EC 2.5.1.47) (O-acetylserine sulfhydrylase) (O- acetylserine (Thiol)-lyase)
	Sb06g016480	Sobic.006G077900	PTHR10314//PTHR10314:SF108 - SER/THR DEHYDRATASE, TRP SYNTHASE // SUBFAMILY NOT NAMED (1 of 1)
	Sb06g001610	Sobic.006G016900	similar to Cysteine synthase
	Sb04g007900	Sobic.004G095700	similar to Putative uncharacterized protein
	Sb03g037860	Sobic.003G333700	similar to Cysteine synthase
	Sb03g009260	Sobic.003G110100	similar to Cysteine synthase
	Sb01g042800	Sobic.001G455600	similar to Cysteine synthase
	Sb01g023050	Sobic.001G256700	similar to Putative O-succinylhomoserine (Thiol)-lyase
	Sb05g025660	Sobic.005G200300	similar to Tyrosine/nicotianamine aminotransferases family protein, expressed
	Sb05g021610	Sobic.005G152200	similar to Os11g0552000 protein
	Sb05g021600	Sobic.005G152100	similar to Os11g0552000 protein
	Sb05g021590	Sobic.005G152000	similar to Os11g0552000 protein
	Sb03g026220	Sobic.003G199900	similar to Putative uncharacterized protein
	Sb02g026430	Sobic.002G223500	similar to Putative asparate aminotransferase
	Sb02g003530	Sobic.002G041200	similar to Putative uncharacterized protein
	Sb02g003520	Sobic.002G041100	PTHR11751//PTHR11751:SF400 - SUBGROUP I AMINOTRANSFERASE RELATED // SUBFAMILY NOT NAMED (1 of 3)
	Sb01g044130	Sobic.001G471100	similar to Putative uncharacterized protein
	Sb01g038010	Sobic.001G401700	similar to Aspartate aminotransferase, putative, expressed
	Sb01g018970	Sobic.001G215300	similar to Aminotransferase, classes I and II family protein, expressed
	Sb01g017060	Sobic.001G193600	similar to Chromosome chr2 scaffold_105, whole genome shotgun sequence
	Sb08g022210	Sobic.008G178800	similar to Methionine synthase 2 enzyme
	Sb01g012960	Sobic.001G148900	similar to Methionine synthase 2 enzyme
	Sb08g020830	Sobic.008G161700	similar to Homocysteine S-methyltransferase 2
	Sb01g042580	Sobic.001G453100	similar to Homocysteine S-methyltransferase 1
	Sb06g024890	Sobic.006G173600	similar to OSJNBb0012E24.7 protein
	Sb01g010250	Sobic.001G116100	similar to Threonine dehydratase biosynthetic, chloroplast, putative, expressed
	Sb10g022560	Sobic.010G173000	similar to Os06g0571300 protein
	Sb09g027430	Sobic.009G220000	similar to Os01g0693800 protein
	Sb03g031880	Sobic.003G265400	similar to Os01g0693800 protein
	Sb10g026260	Sobic.010G216300	similar to Dihydrodipicolinate synthase, chloroplast precursor
	Sb06g026060	Sobic.006G186600	similar to Dihydrodipicolinate synthase 2, chloroplast precursor
	Sb07g024590	Sobic.007G173800	similar to Putative uncharacterized protein
	Sb10g029870	Sobic.010G262500	similar to Glyceraldehyde-3-phosphate dehydrogenase, cytosolic 1
	Sb09g001600	Sobic.009G016700	similar to Glyceraldehyde-3-phosphate dehydrogenase, cytosolic 3
	Sb07g002220	Sobic.007G025400	similar to Glyceraldehyde-3-phosphate dehydrogenase, cytosolic 1
	Sb07g024340	Sobic.007G171200	similar to Probable dihydrodipicolinate reductase 1, chloroplast precursor
	Sb06g018880	Sobic.006G105900	similar to Glyceraldehyde-3-phosphate dehydrogenase A, chloroplast precursor
	Sb04g004750	Sobic.004G056400	similar to Putative uncharacterized protein
	Sb04g025120	Sobic.004G205100	similar to Glyceraldehyde-3-phosphate dehydrogenase, cytosolic 3
	Sb01g041240	Sobic.001G438600	similar to Probable dihydrodipicolinate reductase 2, chloroplast precursor
	Sb01g048470	Sobic.001G519800	similar to EST C74302(E30840) corresponds to a region of the predicted gene
	Sb01g049480	Sobic.001G531800	similar to Dihydrodipicolinate reductase, C-terminus family protein, expressed
	Sb10g006970	Sobic.010G080300	similar to Putative aminoacylase
	Sb07g027550	Sobic.007G208300	similar to Putative aminoacylase
	Sb08g018560	Sobic.008G133500	K01778 - diaminopimelate epimerase (dapF) (1 of 2)
	Sb08g018570	Sobic.008G133600	similar to Putative diaminopimelate epimerase, chloroplast precursor
	Sb08g003330	Sobic.008G038600	similar to Probable diaminopimelate decarboxylase, chloroplast precursor
	Sb05g021830	Sobic.005G156000	similar to Putative ornithine decarboxylase
	Sb02g031560	Sobic.002G282800	similar to Putative ornithine decarboxylase
	Sb02g031570	Sobic.002G282900	similar to Putative ornithine decarboxylase
	Sb02g031650	Sobic.002G284000	similar to Putative uncharacterized protein
	Sb02g033250	Sobic.002G302100	similar to Putative uncharacterized protein
superpathway of serine and glycine biosynthesis I	Sb02g008670	Sobic.002G101400	similar to Os07g0264100 protein
	Sb02g008660	Sobic.002G101300	similar to Os07g0264100 protein
	Sb10g026070	Sobic.010G214100	similar to Os06g0655100 protein
	Sb07g021980	Sobic.007G145000	similar to Putative uncharacterized protein
	Sb06g030920	Sobic.006G243400	similar to H0212B02.14 protein
	Sb08g019520	Sobic.008G144800	similar to Serine hydroxymethyltransferase
	Sb05g014880	Sobic.005G113300	similar to Serine hydroxymethyltransferase
	Sb05g018880	Sobic.005G126800	similar to Serine palmitoyltransferase 2, putative, expressed
	Sb03g041410	Sobic.003G373600	similar to Putative uncharacterized protein
	Sb03g044700	Sobic.003G412700	similar to Putative uncharacterized protein
	Sb01g008690	Sobic.001G097100	similar to Serine hydroxymethyltransferase
	Sb01g046580	Sobic.001G498500	similar to Putative phosphoserine aminotransferase
	Sb08g015630	Sobic.008G104500	similar to Ureide permease 2, putative, expressed
	Sb08g016060	Sobic.008G105500	similar to Ureide permease 4, putative, expressed
	Sb08g016100	Sobic.008G106100	similar to Putative uncharacterized protein
	Sb05g025180	Sobic.005G194900	similar to Phosphoserine phosphatase, putative, expressed
glycine cleavage complex	Sb08g018790	Sobic.008G136601	PTHR22504 - REPRESSOR OF RNA POLYMERASE III TRANSCRIPTION MAF1 (1 of 2)
	Sb08g005210	Sobic.008G062500	similar to Glycine cleavage system H protein, mitochondrial precursor
	Sb04g024970	Sobic.004G203400	similar to OSIGBa0099L20.1 protein
	Sb04g004720	Sobic.004G055700	similar to Putative glycine decarboxylase complex H-protein
	Sb08g003440	Sobic.008G039900	similar to Victorin binding protein
	Sb10g002310	Sobic.010G024600	similar to Glycine cleavage T protein-like
	Sb06g029020	Sobic.006G220800	similar to Aminomethyltransferase
	Sb10g026430	Sobic.010G218300	similar to Os06g0661900 protein
	Sb10g028910	Sobic.010G250800	similar to Putative uncharacterized protein P0468G03.24
	Sb09g004430	Sobic.009G052200	similar to Dihydrolipoyl dehydrogenase
	Sb09g004610	Sobic.009G054600	similar to Dihydrolipoyl dehydrogenase
	Sb08g022900	Sobic.008G188100	similar to Expressed protein
	Sb07g001090	Sobic.007G011200	similar to Putative uncharacterized protein
	Sb07g006420	Sobic.007G080100	similar to Putative uncharacterized protein
	Sb06g027880	Sobic.006G207900	similar to OSIGBa0113I13.9 protein
	Sb06g027890	Sobic.006G208000	5.2.1.8 - Peptidylprolyl isomerase / Rotamase (1 of 76)
	Sb06g034240	Sobic.006G282100	similar to OSIGBa0138E08-OSIGBa0161L23.2 protein
	Sb04g005050	Sobic.004G060300	similar to Putative uncharacterized protein OJ1077_E05.12
	Sb04g009360	Sobic.004G114500	similar to Putative uncharacterized protein OSJNBb0042G06.17
	Sb03g007040	Sobic.003G083600	similar to Expressed protein
	Sb03g007050	Sobic.003G083700	similar to Os01g0133700 protein
	Sb03g007060	Sobic.003G083800	similar to Putative uncharacterized protein
	Sb03g013290	Sobic.003G152900	similar to Dihydrolipoyl dehydrogenase
	Sb03g013540	Sobic.003G155300	similar to Dihydrolipoyl dehydrogenase
	Sb03g041470	Sobic.003G374300	similar to P0648C09.24 protein
	Sb01g009200	Sobic.001G103000	similar to Expressed protein
	Sb01g009210	Sobic.001G103100	similar to Expressed protein
	Sb01g009220	Sobic.001G103200	similar to Expressed protein
alanine degradation III	Sb02g039340	Sobic.002G375800	similar to Putative uncharacterized protein
	Sb02g025480	Sobic.002G211300	similar to Putative alanine aminotransferase
	Sb02g000780	Sobic.002G006600	similar to Alanine aminotransferase
	Sb01g023750	Sobic.001G260800	similar to Alanine aminotransferase 2
arginine degradation I (arginase pathway)	Sb06g001370	Sobic.006G014000	similar to B0616E02-H0507E05.10 protein
	Sb06g000650	Sobic.006G005300	similar to B0616E02-H0507E05.12 protein
	Sb06g000640	Sobic.006G005200	similar to B0616E02-H0507E05.10 protein
	Sb06g000620	Sobic.006G004900	similar to B0616E02-H0507E05.10 protein
	Sb06g000600	Sobic.006G004700	similar to B0616E02-H0507E05.10 protein
	Sb06g000590	Sobic.006G004600	similar to B0616E02-H0507E05.10 protein
	Sb06g000580	Sobic.006G004500	similar to B0616E02-H0507E05.7 protein
	Sb03g000950	Sobic.003G008900	PTHR10996//PTHR10996:SF139 - 2-HYDROXYACID DEHYDROGENASE-RELATED // SUBFAMILY NOT NAMED (1 of 1)
	Sb02g002850	Sobic.002G032900	similar to B0616E02-H0507E05.12 protein
	Sb09g023310	Sobic.009G172500	similar to Chromosome chr8 scaffold_88, whole genome shotgun sequence
	Sb09g002480	Sobic.009G029700	similar to Putative acetylornithine aminotransferase
	Sb01g045680	Sobic.001G488200	similar to Alanine-glyoxylate aminotransferase 2, mitochondrial, putative, expressed
	Sb01g035960	Sobic.001G379000	similar to Alanine-glyoxylate aminotransferase 2, mitochondrial, putative, expressed
	Sb01g013600	Sobic.001G156100	similar to Ornithine aminotransferase, putative, expressed
	Sb10g025870	Sobic.010G212000	similar to Putative uncharacterized protein
	Sb10g025230	Sobic.010G205000	similar to Putative uncharacterized protein
	Sb10g023000	Sobic.010G178300	similar to Putative cytosolic aldehyde dehydrogenase
	Sb10g009790	Sobic.010G113000	similar to RF2
	Sb09g026810	Sobic.009G212600	similar to Putative uncharacterized protein
	Sb08g016470	Sobic.008G110400	PTHR20855//PTHR20855:SF50 - ADIPOR/PROGESTIN RECEPTOR-RELATED // SUBFAMILY NOT NAMED (1 of 1)
	Sb08g004840	Sobic.008G057500	similar to Aldehyde dehydrogenase family protein, expressed
	Sb07g021630	Sobic.007G140700	similar to NADP-dependent glyceraldehyde-3-phosphate dehydrogenase
	Sb07g020650	Sobic.007G130800	similar to Betaine aldehyde dehydrogenase
	Sb05g005470	Sobic.005G064800	similar to Aldehyde dehydrogenase, putative
	Sb04g033420	Sobic.004G300800	similar to Fatty aldehyde dehydrogenase 1
	Sb04g029040	Sobic.004G250900	similar to Mitochondrial aldehyde dehydrogenase RF2B
	Sb04g025885	Sobic.004G213500	PTHR11062:SF61 - XYLOGALACTURONAN BETA-1,3-XYLOSYLTRANSFERASE (1 of 1)
	Sb04g005890	Sobic.004G070100	similar to Putative uncharacterized protein
	Sb04g005400	Sobic.004G064800	PTHR20855:SF47 - EXPRESSED PROTEIN (1 of 1)
	Sb04g004920	Sobic.004G058600	similar to Putative uncharacterized protein
	Sb03g029210	Sobic.003G234701	similar to Pectin-glucuronyltransferase-like
	Sb03g026570	Sobic.003G203600	similar to Cytosolic aldehyde dehydrogenase RF2D
	Sb03g026550	Sobic.003G203500	similar to Cytosolic aldehyde dehydrogenase RF2C
	Sb03g008610	Sobic.003G102700	similar to Putative uncharacterized protein
	Sb02g043660	Sobic.002G426100	similar to BADH-like protein
	Sb02g025790	Sobic.002G215700	similar to Aldehyde dehydrogenase
	Sb02g005200	Sobic.002G062500	similar to Methylmalonate semi-aldehyde dehydrogenase
	Sb02g005180	Sobic.002G062100	similar to Similarity to limonene cyclase
	Sb01g043860	Sobic.001G467600	similar to Haemolysin-III related family protein, expressed
	Sb01g042200	Sobic.001G449000	similar to Haemolysin-III related family protein, expressed
arginine degradation II	Sb10g023000	Sobic.010G178300	similar to Putative cytosolic aldehyde dehydrogenase
	Sb10g009790	Sobic.010G113000	similar to RF2
	Sb09g026810	Sobic.009G212600	similar to Putative uncharacterized protein
	Sb08g004840	Sobic.008G057500	similar to Aldehyde dehydrogenase family protein, expressed
	Sb07g020650	Sobic.007G130800	similar to Betaine aldehyde dehydrogenase
	Sb05g005470	Sobic.005G064800	similar to Aldehyde dehydrogenase, putative
	Sb04g033420	Sobic.004G300800	similar to Fatty aldehyde dehydrogenase 1
	Sb04g029040	Sobic.004G250900	similar to Mitochondrial aldehyde dehydrogenase RF2B
	Sb04g004920	Sobic.004G058600	similar to Putative uncharacterized protein
	Sb03g026570	Sobic.003G203600	similar to Cytosolic aldehyde dehydrogenase RF2D
	Sb03g026550	Sobic.003G203500	similar to Cytosolic aldehyde dehydrogenase RF2C
	Sb02g043660	Sobic.002G426100	similar to BADH-like protein
	Sb02g025790	Sobic.002G215700	similar to Aldehyde dehydrogenase
arginine degradation III (arginine decarboxylase/agmatinase pathway)	Sb10g002070	Sobic.010G021800	similar to Arginine decarboxylase
	Sb06g001370	Sobic.006G014000	similar to B0616E02-H0507E05.10 protein
	Sb06g000650	Sobic.006G005300	similar to B0616E02-H0507E05.12 protein
	Sb06g000640	Sobic.006G005200	similar to B0616E02-H0507E05.10 protein
	Sb06g000620	Sobic.006G004900	similar to B0616E02-H0507E05.10 protein
	Sb06g000600	Sobic.006G004700	similar to B0616E02-H0507E05.10 protein
	Sb06g000590	Sobic.006G004600	similar to B0616E02-H0507E05.10 protein
	Sb06g000580	Sobic.006G004500	similar to B0616E02-H0507E05.7 protein
	Sb03g000950	Sobic.003G008900	2-HYDROXYACID DEHYDROGENASE-RELATED
	Sb02g002850	Sobic.002G032900	similar to B0616E02-H0507E05.12 protein
arginine degradation VI (arginase 2 pathway)	Sb06g001370	Sobic.006G014000	similar to B0616E02-H0507E05.10 protein
	Sb06g000650	Sobic.006G005300	similar to B0616E02-H0507E05.12 protein
	Sb06g000640	Sobic.006G005200	similar to B0616E02-H0507E05.10 protein
	Sb06g000620	Sobic.006G004900	similar to B0616E02-H0507E05.10 protein
	Sb06g000600	Sobic.006G004700	similar to B0616E02-H0507E05.10 protein
	Sb06g000590	Sobic.006G004600	similar to B0616E02-H0507E05.10 protein
	Sb06g000580	Sobic.006G004500	similar to B0616E02-H0507E05.7 protein
	Sb03g000950	Sobic.003G008900	PTHR10996//PTHR10996:SF139 - 2-HYDROXYACID DEHYDROGENASE-RELATED // SUBFAMILY NOT NAMED (1 of 1)
	Sb02g002850	Sobic.002G032900	similar to B0616E02-H0507E05.12 protein
	Sb09g023310	Sobic.009G172500	similar to Chromosome chr8 scaffold_88, whole genome shotgun sequence
	Sb09g002480	Sobic.009G029700	similar to Putative acetylornithine aminotransferase
	Sb01g045680	Sobic.001G488200	similar to Alanine-glyoxylate aminotransferase 2, mitochondrial, putative, expressed
	Sb01g035960	Sobic.001G379000	similar to Alanine-glyoxylate aminotransferase 2, mitochondrial, putative, expressed
	Sb01g013600	Sobic.001G156100	similar to Ornithine aminotransferase, putative, expressed
	Sb09g028640	Sobic.009G233900	similar to Os05g0565500 protein
	Sb03g045690	Sobic.003G424300	similar to Pyrroline-5-carboxylate reductase
arginine degradation VII (arginase 3 pathway)	Sb06g001370	Sobic.006G014000	similar to B0616E02-H0507E05.10 protein
	Sb06g000650	Sobic.006G005300	similar to B0616E02-H0507E05.12 protein
	Sb06g000640	Sobic.006G005200	similar to B0616E02-H0507E05.10 protein
	Sb06g000620	Sobic.006G004900	similar to B0616E02-H0507E05.10 protein
	Sb06g000600	Sobic.006G004700	similar to B0616E02-H0507E05.10 protein
	Sb06g000590	Sobic.006G004600	similar to B0616E02-H0507E05.10 protein
	Sb06g000580	Sobic.006G004500	similar to B0616E02-H0507E05.7 protein
	Sb03g000950	Sobic.003G008900	PTHR10996//PTHR10996:SF139 - 2-HYDROXYACID DEHYDROGENASE-RELATED // SUBFAMILY NOT NAMED (1 of 1)
	Sb02g002850	Sobic.002G032900	similar to B0616E02-H0507E05.12 protein
	Sb04g026110	Sobic.004G215900	similar to Putative uncharacterized protein
	Sb04g004550	Sobic.004G053600	similar to Os02g0168000 protein
	Sb03g038060	Sobic.003G336400	similar to Pentatricopeptide (PPR) repeat-containing protein-like
	Sb02g025360	Sobic.002G209400	PTHR21242 - TRANSCRIPTION INITIATION FACTOR TFIID SUBUNIT 10 (1 of 2)
	Sb02g003900	Sobic.002G045700	similar to Putative polynucleotide phosphorylase
	Sb02g001020	Sobic.002G009300	similar to Urease
arginine degradation X (arginine monooxygenase pathway)	Sb08g004400	Sobic.008G052000	3.5.1.99 - Fatty acid amide hydrolase / Oleamide hydrolase (1 of 3)
	Sb06g000410	Sobic.006G002400	similar to OSIGBa0123D13.5 protein
	Sb06g002860	Sobic.006G027900	similar to OSIGBa0140C02.3 protein
	Sb06g002870	Sobic.006G028000	similar to OSIGBa0140C02.3 protein
	Sb06g030390	Sobic.006G237100	similar to H0306F03.6 protein
	Sb05g004540	Sobic.005G055400	similar to Amidase family protein, expressed
	Sb05g020350	Sobic.005G139300	similar to Os11g0536800 protein
	Sb04g027530	Sobic.004G231600	similar to Putative Toc64
	Sb02g033210	Sobic.002G301600	similar to OSIGBa0148J22.1 protein
	Sb02g033220	Sobic.002G301700	similar to OSIGBa0148J22.1 protein
	Sb02g039510	Sobic.002G378000	similar to H0613H07.3 protein
	Sb01g010650	Sobic.001G120500	similar to Chloroplast protein-translocon-like protein
	Sb01g025910	Sobic.001G265500	similar to Putative uncharacterized protein
citrulline-nitric oxide cycle	Sb10g002510	Sobic.010G027500	similar to Putative uncharacterized protein
	Sb09g019590	Sobic.009G129400	similar to Putative uncharacterized protein
	Sb09g002030	Sobic.009G024100	similar to Putative uncharacterized protein
	Sb08g021670	Sobic.008G171900	similar to Kinesin motor protein, putative, expressed
	Sb08g000250	Sobic.008G000800	similar to Chromosome chr6 scaffold_3, whole genome shotgun sequence
	Sb07g024150	Sobic.007G168900	similar to Kinesin heavy chain
	Sb06g029500	Sobic.006G226200	similar to OSJNBa0089N06.17 protein
	Sb05g000240	Sobic.005G000500	similar to Chromosome chr6 scaffold_3, whole genome shotgun sequence
	Sb03g027243	Sobic.003G212800	similar to Os01g0605500 protein
	Sb02g000560	Sobic.002G004100	similar to Putative uncharacterized protein
	Sb01g049720	Sobic.001G534000	similar to Putative uncharacterized protein OSJNBa0090O10.9
	Sb01g039180	Sobic.001G416000	weakly similar to Putative kinesin heavy chain
	Sb01g039130	Sobic.001G415500	similar to Zinc finger, C3HC4 type family protein, expressed
	Sb01g006700	Sobic.001G074100	similar to Kinesin motor domain containing protein, expressed
	Sb08g008320	Sobic.008G083400	similar to Argininosuccinate synthase
	Sb01g037570	Sobic.001G397000	similar to Argininosuccinate lyase, putative, expressed
asparagine degradation I	Sb07g000640	Sobic.007G005100	K13051 - beta-aspartyl-peptidase (threonine type) [EC:3.4.19.5] (iaaA, ASRGL1) (1 of 3)
	Sb06g024490	Sobic.006G169500	similar to OSJNBa0065H10.15 protein
	Sb06g030910	Sobic.006G243200	similar to OSIGBa0113E10.3 protein
	Sb06g033300	Sobic.006G271700	3.4.19.5//3.5.1.1 - Asparaginase / L-asparagine amidohydrolase (1 of 1)
	Sb01g015190	Sobic.001G174700	K13051 - beta-aspartyl-peptidase (threonine type) [EC:3.4.19.5] (iaaA, ASRGL1) (1 of 3)
	Sb09g021360	Sobic.009G149400	similar to Putative uncharacterized protein
	Sb03g041180	Sobic.003G370800	similar to Putative uncharacterized protein
	Sb04g008560	Sobic.004G104700	similar to Aspartate aminotransferase precursor
	Sb04g036060	Sobic.004G331700	similar to Aspartate aminotransferase
	Sb03g035220	Sobic.003G303300	similar to Aspartate aminotransferase, cytoplasmic
	Sb03g044870	Sobic.003G414700	weakly similar to Putative uncharacterized protein
	Sb03g044880	Sobic.003G414800	weakly similar to Putative uncharacterized protein
	Sb03g044890	Sobic.003G414900	similar to Putative uncharacterized protein
	Sb03g044900	Sobic.003G415000	similar to Putative uncharacterized protein
	Sb02g042570	Sobic.002G413100	similar to Putative uncharacterized protein
	Sb01g035630	Sobic.001G375200	weakly similar to Eukaryotic translation initiation factor 2B family protein, putative, expressed
asparagine degradation II	Sb07g000640	Sobic.007G005100	K13051 - beta-aspartyl-peptidase (threonine type) [EC:3.4.19.5] (iaaA, ASRGL1) (1 of 3)
	Sb06g024490	Sobic.006G169500	similar to OSJNBa0065H10.15 protein
	Sb06g030910	Sobic.006G243200	similar to OSIGBa0113E10.3 protein
	Sb06g033300	Sobic.006G271700	3.4.19.5//3.5.1.1 - Asparaginase / L-asparagine amidohydrolase (1 of 1)
	Sb01g015190	Sobic.001G174700	K13051 - beta-aspartyl-peptidase (threonine type) [EC:3.4.19.5] (iaaA, ASRGL1) (1 of 3)
aspartate degradation II	Sb09g021360	Sobic.009G149400	similar to Putative uncharacterized protein
	Sb03g041180	Sobic.003G370800	similar to Putative uncharacterized protein
	Sb04g008560	Sobic.004G104700	similar to Aspartate aminotransferase precursor
	Sb04g036060	Sobic.004G331700	similar to Aspartate aminotransferase
	Sb03g035220	Sobic.003G303300	similar to Aspartate aminotransferase, cytoplasmic
	Sb03g044870	Sobic.003G414700	weakly similar to Putative uncharacterized protein
	Sb03g044880	Sobic.003G414800	weakly similar to Putative uncharacterized protein
	Sb03g044890	Sobic.003G414900	similar to Putative uncharacterized protein
	Sb03g044900	Sobic.003G415000	similar to Putative uncharacterized protein
	Sb02g042570	Sobic.002G413100	similar to Putative uncharacterized protein
	Sb01g035630	Sobic.001G375200	weakly similar to Eukaryotic translation initiation factor 2B family protein, putative, expressed
	Sb09g029240	Sobic.009G240700	similar to Malate dehydrogenase
	Sb08g022770	Sobic.008G186200	PTHR11540:SF27 - MALATE DEHYDROGENASE, GLYOXYSOMAL-RELATED (1 of 1)
	Sb06g024610	Sobic.006G170800	PTHR23382//PTHR23382:SF8 - MALATE DEHYDROGENASE // SUBFAMILY NOT NAMED (1 of 1)
	Sb03g029570	Sobic.003G238500	K00026 - malate dehydrogenase (MDH2) (1 of 6)
	Sb02g040190	Sobic.002G385700	similar to Putative uncharacterized protein
	Sb01g006680	Sobic.001G073900	PTHR11540//PTHR11540:SF26 - MALATE AND LACTATE DEHYDROGENASE // SUBFAMILY NOT NAMED (1 of 1)
	Sb01g019280	Sobic.001G219300	similar to Malate dehydrogenase, cytoplasmic
	Sb04g004490	Sobic.004G053000	similar to Os02g0167100 protein
	Sb04g004480	Sobic.004G052900	similar to Os02g0167000 protein
glutamate degradation II	Sb09g021360	Sobic.009G149400	similar to Putative uncharacterized protein
	Sb03g041180	Sobic.003G370800	similar to Putative uncharacterized protein
	Sb04g008560	Sobic.004G104700	similar to Aspartate aminotransferase precursor
	Sb04g036060	Sobic.004G331700	similar to Aspartate aminotransferase
	Sb03g035220	Sobic.003G303300	similar to Aspartate aminotransferase, cytoplasmic
	Sb03g044870	Sobic.003G414700	weakly similar to Putative uncharacterized protein
	Sb03g044880	Sobic.003G414800	weakly similar to Putative uncharacterized protein
	Sb03g044890	Sobic.003G414900	similar to Putative uncharacterized protein
	Sb03g044900	Sobic.003G415000	similar to Putative uncharacterized protein
	Sb02g042570	Sobic.002G413100	similar to Putative uncharacterized protein
	Sb01g035630	Sobic.001G375200	weakly similar to Eukaryotic translation initiation factor 2B family protein, putative, expressed
	Sb01g037570	Sobic.001G397000	similar to Argininosuccinate lyase, putative, expressed
	Sb01g035950	Sobic.001G378800	similar to Fumarate hydratase 1, mitochondrial, putative, expressed
glutamate degradation III	Sb07g022670	Sobic.007G152800	similar to GAD1
	Sb06g018050	Sobic.006G095700	similar to OSIGBa0152K17.2 protein
	Sb06g018130	Sobic.006G096500	similar to OSIGBa0152K17.6 protein
	Sb03g009170	Sobic.003G109100	similar to Sphingosine-1-phosphate lyase precursor
	Sb01g009880	Sobic.001G111000	similar to Putative glutamate carboxylase
	Sb01g041700	Sobic.001G443800	similar to Glutamate decarboxylase
	Sb09g024120	Sobic.009G180800	K01845 - glutamate-1-semialdehyde 2,1-aminomutase (hemL) (1 of 1)
	Sb09g023310	Sobic.009G172500	similar to Chromosome chr8 scaffold_88, whole genome shotgun sequence
	Sb09g002480	Sobic.009G029700	similar to Putative acetylornithine aminotransferase
	Sb07g005930	Sobic.007G074500	similar to Putative uncharacterized protein
	Sb06g028440	Sobic.006G214200	similar to OSIGBa0126B18.7 protein
	Sb01g045680	Sobic.001G488200	similar to Alanine-glyoxylate aminotransferase 2, mitochondrial, putative, expressed
	Sb01g035960	Sobic.001G379000	similar to Alanine-glyoxylate aminotransferase 2, mitochondrial, putative, expressed
	Sb01g013600	Sobic.001G156100	similar to Ornithine aminotransferase, putative, expressed
glutamate degradation VII (to butyrate)	Sb06g015180	Sobic.006G064600	similar to H0502B11.5 protein
	Sb04g021370	Sobic.004G161900	similar to Putative acetyl-CoA synthetase
	Sb09g026580	Sobic.009G209400	similar to Putative uncharacterized protein
	Sb03g017600	Sobic.003G169100	similar to Photosystem II P680 chlorophyll A apoprotein
	Sb03g020160	Sobic.003G172300	similar to Photosystem II P680 chlorophyll A apoprotein
	Sb03g033090	Sobic.003G279200	similar to Putative uncharacterized protein
	Sb08g023050	Sobic.008G190100	similar to Os09g0252100 protein
	Sb01g033360	Sobic.001G348100	similar to Os09g0252100 protein
	Sb09g017970	Sobic.009G111400	similar to Putative glyoxysomal fatty acid beta-oxidation multifunctional protein
	Sb04g010370	Sobic.004G124200	similar to Peroxisomal fatty acid beta-oxidation multifunctional protein (MFP)
	Sb03g013790	Sobic.003G158300	similar to Putative uncharacterized protein
	Sb04g033140	Sobic.004G297500	similar to Putative enoyl-CoA hydratase
	Sb04g033130	Sobic.004G297400	similar to Putative enoyl-CoA hydratase
	Sb03g044410	Sobic.003G409400	similar to Enoyl CoA hydratase-like protein
glutamine degradation III	Sb09g027910	Sobic.009G225700	similar to NADH-glutamate synthase 2
	Sb06g029000	Sobic.006G220600	similar to H0215F08.7 protein
	Sb06g028990	Sobic.006G220500	similar to H0215F08.7 protein
	Sb03g031310	Sobic.003G258800	similar to NADH dependent Glutamate Synthase precursor
	Sb02g039250	Sobic.002G374700	similar to Putative (S)-2-hydroxy-acid oxidase
	Sb02g039240	Sobic.002G374650	similar to Putative (S)-2-hydroxy-acid oxidase
	Sb02g003120	Sobic.002G036000	similar to Putative glycolate oxidase (Os07g0152900 protein) (Putative (S)-2- hydroxy-acid oxidase)
	Sb01g005960	Sobic.001G065600	similar to Putative glycolate oxidase (Os07g0152900 protein) (Putative (S)-2- hydroxy-acid oxidase)
	Sb09g021360	Sobic.009G149400	similar to Putative uncharacterized protein
	Sb03g041180	Sobic.003G370800	similar to Putative uncharacterized protein
	Sb04g008560	Sobic.004G104700	similar to Aspartate aminotransferase precursor
	Sb04g036060	Sobic.004G331700	similar to Aspartate aminotransferase
	Sb03g035220	Sobic.003G303300	similar to Aspartate aminotransferase, cytoplasmic
	Sb03g044870	Sobic.003G414700	weakly similar to Putative uncharacterized protein
	Sb03g044880	Sobic.003G414800	weakly similar to Putative uncharacterized protein
	Sb03g044890	Sobic.003G414900	similar to Putative uncharacterized protein
	Sb03g044900	Sobic.003G415000	similar to Putative uncharacterized protein
	Sb02g042570	Sobic.002G413100	similar to Putative uncharacterized protein
	Sb01g035630	Sobic.001G375200	weakly similar to Eukaryotic translation initiation factor 2B family protein, putative, expressed
	Sb01g037570	Sobic.001G397000	similar to Argininosuccinate lyase, putative, expressed
	Sb01g035950	Sobic.001G378800	similar to Fumarate hydratase 1, mitochondrial, putative, expressed
homocysteine degradation	Sb10g005100	Sobic.010G059200	similar to Putative uncharacterized protein
	Sb08g022280	Sobic.008G179900	similar to Cysteine synthase (EC 2.5.1.47) (O-acetylserine sulfhydrylase) (O- acetylserine (Thiol)-lyase)
	Sb06g024890	Sobic.006G173600	similar to OSJNBb0012E24.7 protein
	Sb06g016480	Sobic.006G077900	PTHR10314//PTHR10314:SF108 - SER/THR DEHYDRATASE, TRP SYNTHASE // SUBFAMILY NOT NAMED (1 of 1)
	Sb06g001610	Sobic.006G016900	similar to Cysteine synthase
	Sb04g007900	Sobic.004G095700	similar to Putative uncharacterized protein
	Sb03g037860	Sobic.003G333700	similar to Cysteine synthase
	Sb03g009260	Sobic.003G110100	similar to Cysteine synthase
	Sb01g042800	Sobic.001G455600	similar to Cysteine synthase
	Sb01g023050	Sobic.001G256700	similar to Putative O-succinylhomoserine (Thiol)-lyase
	Sb01g010250	Sobic.001G116100	similar to Threonine dehydratase biosynthetic, chloroplast, putative, expressed
isoleucine degradation I	Sb09g008180	Sobic.009G088800	similar to Os05g0244700 protein
	Sb04g010240	Sobic.004G122800	similar to Os02g0273100 protein
	Sb03g000450	Sobic.003G003200	similar to Branched-chain amino acid aminotransferase-like
	Sb01g029750	Sobic.001G305600	similar to Putative uncharacterized protein
	Sb01g034820	Sobic.001G365200	similar to Putative uncharacterized protein
	Sb01g050250	Sobic.001G540100	similar to Putative uncharacterized protein
	Sb04g033140	Sobic.004G297500	similar to Putative enoyl-CoA hydratase
	Sb04g033130	Sobic.004G297400	similar to Putative enoyl-CoA hydratase
	Sb03g044410	Sobic.003G409400	similar to Enoyl CoA hydratase-like protein
	Sb09g017970	Sobic.009G111400	similar to Putative glyoxysomal fatty acid beta-oxidation multifunctional protein
	Sb04g010370	Sobic.004G124200	similar to Peroxisomal fatty acid beta-oxidation multifunctional protein (MFP)
	Sb03g013790	Sobic.003G158300	similar to Putative uncharacterized protein
leucine degradation I	Sb09g008180	Sobic.009G088800	similar to Os05g0244700 protein
	Sb04g010240	Sobic.004G122800	similar to Os02g0273100 protein
	Sb03g000450	Sobic.003G003200	similar to Branched-chain amino acid aminotransferase-like
	Sb01g029750	Sobic.001G305600	similar to Putative uncharacterized protein
	Sb01g034820	Sobic.001G365200	similar to Putative uncharacterized protein
	Sb01g050250	Sobic.001G540100	similar to Putative uncharacterized protein
	Sb09g002260	Sobic.009G027000	similar to Putative isovaleryl-CoA dehydrogenase
	Sb08g020810	Sobic.008G160700	similar to Methylcrotonoyl-CoA carboxylase subunit alpha, mitochondrial precursor
	Sb05g002170	Sobic.005G026100	similar to Hydroxymethylglutaryl-CoA lyase, mitochondrial, putative, expressed
	Sb03g010700	Sobic.003G126500	similar to Os01g0269000 protein
lysine degradation I	Sb09g030510	Sobic.009G254900	similar to Os05g0591600 protein
	Sb09g027020	Sobic.009G214600	similar to Putative uncharacterized protein
	Sb06g022780	Sobic.006G149300	similar to Os04g0518800 protein
	Sb04g026590	Sobic.004G221100	similar to Putative uncharacterized protein
	Sb03g046590	Sobic.003G435000	similar to Magmas-like protein
	Sb03g043490	Sobic.003G398300	similar to Magmas-like protein
	Sb03g026430	Sobic.003G202200	similar to Lysine decarboxylase-like protein
	Sb02g031870	Sobic.002G286400	similar to Putative uncharacterized protein
	Sb02g008760	Sobic.002G102900	PTHR31223:SF14 - CYTOKININ RIBOSIDE 5'-MONOPHOSPHATE PHOSPHORIBOHYDROLASE LOG5 (1 of 2)
	Sb01g035550	Sobic.001G374200	PTHR31223:SF17 - CYTOKININ RIBOSIDE 5'-MONOPHOSPHATE PHOSPHORIBOHYDROLASE LOG3-RELATED (1 of 3)
	Sb01g019170	Sobic.001G217700	similar to Expressed protein
	Sb01g019160	Sobic.001G217600	similar to Uncharacterised protein family containing protein, expressed
	Sb01g011190	Sobic.001G127700	similar to Lysine Decarboxylase, putative
	Sb01g000500	Sobic.001G004500	similar to Chromosome chr18 scaffold_1, whole genome shotgun sequence
lysine degradation II	Sb10g031220	Sobic.010G278700	similar to Putative lysine ketoglutarate reductase trans-splicing related 1
	Sb09g000910	Sobic.009G008100	similar to Putative uncharacterized protein
	Sb06g001390	Sobic.006G014200	similar to Storage protein-like
	Sb04g035220	Sobic.004G321800	similar to Lysine-ketoglutarate reductase/saccharopine dehydrogenase bifunctional enzyme
	Sb04g012230	Sobic.004G132300	similar to Putative uncharacterized protein OJ1654_A02.17
	Sb03g047280	Sobic.003G443100	similar to Lysine ketoglutarate reductase trans-splicing related 1-like
	Sb03g043920	Sobic.003G403500	similar to Lysine ketoglutarate reductase trans-splicing related 1-like
	Sb03g043390	Sobic.003G397100	similar to Putative uncharacterized protein OJ1654_A02.17
	Sb03g030510	Sobic.003G248700	similar to Lysine-ketoglutarate reductase/saccharopine dehydrogenase bifunctional enzyme
	Sb02g036520	Sobic.002G341000	PF05212 - Protein of unknown function (DUF707) (DUF707) (1 of 10)
	Sb02g010630	Sobic.002G122900	similar to Os07g0414700 protein
	Sb05g025660	Sobic.005G200300	similar to Tyrosine/nicotianamine aminotransferases family protein, expressed
	Sb05g021610	Sobic.005G152200	similar to Os11g0552000 protein
	Sb05g021600	Sobic.005G152100	similar to Os11g0552000 protein
	Sb05g021590	Sobic.005G152000	similar to Os11g0552000 protein
	Sb03g026220	Sobic.003G199900	similar to Putative uncharacterized protein
	Sb02g026430	Sobic.002G223500	similar to Putative asparate aminotransferase
	Sb02g003530	Sobic.002G041200	similar to Putative uncharacterized protein
	Sb02g003520	Sobic.002G041100	PTHR11751//PTHR11751:SF400 - SUBGROUP I AMINOTRANSFERASE RELATED // SUBFAMILY NOT NAMED (1 of 3)
	Sb01g044130	Sobic.001G471100	similar to Putative uncharacterized protein
	Sb01g038010	Sobic.001G401700	similar to Aspartate aminotransferase, putative, expressed
	Sb01g018970	Sobic.001G215300	similar to Aminotransferase, classes I and II family protein, expressed
	Sb01g017060	Sobic.001G193600	similar to Chromosome chr2 scaffold_105, whole genome shotgun sequence
	Sb10g001800	Sobic.010G018600	similar to Putative alcohol dehydrogenase PAN2
	Sb10g010930	Sobic.010G124300	similar to Putative uncharacterized protein
	Sb10g010960	Sobic.010G124500	similar to Putative uncharacterized protein
	Sb10g010990	Sobic.010G124600	similar to Putative uncharacterized protein
	Sb10g011020	Sobic.010G124900	similar to H0207B04.1 protein
	Sb09g003150	Sobic.009G037100	similar to Glucose and ribitol dehydrogenase homolog
	Sb09g008793	Sobic.009G090400	similar to Putative uncharacterized protein osysl4
	Sb09g027400	Sobic.009G219500	similar to Putative NADPH-dependent retinol dehydrogenase/reductase
	Sb08g000320	Sobic.008G001500	similar to Putative uncharacterized protein
	Sb08g009110	Sobic.008G087300	similar to 3-oxoacyl-reductase, chloroplast, putative, expressed
	Sb08g022850	Sobic.008G187200	similar to Putative uncharacterized protein
	Sb07g020000	Sobic.007G123000	PTHR24322:SF408 - NAD(P)-BINDING ROSSMANN-FOLD SUPERFAMILY PROTEIN (1 of 7)
	Sb07g027700	Sobic.007G209800	similar to Putative uncharacterized protein
	Sb06g009610	Sobic.006G041700	similar to H0502B11.10 protein
	Sb06g010860	Sobic.006G043700	similar to OSJNBb0006N15.11 protein
	Sb06g013960	Sobic.006G053100	similar to OSIGBa0132D06.2 protein
	Sb06g013970	Sobic.006G053200	similar to OSIGBa0132D06.3 protein
	Sb06g013990	Sobic.006G053400	similar to OSIGBa0132D06.5 protein
	Sb06g015240	Sobic.006G065300	similar to H0502B11.10 protein
	Sb06g018720	Sobic.006G104100	similar to H0523F07.11 protein
	Sb06g020580	Sobic.006G125600	similar to H0805A05.3 protein
	Sb06g020600	Sobic.006G125800	similar to H0805A05.3 protein
	Sb06g021390	Sobic.006G134100	similar to Putative uncharacterized protein
	Sb06g023010	Sobic.006G152600	similar to OSIGBa0153E02-OSIGBa0093I20.15 protein
	Sb06g023030	Sobic.006G152801	PF03169 - OPT oligopeptide transporter protein (OPT) (1 of 30)
	Sb06g023040	Sobic.006G152900	similar to Oligopeptide transporter OPT-like
	Sb06g024030	Sobic.006G164200	similar to H0501D11.7 protein
	Sb06g024040	Sobic.006G164300	similar to Iron transport protein 2
	Sb06g028400	Sobic.006G213700	similar to OSIGBa0126B18.1 protein
	Sb06g028410	Sobic.006G213800	similar to OSIGBa0126B18.1 protein
	Sb06g032720	Sobic.006G264700	similar to H0103C06.1 protein
	Sb05g004530	Sobic.005G055300	similar to Tropinone reductase, putative, expressed
	Sb05g005300	Sobic.005G063000	similar to Os11g0181700 protein
	Sb05g009350	Sobic.005G103300	similar to Alcohol dehydrogenase 2
	Sb05g009360	Sobic.005G103500	PTHR11695//PTHR11695:SF499 - ALCOHOL DEHYDROGENASE RELATED // SUBFAMILY NOT NAMED (1 of 2)
	Sb05g009990	Sobic.005G106500	similar to At3g03330/T21P5_25
	Sb05g017960	Sobic.005G121500	similar to Oxidoreductase, short chain dehydrogenase/reductase family protein, expressed
	Sb05g018520	Sobic.005G124600	similar to OSIGBa0153E02-OSIGBa0093I20.14 protein
	Sb05g019130	Sobic.005G129700	similar to NAD dependent epimerase/dehydratase family protein, expressed
	Sb05g025820	Sobic.005G202500	similar to Tropinone reductase, putative
	Sb05g025827	Sobic.005G202700	similar to Tropinone reductase, putative
	Sb05g025830	Sobic.005G203000	similar to Tropinone reductase, putative
	Sb05g025840	Sobic.005G203100	similar to Tropinone reductase, putative
	Sb05g025845	Sobic.005G203150	weakly similar to Tropinone reductase, putative
	Sb05g025860	Sobic.005G203300	similar to Tropinone reductase, putative
	Sb05g027900	Sobic.005G231800	similar to Putative uncharacterized protein
	Sb04g001180	Sobic.004G011900	similar to Os02g0116400 protein
	Sb04g001190	Sobic.004G012000	PTHR24320:SF73 - OXIDOREDUCTASE FEY3-RELATED (1 of 1)
	Sb04g020450	Sobic.004G152800	similar to OSJNBb0006N15.11 protein
	Sb04g020710	Sobic.004G156000	similar to Putative steroleosin
	Sb04g022790	Sobic.004G178100	similar to Os02g0557700 protein
	Sb04g025020	Sobic.004G203900	similar to B-keto acyl reductase
	Sb04g027090	Sobic.004G226500	similar to Putative uncharacterized protein
	Sb04g033320	Sobic.004G299500	similar to Iron-phytosiderophore transporter yellow stripe 1
	Sb04g033340	Sobic.004G299700	similar to Iron transport protein 2
	Sb04g035770	Sobic.004G328601	similar to Os06g0185100 protein
	Sb04g037050	Sobic.004G343200	similar to Alcohol dehydrogenase class-3 (EC 1.1.1.1) (Alcohol dehydrogenase class-III) (S-(hydroxymethyl)glutathione dehydrogenase)
	Sb04g037250	Sobic.004G345500	similar to Probable voltage-gated potassium channel subunit beta (K(+) channel subunit beta)
	Sb03g000430	Sobic.003G002900	similar to Putative uncharacterized protein
	Sb03g005980	Sobic.003G070600	similar to Chromosome chr8 scaffold_29, whole genome shotgun sequence
	Sb03g038730	Sobic.003G343300	similar to Iron-phytosiderophore transporter protein yellow stripe 1
	Sb03g044825	Sobic.003G414100	PTHR24322:SF641 - NAD(P)-BINDING ROSSMANN-FOLD SUPERFAMILY PROTEIN-RELATED (1 of 3)
	Sb02g003960	Sobic.002G046700	K00059 - 3-oxoacyl- (fabG) (1 of 10)
	Sb02g009510	Sobic.002G111200	similar to Putative NADPH-dependent retinol dehydrogenase/reductase
	Sb02g012420	Sobic.002G137300	similar to Os09g0570300 protein
	Sb02g022080	Sobic.002G171600	similar to NAD dependent epimerase/dehydratase family protein, expressed
	Sb02g022590	Sobic.002G177100	similar to Os09g0346600 protein
	Sb02g026720	Sobic.002G226900	similar to Putative uncharacterized protein
	Sb02g026730	Sobic.002G227000	similar to Putative uncharacterized protein
	Sb02g031670	Sobic.002G284200	similar to Os09g0544900 protein
	Sb02g031680	Sobic.002G284400	4.2.1.119 - Enoyl-CoA hydratase 2 / ECH2 (1 of 5)
	Sb02g038140	Sobic.002G361200	similar to Os07g0664400 protein
	Sb02g039600	Sobic.002G379100	PTHR11695//PTHR11695:SF494 - ALCOHOL DEHYDROGENASE RELATED // SUBFAMILY NOT NAMED (1 of 2)
	Sb02g039610	Sobic.002G379200	similar to Putative alcohol dehydrogenase
	Sb02g040840	Sobic.002G393100	similar to Os12g0464400 protein
	Sb02g042115	Sobic.002G407200	similar to Os07g0663500 protein
	Sb02g042130	Sobic.002G407400	similar to Os07g0663600 protein
	Sb02g042140	Sobic.002G407500	similar to Os07g0663600 protein
	Sb02g042150	Sobic.002G407700	similar to Os07g0663600 protein
	Sb01g001700	Sobic.001G017500	similar to Putative uncharacterized protein
	Sb01g002510	Sobic.001G026300	similar to Os03g0833100 protein
	Sb01g003880	Sobic.001G042000	similar to Putative short chain alcohol dehydrogenase
	Sb01g008730	Sobic.001G097600	similar to Alcohol dehydrogenase 1
	Sb01g015790	Sobic.001G181600	1.1.1.146 - 11-beta-hydroxysteroid dehydrogenase / Corticosteroid 11-beta-dehydrogenase (1 of 7)
	Sb01g020280	Sobic.001G231400	similar to Os10g0456100 protein
	Sb01g020300	Sobic.001G231600	similar to Os10g0456100 protein
	Sb01g020310	Sobic.001G231700	similar to Os10g0456100 protein
	Sb01g021640	Sobic.001G244200	similar to Os07g0663600 protein
	Sb01g025570	Sobic.001G263900	similar to Alcohol dehydrogenase 2, putative, expressed
	Sb01g025580	Sobic.001G264000	similar to Alcohol dehydrogenase 2, putative, expressed
	Sb01g029960	Sobic.001G307400	similar to Chromosome undetermined scaffold_91, whole genome shotgun sequence
	Sb01g029980	Sobic.001G307600	similar to Chromosome undetermined scaffold_91, whole genome shotgun sequence
	Sb01g032550	Sobic.001G338000	similar to NAD dependent epimerase/dehydratase family protein, expressed
	Sb01g035200	Sobic.001G370000	similar to Oxidoreductase, short chain dehydrogenase/reductase family protein, expressed
	Sb01g038050	Sobic.001G402200	similar to Sex determination protein tasselseed-2
	Sb01g039880	Sobic.001G424300	similar to Tropinone reductase, putative, expressed
	Sb01g044580	Sobic.001G475800	similar to Oxidoreductase, zinc-binding dehydrogenase family protein, expressed
	Sb01g044590	Sobic.001G475900	PTHR11695//PTHR11695:SF592 - ALCOHOL DEHYDROGENASE RELATED // SUBFAMILY NOT NAMED (1 of 1)
	Sb01g047620	Sobic.001G510200	similar to Putative uncharacterized protein
	Sb01g049550	Sobic.001G532501	similar to Putative uncharacterized protein
phenylalanine degradation III	Sb10g029480	Sobic.010G258000	similar to Peptidyl-prolyl cis-trans isomerase
	Sb10g029460	Sobic.010G257800	similar to Peptidyl-prolyl cis-trans isomerase
	Sb10g029450	Sobic.010G257700	similar to Peptidyl-prolyl cis-trans isomerase
	Sb10g007410	Sobic.010G085600	similar to Peptidyl-prolyl cis-trans isomerase
	Sb10g002010	Sobic.010G021100	similar to Peptidyl-prolyl cis-trans isomerase
	Sb10g001990	Sobic.010G020800	similar to Putative 1-aminocyclopropane-1-carboxylate synthase
	Sb09g021360	Sobic.009G149400	similar to Putative uncharacterized protein
	Sb09g000350	Sobic.009G001500	similar to Peptidyl-prolyl cis-trans isomerase
	Sb07g028310	Sobic.007G216700	weakly similar to Peptidyl-prolyl cis-trans isomerase
	Sb07g024100	Sobic.007G168200	similar to Peptidyl-prolyl cis-trans isomerase
	Sb07g023770	Sobic.007G164300	similar to Peptidyl-prolyl cis-trans isomerase
	Sb07g022670	Sobic.007G152800	similar to GAD1
	Sb06g026160	Sobic.006G187900	similar to Acc synthase
	Sb06g018130	Sobic.006G096500	similar to OSIGBa0152K17.6 protein
	Sb06g018050	Sobic.006G095700	similar to OSIGBa0152K17.2 protein
	Sb05g025660	Sobic.005G200300	similar to Tyrosine/nicotianamine aminotransferases family protein, expressed
	Sb05g021610	Sobic.005G152200	similar to Os11g0552000 protein
	Sb05g021600	Sobic.005G152100	similar to Os11g0552000 protein
	Sb05g021590	Sobic.005G152000	similar to Os11g0552000 protein
	Sb04g033940	Sobic.004G306700	similar to Peptidyl-prolyl cis-trans isomerase
	Sb04g030300	Sobic.004G264900	similar to Os02g0709200 protein
	Sb04g021380	Sobic.004G162000	similar to Peptidyl-prolyl cis-trans isomerase
	Sb04g007130	Sobic.004G086200	weakly similar to Chromosome chr4 scaffold_6, whole genome shotgun sequence
	Sb04g001740	Sobic.004G018400	similar to Peptidyl-prolyl cis-trans isomerase
	Sb03g041180	Sobic.003G370800	similar to Putative uncharacterized protein
	Sb03g026220	Sobic.003G199900	similar to Putative uncharacterized protein
	Sb03g011610	Sobic.003G136400	similar to Peptidyl-prolyl cis-trans isomerase
	Sb03g009170	Sobic.003G109100	similar to Sphingosine-1-phosphate lyase precursor
	Sb03g004000	Sobic.003G045600	similar to Putative uncharacterized protein
	Sb03g003070	Sobic.003G033900	similar to 1-aminocyclopropane-1-carboxylic acid synthase
	Sb02g041770	Sobic.002G403100	similar to Phosphatidylinositol-4-phosphate 5-kinase-like protein
	Sb02g039340	Sobic.002G375800	similar to Putative uncharacterized protein
	Sb02g031150	Sobic.002G278600	similar to Peptidyl-prolyl cis-trans isomerase
	Sb02g026430	Sobic.002G223500	similar to Putative asparate aminotransferase
	Sb02g025480	Sobic.002G211300	similar to Putative alanine aminotransferase
	Sb02g012590	Sobic.002G138800	similar to Peptidyl-prolyl cis-trans isomerase
	Sb02g004430	Sobic.002G052700	similar to Peptidyl-prolyl cis-trans isomerase
	Sb02g003530	Sobic.002G041200	similar to Putative uncharacterized protein
	Sb02g003520	Sobic.002G041100	PTHR11751//PTHR11751:SF400 - SUBGROUP I AMINOTRANSFERASE RELATED // SUBFAMILY NOT NAMED (1 of 3)
	Sb02g000780	Sobic.002G006600	similar to Alanine aminotransferase
	Sb01g044130	Sobic.001G471100	similar to Putative uncharacterized protein
	Sb01g043790	Sobic.001G466700	similar to Peptidyl-prolyl cis-trans isomerase
	Sb01g041700	Sobic.001G443800	similar to Glutamate decarboxylase
	Sb01g041330	Sobic.001G439600	similar to OsS5a
	Sb01g040390	Sobic.001G429500	similar to Os03g0262000 protein
	Sb01g038010	Sobic.001G401700	similar to Aspartate aminotransferase, putative, expressed
	Sb01g035000	Sobic.001G367301	similar to Phosphatidylinositol-4-phosphate 5-kinase 4, putative, expressed
	Sb01g026350	Sobic.001G268400	K03029 - 26S proteasome regulatory subunit N10 (PSMD4, RPN10) (1 of 2)
	Sb01g025840	Sobic.001G264700	similar to Peptidyl-prolyl cis-trans isomerase
	Sb01g023750	Sobic.001G260800	similar to Alanine aminotransferase 2
	Sb01g018970	Sobic.001G215300	similar to Aminotransferase, classes I and II family protein, expressed
	Sb01g017940	Sobic.001G203400	similar to Putative uncharacterized protein
	Sb01g010710	Sobic.001G121900	similar to Putative phosphatidylinositol-4-phosphate-5-kinase
	Sb01g009880	Sobic.001G111000	similar to Putative glutamate carboxylase
	Sb01g009450	Sobic.001G105900	similar to Acc synthase
	Sb01g003800	Sobic.001G041200	similar to Peptidyl-prolyl cis-trans isomerase
	Sb10g001800	Sobic.010G018600	similar to Putative alcohol dehydrogenase PAN2
	Sb10g010930	Sobic.010G124300	similar to Putative uncharacterized protein
	Sb10g010960	Sobic.010G124500	similar to Putative uncharacterized protein
	Sb10g010990	Sobic.010G124600	similar to Putative uncharacterized protein
	Sb10g011020	Sobic.010G124900	similar to H0207B04.1 protein
	Sb09g003150	Sobic.009G037100	similar to Glucose and ribitol dehydrogenase homolog
	Sb09g008793	Sobic.009G090400	similar to Putative uncharacterized protein osysl4
	Sb09g027400	Sobic.009G219500	similar to Putative NADPH-dependent retinol dehydrogenase/reductase
	Sb08g000320	Sobic.008G001500	similar to Putative uncharacterized protein
	Sb08g009110	Sobic.008G087300	similar to 3-oxoacyl-reductase, chloroplast, putative, expressed
	Sb08g022850	Sobic.008G187200	similar to Putative uncharacterized protein
	Sb07g020000	Sobic.007G123000	PTHR24322:SF408 - NAD(P)-BINDING ROSSMANN-FOLD SUPERFAMILY PROTEIN (1 of 7)
	Sb07g027700	Sobic.007G209800	similar to Putative uncharacterized protein
	Sb06g009610	Sobic.006G041700	similar to H0502B11.10 protein
	Sb06g010860	Sobic.006G043700	similar to OSJNBb0006N15.11 protein
	Sb06g013960	Sobic.006G053100	similar to OSIGBa0132D06.2 protein
	Sb06g013970	Sobic.006G053200	similar to OSIGBa0132D06.3 protein
	Sb06g013990	Sobic.006G053400	similar to OSIGBa0132D06.5 protein
	Sb06g015240	Sobic.006G065300	similar to H0502B11.10 protein
	Sb06g018720	Sobic.006G104100	similar to H0523F07.11 protein
	Sb06g020580	Sobic.006G125600	similar to H0805A05.3 protein
	Sb06g020600	Sobic.006G125800	similar to H0805A05.3 protein
	Sb06g021390	Sobic.006G134100	similar to Putative uncharacterized protein
	Sb06g023010	Sobic.006G152600	similar to OSIGBa0153E02-OSIGBa0093I20.15 protein
	Sb06g023030	Sobic.006G152801	PF03169 - OPT oligopeptide transporter protein (OPT) (1 of 30)
	Sb06g023040	Sobic.006G152900	similar to Oligopeptide transporter OPT-like
	Sb06g024030	Sobic.006G164200	similar to H0501D11.7 protein
	Sb06g024040	Sobic.006G164300	similar to Iron transport protein 2
	Sb06g028400	Sobic.006G213700	similar to OSIGBa0126B18.1 protein
	Sb06g028410	Sobic.006G213800	similar to OSIGBa0126B18.1 protein
	Sb06g032720	Sobic.006G264700	similar to H0103C06.1 protein
	Sb05g004530	Sobic.005G055300	similar to Tropinone reductase, putative, expressed
	Sb05g005300	Sobic.005G063000	similar to Os11g0181700 protein
	Sb05g009350	Sobic.005G103300	similar to Alcohol dehydrogenase 2
	Sb05g009360	Sobic.005G103500	PTHR11695//PTHR11695:SF499 - ALCOHOL DEHYDROGENASE RELATED // SUBFAMILY NOT NAMED (1 of 2)
	Sb05g009990	Sobic.005G106500	similar to At3g03330/T21P5_25
	Sb05g017960	Sobic.005G121500	similar to Oxidoreductase, short chain dehydrogenase/reductase family protein, expressed
	Sb05g018520	Sobic.005G124600	similar to OSIGBa0153E02-OSIGBa0093I20.14 protein
	Sb05g019130	Sobic.005G129700	similar to NAD dependent epimerase/dehydratase family protein, expressed
	Sb05g025820	Sobic.005G202500	similar to Tropinone reductase, putative
	Sb05g025827	Sobic.005G202700	similar to Tropinone reductase, putative
	Sb05g025830	Sobic.005G203000	similar to Tropinone reductase, putative
	Sb05g025840	Sobic.005G203100	similar to Tropinone reductase, putative
	Sb05g025845	Sobic.005G203150	weakly similar to Tropinone reductase, putative
	Sb05g025860	Sobic.005G203300	similar to Tropinone reductase, putative
	Sb05g027900	Sobic.005G231800	similar to Putative uncharacterized protein
	Sb04g001180	Sobic.004G011900	similar to Os02g0116400 protein
	Sb04g001190	Sobic.004G012000	PTHR24320:SF73 - OXIDOREDUCTASE FEY3-RELATED (1 of 1)
	Sb04g020450	Sobic.004G152800	similar to OSJNBb0006N15.11 protein
	Sb04g020710	Sobic.004G156000	similar to Putative steroleosin
	Sb04g022790	Sobic.004G178100	similar to Os02g0557700 protein
	Sb04g025020	Sobic.004G203900	similar to B-keto acyl reductase
	Sb04g027090	Sobic.004G226500	similar to Putative uncharacterized protein
	Sb04g033320	Sobic.004G299500	similar to Iron-phytosiderophore transporter yellow stripe 1
	Sb04g033340	Sobic.004G299700	similar to Iron transport protein 2
	Sb04g035770	Sobic.004G328601	similar to Os06g0185100 protein
	Sb04g037050	Sobic.004G343200	similar to Alcohol dehydrogenase class-3 (EC 1.1.1.1) (Alcohol dehydrogenase class-III) (S-(hydroxymethyl)glutathione dehydrogenase)
	Sb04g037250	Sobic.004G345500	similar to Probable voltage-gated potassium channel subunit beta (K(+) channel subunit beta)
	Sb03g000430	Sobic.003G002900	similar to Putative uncharacterized protein
	Sb03g005980	Sobic.003G070600	similar to Chromosome chr8 scaffold_29, whole genome shotgun sequence
	Sb03g038730	Sobic.003G343300	similar to Iron-phytosiderophore transporter protein yellow stripe 1
	Sb03g044825	Sobic.003G414100	PTHR24322:SF641 - NAD(P)-BINDING ROSSMANN-FOLD SUPERFAMILY PROTEIN-RELATED (1 of 3)
	Sb02g003960	Sobic.002G046700	K00059 - 3-oxoacyl- (fabG) (1 of 10)
	Sb02g009510	Sobic.002G111200	similar to Putative NADPH-dependent retinol dehydrogenase/reductase
	Sb02g012420	Sobic.002G137300	similar to Os09g0570300 protein
	Sb02g022080	Sobic.002G171600	similar to NAD dependent epimerase/dehydratase family protein, expressed
	Sb02g022590	Sobic.002G177100	similar to Os09g0346600 protein
	Sb02g026720	Sobic.002G226900	similar to Putative uncharacterized protein
	Sb02g026730	Sobic.002G227000	similar to Putative uncharacterized protein
	Sb02g031670	Sobic.002G284200	similar to Os09g0544900 protein
	Sb02g031680	Sobic.002G284400	4.2.1.119 - Enoyl-CoA hydratase 2 / ECH2 (1 of 5)
	Sb02g038140	Sobic.002G361200	similar to Os07g0664400 protein
	Sb02g039600	Sobic.002G379100	PTHR11695//PTHR11695:SF494 - ALCOHOL DEHYDROGENASE RELATED // SUBFAMILY NOT NAMED (1 of 2)
	Sb02g039610	Sobic.002G379200	similar to Putative alcohol dehydrogenase
	Sb02g040840	Sobic.002G393100	similar to Os12g0464400 protein
	Sb02g042115	Sobic.002G407200	similar to Os07g0663500 protein
	Sb02g042130	Sobic.002G407400	similar to Os07g0663600 protein
	Sb02g042140	Sobic.002G407500	similar to Os07g0663600 protein
	Sb02g042150	Sobic.002G407700	similar to Os07g0663600 protein
	Sb01g001700	Sobic.001G017500	similar to Putative uncharacterized protein
	Sb01g002510	Sobic.001G026300	similar to Os03g0833100 protein
	Sb01g003880	Sobic.001G042000	similar to Putative short chain alcohol dehydrogenase
	Sb01g008730	Sobic.001G097600	similar to Alcohol dehydrogenase 1
	Sb01g015790	Sobic.001G181600	11-beta-hydroxysteroid dehydrogenase / Corticosteroid 11-beta-dehydrogenase
	Sb01g020280	Sobic.001G231400	similar to Os10g0456100 protein
	Sb01g020300	Sobic.001G231600	similar to Os10g0456100 protein
	Sb01g020310	Sobic.001G231700	similar to Os10g0456100 protein
	Sb01g021640	Sobic.001G244200	similar to Os07g0663600 protein
	Sb01g025570	Sobic.001G263900	similar to Alcohol dehydrogenase 2, putative, expressed
	Sb01g025580	Sobic.001G264000	similar to Alcohol dehydrogenase 2, putative, expressed
	Sb01g029960	Sobic.001G307400	similar to Chromosome undetermined scaffold_91, whole genome shotgun sequence
	Sb01g029980	Sobic.001G307600	similar to Chromosome undetermined scaffold_91, whole genome shotgun sequence
	Sb01g032550	Sobic.001G338000	similar to NAD dependent epimerase/dehydratase family protein, expressed
	Sb01g035200	Sobic.001G370000	similar to Oxidoreductase, short chain dehydrogenase/reductase family protein, expressed
	Sb01g038050	Sobic.001G402200	similar to Sex determination protein tasselseed-2
	Sb01g039880	Sobic.001G424300	similar to Tropinone reductase, putative, expressed
	Sb01g044580	Sobic.001G475800	similar to Oxidoreductase, zinc-binding dehydrogenase family protein, expressed
	Sb01g044590	Sobic.001G475900	ALCOHOL DEHYDROGENASE RELATED
	Sb01g047620	Sobic.001G510200	similar to Putative uncharacterized protein
	Sb01g049550	Sobic.001G532501	similar to Putative uncharacterized protein
proline degradation I	Sb01g029660	Sobic.001G304700	similar to Proline dehydrogenase family protein, expressed
	Sb10g025870	Sobic.010G212000	similar to Putative uncharacterized protein
	Sb10g025230	Sobic.010G205000	similar to Putative uncharacterized protein
	Sb10g023000	Sobic.010G178300	similar to Putative cytosolic aldehyde dehydrogenase
	Sb10g009790	Sobic.010G113000	similar to RF2
	Sb09g026810	Sobic.009G212600	similar to Putative uncharacterized protein
	Sb08g016470	Sobic.008G110400	ADIPOR/PROGESTIN RECEPTOR-RELATED
	Sb08g004840	Sobic.008G057500	similar to Aldehyde dehydrogenase family protein, expressed
	Sb07g021630	Sobic.007G140700	similar to NADP-dependent glyceraldehyde-3-phosphate dehydrogenase
	Sb07g020650	Sobic.007G130800	similar to Betaine aldehyde dehydrogenase
	Sb05g005470	Sobic.005G064800	similar to Aldehyde dehydrogenase, putative
	Sb04g033420	Sobic.004G300800	similar to Fatty aldehyde dehydrogenase 1
	Sb04g029040	Sobic.004G250900	similar to Mitochondrial aldehyde dehydrogenase RF2B
	Sb04g025885	Sobic.004G213500	XYLOGALACTURONAN BETA-1,3-XYLOSYLTRANSFERASE
	Sb04g005890	Sobic.004G070100	similar to Putative uncharacterized protein
	Sb04g005400	Sobic.004G064800	PTHR20855:SF47 - EXPRESSED PROTEIN (1 of 1)
	Sb04g004920	Sobic.004G058600	similar to Putative uncharacterized protein
	Sb03g029210	Sobic.003G234701	similar to Pectin-glucuronyltransferase-like
	Sb03g026570	Sobic.003G203600	similar to Cytosolic aldehyde dehydrogenase RF2D
	Sb03g026550	Sobic.003G203500	similar to Cytosolic aldehyde dehydrogenase RF2C
	Sb03g008610	Sobic.003G102700	similar to Putative uncharacterized protein
	Sb02g043660	Sobic.002G426100	similar to BADH-like protein
	Sb02g025790	Sobic.002G215700	similar to Aldehyde dehydrogenase
	Sb02g005200	Sobic.002G062500	similar to Methylmalonate semi-aldehyde dehydrogenase
	Sb02g005180	Sobic.002G062100	similar to Similarity to limonene cyclase
	Sb01g043860	Sobic.001G467600	similar to Haemolysin-III related family protein, expressed
	Sb01g042200	Sobic.001G449000	similar to Haemolysin-III related family protein, expressed
proline degradation II	Sb01g029660	Sobic.001G304700	similar to Proline dehydrogenase family protein, expressed
	Sb10g025870	Sobic.010G212000	similar to Putative uncharacterized protein
	Sb10g025230	Sobic.010G205000	similar to Putative uncharacterized protein
	Sb10g023000	Sobic.010G178300	similar to Putative cytosolic aldehyde dehydrogenase
	Sb10g009790	Sobic.010G113000	similar to RF2
	Sb09g026810	Sobic.009G212600	similar to Putative uncharacterized protein
	Sb08g016470	Sobic.008G110400	PTHR20855//PTHR20855:SF50 - ADIPOR/PROGESTIN RECEPTOR-RELATED // SUBFAMILY NOT NAMED (1 of 1)
	Sb08g004840	Sobic.008G057500	similar to Aldehyde dehydrogenase family protein, expressed
	Sb07g021630	Sobic.007G140700	similar to NADP-dependent glyceraldehyde-3-phosphate dehydrogenase
	Sb07g020650	Sobic.007G130800	similar to Betaine aldehyde dehydrogenase
	Sb05g005470	Sobic.005G064800	similar to Aldehyde dehydrogenase, putative
	Sb04g033420	Sobic.004G300800	similar to Fatty aldehyde dehydrogenase 1
	Sb04g029040	Sobic.004G250900	similar to Mitochondrial aldehyde dehydrogenase RF2B
	Sb04g025885	Sobic.004G213500	XYLOGALACTURONAN BETA-1,3-XYLOSYLTRANSFERASE
	Sb04g005890	Sobic.004G070100	similar to Putative uncharacterized protein
	Sb04g005400	Sobic.004G064800	EXPRESSED PROTEIN
	Sb04g004920	Sobic.004G058600	similar to Putative uncharacterized protein
	Sb03g029210	Sobic.003G234701	similar to Pectin-glucuronyltransferase-like
	Sb03g026570	Sobic.003G203600	similar to Cytosolic aldehyde dehydrogenase RF2D
	Sb03g026550	Sobic.003G203500	similar to Cytosolic aldehyde dehydrogenase RF2C
	Sb03g008610	Sobic.003G102700	similar to Putative uncharacterized protein
	Sb02g043660	Sobic.002G426100	similar to BADH-like protein
	Sb02g025790	Sobic.002G215700	similar to Aldehyde dehydrogenase
	Sb02g005200	Sobic.002G062500	similar to Methylmalonate semi-aldehyde dehydrogenase
	Sb02g005180	Sobic.002G062100	similar to Similarity to limonene cyclase
	Sb01g043860	Sobic.001G467600	similar to Haemolysin-III related family protein, expressed
	Sb01g042200	Sobic.001G449000	similar to Haemolysin-III related family protein, expressed
threonine degradation III (to methylglyoxal)	Sb07g019260	Sobic.007G116700	K18980 - 2-methylene-furan-3-one reductase (EO) (1 of 1)
	Sb07g006220	Sobic.007G077400	similar to Trans-2-enoyl-CoA reductase, mitochondrial, putative
	Sb07g000970	Sobic.007G009100	similar to Putative uncharacterized protein
	Sb06g029150	Sobic.006G222100	similar to Putative uncharacterized protein
	Sb06g008990	Sobic.006G041000	similar to OSIGBa0140A01.6 protein
	Sb05g020410	Sobic.005G140200	similar to OSIGBa0140A01.6 protein
	Sb03g034820	Sobic.003G298200	RETICULON-4-INTERACTING PROTEIN 1 HOMOLOG, MITOCHONDRIAL
	Sb02g029120	Sobic.002G256000	similar to Os09g0503100 protein
	Sb02g029090	Sobic.002G255700	similar to Os09g0502500 protein
	Sb02g026730	Sobic.002G227000	similar to Putative uncharacterized protein
	Sb02g026720	Sobic.002G226900	similar to Putative uncharacterized protein
	Sb01g050560	Sobic.001G543300	ALCOHOL DEHYDROGENASE RELATED
	Sb06g004290	Sobic.006G034400	similar to Os04g0269600 protein
	Sb06g020020	Sobic.006G119200	similar to OSIGBa0106G07.12 protein
	Sb04g028410	Sobic.004G243400	similar to Copper amine oxidase
	Sb02g007930	Sobic.002G096000	similar to Copper amine oxidase
	Sb02g031550	Sobic.002G282600	similar to OSIGBa0106G07.12 protein
	Sb02g036990	Sobic.002G347300	similar to Putative uncharacterized protein
Tryptophan degradation III (eukaryotic)	Sb10g008270	Sobic.010G094900	similar to Putative uncharacterized protein
	Sb10g024900	Sobic.010G200800	SERINE-THREONINE PROTEIN KINASE
	Sb10g025430	Sobic.010G207400	similar to Putative ethylene-inducible CTR1-like protein kinase
	Sb09g004060	Sobic.009G047200	similar to Os07g0438500 protein
	Sb09g025830	Sobic.009G200800	similar to Os05g0519200 protein
	Sb08g003960	Sobic.008G046800	similar to Protein kinase family protein, putative, expressed
	Sb08g018240	Sobic.008G130100	similar to Protein kinase family protein, putative, expressed
	Sb08g020025	Sobic.008G150700	similar to Os12g0594200 protein
	Sb07g000410	Sobic.007G002300	similar to H0723C07.13 protein
	Sb07g006310	Sobic.007G078300	SERINE-THREONINE PROTEIN KINASE
	Sb07g006320	Sobic.007G078500	similar to Putative uncharacterized protein
	Sb07g020260	Sobic.007G125900	similar to Putative uncharacterized protein
	Sb06g014260	Sobic.006G054300	similar to OSIGBa0145N07.5 protein
	Sb06g027970	Sobic.006G208900	similar to H0702G05.4 protein
	Sb06g028150	Sobic.006G210900	similar to OSIGBa0152L12.10 protein
	Sb06g031750	Sobic.006G252700	similar to Putative uncharacterized protein OJ1067_B01.11
	Sb06g033740	Sobic.006G276100	similar to H0723C07.13 protein
	Sb05g003840	Sobic.005G046500	similar to Protein kinase family protein, putative, expressed
	Sb05g026530	Sobic.005G213200	similar to Os11g0678000 protein
	Sb04g001590	Sobic.004G016800	similar to Putative serine/threonine protein kinase
	Sb04g004950	Sobic.004G059000	similar to Serine/threonine protein kinase
	Sb04g008690	Sobic.004G106400	similar to CTR1-like kinase kinase kinase-like
	Sb04g021500	Sobic.004G163300	similar to CTR1-like protein kinase
	Sb04g024680	Sobic.004G200400	similar to Putative uncharacterized protein OJ1067_B01.11
	Sb04g028160	Sobic.004G240800	similar to Putative uncharacterized protein
	Sb04g035290	Sobic.004G322600	OCTICOSAPEPTIDE/PHOX/BEM1P DOMAIN-CONTAINING PROTEIN KINASE
	Sb03g002580	Sobic.003G027500	similar to Putative uncharacterized protein
	Sb03g008630	Sobic.003G103000	similar to Putative uncharacterized protein
	Sb03g030890	Sobic.003G253600	similar to Os01g0674100 protein
	Sb03g034570	Sobic.003G295200	similar to Putative uncharacterized protein
	Sb03g042410	Sobic.003G385000	INTEGRIN-LINKED PROTEIN KINASE FAMILY PROTEIN-RELATED
	Sb02g000740	Sobic.002G005800	similar to Putative uncharacterized protein
	Sb02g011690	Sobic.002G133400	similar to Os09g0566500 protein
	Sb02g031600	Sobic.002G283300	similar to Putative uncharacterized protein
	Sb02g033100	Sobic.002G300400	similar to Putative uncharacterized protein
	Sb02g039310	Sobic.002G375500	SERINE-THREONINE PROTEIN KINASE // SUBFAMILY NOT NAMED
	Sb02g040300	Sobic.002G386800	similar to Putative ankyrin-kinase
	Sb01g000310	Sobic.001G002000	weakly similar to Putative uncharacterized protein
	Sb01g003640	Sobic.001G039500	similar to Protein kinase domain containing protein, expressed
	Sb01g020230	Sobic.001G231000	similar to Os10g0456500 protein
	Sb01g021350	Sobic.001G241200	similar to EDR1
	Sb01g046460	Sobic.001G497300	similar to EDR1
tryptophan degradation V (side chain pathway)	Sb08g004840	Sobic.008G057500	similar to Aldehyde dehydrogenase family protein, expressed
	Sb05g005470	Sobic.005G064800	similar to Aldehyde dehydrogenase, putative
	Sb04g033420	Sobic.004G300800	similar to Fatty aldehyde dehydrogenase 1
tryptophan degradation VI (via tryptamine)	Sb06g004290	Sobic.006G034400	similar to Os04g0269600 protein
	Sb06g020020	Sobic.006G119200	similar to OSIGBa0106G07.12 protein
	Sb04g028410	Sobic.004G243400	similar to Copper amine oxidase
	Sb02g007930	Sobic.002G096000	similar to Copper amine oxidase
	Sb02g031550	Sobic.002G282600	similar to OSIGBa0106G07.12 protein
	Sb02g036990	Sobic.002G347300	similar to Putative uncharacterized protein
valine degradation I	Sb09g008180	Sobic.009G088800	similar to Os05g0244700 protein
	Sb04g010240	Sobic.004G122800	similar to Os02g0273100 protein
	Sb03g000450	Sobic.003G003200	similar to Branched-chain amino acid aminotransferase-like
	Sb01g029750	Sobic.001G305600	similar to Putative uncharacterized protein
	Sb01g034820	Sobic.001G365200	similar to Putative uncharacterized protein
	Sb01g050250	Sobic.001G540100	similar to Putative uncharacterized protein
	Sb04g033140	Sobic.004G297500	similar to Putative enoyl-CoA hydratase
	Sb04g033130	Sobic.004G297400	similar to Putative enoyl-CoA hydratase
	Sb03g044410	Sobic.003G409400	similar to Enoyl CoA hydratase-like protein
	Sb09g017970	Sobic.009G111400	similar to Putative glyoxysomal fatty acid beta-oxidation multifunctional protein
	Sb04g010370	Sobic.004G124200	similar to Peroxisomal fatty acid beta-oxidation multifunctional protein (MFP)
	Sb03g013790	Sobic.003G158300	similar to Putative uncharacterized protein
	Sb10g023130	Sobic.010G179700	similar to Putative 3-hydroxyisobutyryl-coenzyme A hydrolase
	Sb03g034770	Sobic.003G297400	similar to Putative enoyl-CoA-hydratase
	Sb01g029600	Sobic.001G304000	similar to Os10g0552900 protein
	Sb01g028410	Sobic.001G290000	similar to 3-hydroxyisobutyryl-coenzyme A hydrolase, putative, expressed
	Sb10g009360	Sobic.010G106900	similar to Fructose-bisphosphate aldolase
	Sb09g028640	Sobic.009G233900	similar to Os05g0565500 protein
	Sb04g023180	Sobic.004G182500	similar to Gamma hydroxybutyrate dehydrogenase-like protein
	Sb03g025830	Sobic.003G195150	K18121 - glyoxylate/succinic semialdehyde reductase (GLYR) (1 of 2)
	Sb10g025230	Sobic.010G205000	similar to Putative uncharacterized protein
	Sb10g025870	Sobic.010G212000	similar to Putative uncharacterized protein
	Sb08g016470	Sobic.008G110400	ADIPOR/PROGESTIN RECEPTOR-RELATED
	Sb04g005400	Sobic.004G064800	EXPRESSED PROTEIN
	Sb04g005890	Sobic.004G070100	similar to Putative uncharacterized protein
	Sb04g025885	Sobic.004G213500	XYLOGALACTURONAN BETA-1,3-XYLOSYLTRANSFERASE
	Sb03g008610	Sobic.003G102700	similar to Putative uncharacterized protein
	Sb03g029210	Sobic.003G234701	similar to Pectin-glucuronyltransferase-like
	Sb02g005180	Sobic.002G062100	similar to Similarity to limonene cyclase
	Sb02g005200	Sobic.002G062500	similar to Methylmalonate semi-aldehyde dehydrogenase
	Sb01g042200	Sobic.001G449000	similar to Haemolysin-III related family protein, expressed
	Sb01g043860	Sobic.001G467600	similar to Haemolysin-III related family protein, expressed
tyrosine degradation I	Sb10g029480	Sobic.010G258000	similar to Peptidyl-prolyl cis-trans isomerase
	Sb10g029460	Sobic.010G257800	similar to Peptidyl-prolyl cis-trans isomerase
	Sb10g029450	Sobic.010G257700	similar to Peptidyl-prolyl cis-trans isomerase
	Sb10g007410	Sobic.010G085600	similar to Peptidyl-prolyl cis-trans isomerase
	Sb10g002010	Sobic.010G021100	similar to Peptidyl-prolyl cis-trans isomerase
	Sb10g001990	Sobic.010G020800	similar to Putative 1-aminocyclopropane-1-carboxylate synthase
	Sb09g021360	Sobic.009G149400	similar to Putative uncharacterized protein
	Sb09g000350	Sobic.009G001500	similar to Peptidyl-prolyl cis-trans isomerase
	Sb07g028310	Sobic.007G216700	weakly similar to Peptidyl-prolyl cis-trans isomerase
	Sb07g024100	Sobic.007G168200	similar to Peptidyl-prolyl cis-trans isomerase
	Sb07g023770	Sobic.007G164300	similar to Peptidyl-prolyl cis-trans isomerase
	Sb07g022670	Sobic.007G152800	similar to GAD1
	Sb06g026160	Sobic.006G187900	similar to Acc synthase
	Sb06g018130	Sobic.006G096500	similar to OSIGBa0152K17.6 protein
	Sb06g018050	Sobic.006G095700	similar to OSIGBa0152K17.2 protein
	Sb05g025660	Sobic.005G200300	similar to Tyrosine/nicotianamine aminotransferases family protein, expressed
	Sb05g021610	Sobic.005G152200	similar to Os11g0552000 protein
	Sb05g021600	Sobic.005G152100	similar to Os11g0552000 protein
	Sb05g021590	Sobic.005G152000	similar to Os11g0552000 protein
	Sb04g033940	Sobic.004G306700	similar to Peptidyl-prolyl cis-trans isomerase
	Sb04g030300	Sobic.004G264900	similar to Os02g0709200 protein
	Sb04g021380	Sobic.004G162000	similar to Peptidyl-prolyl cis-trans isomerase
	Sb04g007130	Sobic.004G086200	weakly similar to Chromosome chr4 scaffold_6, whole genome shotgun sequence
	Sb04g001740	Sobic.004G018400	similar to Peptidyl-prolyl cis-trans isomerase
	Sb03g041180	Sobic.003G370800	similar to Putative uncharacterized protein
	Sb03g026220	Sobic.003G199900	similar to Putative uncharacterized protein
	Sb03g011610	Sobic.003G136400	similar to Peptidyl-prolyl cis-trans isomerase
	Sb03g009170	Sobic.003G109100	similar to Sphingosine-1-phosphate lyase precursor
	Sb03g004000	Sobic.003G045600	similar to Putative uncharacterized protein
	Sb03g003070	Sobic.003G033900	similar to 1-aminocyclopropane-1-carboxylic acid synthase
	Sb02g041770	Sobic.002G403100	similar to Phosphatidylinositol-4-phosphate 5-kinase-like protein
	Sb02g039340	Sobic.002G375800	similar to Putative uncharacterized protein
	Sb02g031150	Sobic.002G278600	similar to Peptidyl-prolyl cis-trans isomerase
	Sb02g026430	Sobic.002G223500	similar to Putative asparate aminotransferase
	Sb02g025480	Sobic.002G211300	similar to Putative alanine aminotransferase
	Sb02g012590	Sobic.002G138800	similar to Peptidyl-prolyl cis-trans isomerase
	Sb02g004430	Sobic.002G052700	similar to Peptidyl-prolyl cis-trans isomerase
	Sb02g003530	Sobic.002G041200	similar to Putative uncharacterized protein
	Sb02g003520	Sobic.002G041100	SUBGROUP I AMINOTRANSFERASE RELATED
	Sb02g000780	Sobic.002G006600	similar to Alanine aminotransferase
	Sb01g044130	Sobic.001G471100	similar to Putative uncharacterized protein
	Sb01g043790	Sobic.001G466700	similar to Peptidyl-prolyl cis-trans isomerase
	Sb01g041700	Sobic.001G443800	similar to Glutamate decarboxylase
	Sb01g041330	Sobic.001G439600	similar to OsS5a
	Sb01g040390	Sobic.001G429500	similar to Os03g0262000 protein
	Sb01g038010	Sobic.001G401700	similar to Aspartate aminotransferase, putative, expressed
	Sb01g035000	Sobic.001G367301	similar to Phosphatidylinositol-4-phosphate 5-kinase 4, putative, expressed
	Sb01g026350	Sobic.001G268400	26S proteasome regulatory subunit N10 (PSMD4, RPN10)
	Sb01g025840	Sobic.001G264700	similar to Peptidyl-prolyl cis-trans isomerase
	Sb01g023750	Sobic.001G260800	similar to Alanine aminotransferase 2
	Sb01g018970	Sobic.001G215300	similar to Aminotransferase, classes I and II family protein, expressed
	Sb01g017940	Sobic.001G203400	similar to Putative uncharacterized protein
	Sb01g010710	Sobic.001G121900	similar to Putative phosphatidylinositol-4-phosphate-5-kinase
	Sb01g009880	Sobic.001G111000	similar to Putative glutamate carboxylase
	Sb01g009450	Sobic.001G105900	similar to Acc synthase
	Sb01g003800	Sobic.001G041200	similar to Peptidyl-prolyl cis-trans isomerase
	Sb09g007910	Sobic.009G085200	similar to Putative uncharacterized protein
	Sb07g005460	Sobic.007G069200	similar to Glyoxalase I
	Sb06g003070	Sobic.006G029800	similar to Os05g0295800 protein
	Sb04g004560	Sobic.004G053700	similar to 4-Hydroxyphenylpyruvate Dioxygenase
	Sb02g008850	Sobic.002G104200	similar to 4-hydroxyphenylpyruvate dioxygenase
	Sb02g008990	Sobic.002G105600	similar to 4-hydroxyphenylpyruvate dioxygenase
	Sb10g000360	Sobic.010G001600	similar to Homogentisate 1,2-dioxygenase
	Sb01g011570	Sobic.001G132000	similar to Putative isomerase
	Sb01g002420	Sobic.001G025400	similar to Putative isomerase
	Sb06g020670	Sobic.006G126600	similar to OJ000223_09.13 protein
	Sb04g006620	Sobic.004G080100	similar to Putative uncharacterized protein
