# Supplementary material for: Genome-wide association study reveals that different pathways contribute to grain quality variation in sorghum (Sorghum bicolor)
Source: BMC Genomics. 2020 Jan 31;21:112. doi: 10.1186/s12864-020-6538-8 (PMC6995107; doi:10.1186/s12864-020-6538-8)
Supplement: Supplementary file 7 — Additional file 7: Table S5. Variation of grain quality traits across six subpopulations of the association panel. [file 12864_2020_6538_MOESM7_ESM.xlsx]

## Sheet: Table S5
Table S5 Variation of grain quality traits across six subpopulations of the association panel
Trait	Unit	Population 1	Population 2	Population 3	Population 4	Population 5	Population 6
Tannins	% grain weight	1.29±0.11c	1.54±0.25ab	1.53±0.11ab	1.62±0.25a	1.30±0.14c	1.39±0.22bc
Starch	% grain weight	59.46±7.69a	60.33±6.07a	57.85±5.58a	58.81±3.86a	59.08±7.52a	58.56±5.59a
His	nmol mg-1	1.72±1.47a	1.43±0.74a	1.85±1.43a	1.47±1.07a	1.25±0.69a	1.29±0.39a
Met	nmol mg-1	1.45±0.43ab	1.51±0.51ab	1.57±0.34ab	1.26±0.34b	1.36±0.46ab	1.70±0.67a
Lys	nmol mg-1	2.11±0.55a	2.11±0.61a	1.92±0.25a	2.16±0.63a	1.97±0.47a	2.25±0.87a
Tyr	nmol mg-1	2.58±0.53b	2.85±0.63ab	2.77±0.46ab	2.64±0.74b	2.77±0.74ab	3.30±1.020a
Arg	nmol mg-1	2.63±0.80b	2.85±0.65ab	2.82±0.48ab	2.72±0.63b	2.77±0.69b	3.35±0.84a
Ile	nmol mg-1	4.14±0.78bc	4.55±1.04abc	4.39±0.57abc	4.00±0.85c	4.67±0.99ab	5.19±1.31a
Thr	nmol mg-1	4.77±1.46a	4.49±1.30a	4.64±1.18a	4.46±1.33a	4.27±1.27a	4.62±1.40a
Phe	nmol mg-1	4.13±0.95b	4.53±1.19b	4.51±0.91b	4.43±1.34b	4.38±1.45b	5.60±1.60a
Ser	nmol mg-1	5.22±0.72b	5.68±0.95ab	5.56±0.61ab	5.28±1.05b	5.48±1.01ab	6.10±1.10a
Val	nmol mg-1	5.07±1.14b	5.78±1.19ab	5.35±0.62b	5.78±1.32ab	5.50±1.38b	6.59±1.46a
Gly	nmol mg-1	6.93±0.90a	6.78±1.38a	6.59±0.99a	5.99±1.63a	6.39±1.36a	6.4±1.8a
Asp	nmol mg-1	7.10±1.37b	7.74±1.44b	7.52±1.05b	8.21±1.67ab	7.97±1.48ab	9.01±1.69a
Pro	nmol mg-1	8.99±4.74b	10.69±4.27ab	10.7±2.77ab	12.18±3.62ab	10.11±3.8b	13.5±2.97a
Ala	nmol mg-1	13.42±1.99a	14.58±2.51a	14.09±1.46a	13.94±2.54a	14.17±2.81a	15.89±3a
Leu	nmol mg-1	13.07±2.03b	14.5±2.67ab	13.83±1.54b	13.92±2.89b	14.43±2.87ab	16.55±3.26a
Cys	nmol mg-1	17.77±15.2a	15.74±13.29a	11.54±8.63a	12.05±8.47a	16.4±16.29a	15.8±190a
Glu	nmol mg-1	18.16±2.6b	20.41±3.57b	19.94±2.24ab	19.81±3.66b	19.86±4.62b	23.25±4.96a
Means followed by a common letter are not significantly different according to Fisher’s least significant difference (LSD) post-Hoc test
