# Supplementary material for: Genome-wide association study reveals that different pathways contribute to grain quality variation in sorghum (Sorghum bicolor)
Source: BMC Genomics. 2020 Jan 31;21:112. doi: 10.1186/s12864-020-6538-8 (PMC6995107; doi:10.1186/s12864-020-6538-8)
Supplement: Supplementary file 8 — Additional file 8: Table S6. The list of total candidate genes detected by grain quality traits’ GWAS. [file 12864_2020_6538_MOESM8_ESM.xlsx]

## Sheet: Table S6
Table S6 The list of total candidate genes detected by grain quality traits' GWAS
Trait	SignificantSNP	Chromosome	Position (bp)a	P-value	candidate gene	Startb	Endc	Distance (kb)d	Annotation
Tannins	1:75189469	1	75189469	1.55675e-09	Sobic.001G479900	75174026	75184125	5.34	PPR repeat (PPR) // Weak chloroplast movement under blue light (WEMBL)
Tannins	1:75189469	1	75189469	1.55675e-09	Sobic.001G480000	75190582	75192250	1.11	weakly similar to Plant disease resistance polyprotein-like protein
Tannins	1:75189469	1	75189469	1.55675e-09	Sobic.001G479850	75163148	75164857	-24.61	NA
Tannins	1:75189469	1	75189469	1.55675e-09	Sobic.001G480100	75193296	75198054	3.83	NA
Tannins	1:75189469	1	75189469	1.55675e-09	Sobic.001G480200	75222854	75227302	33.39	NA
Tannins	1:75189469	1	75189469	1.55675e-09	Sobic.001G479800	75151131	75156143	-33.33	similar to Glycogenin glucosyltransferase, putative, expressed
Tannins	2:11097888	2	11097888	4.12086e-08	Sobic.002G100100	11088786	11090388	7.5	similar to Putative uncharacterized protein
Tannins	2:11097888	2	11097888	4.12086e-08	Sobic.002G100200	11100421	11102580	2.53	weakly similar to Putative uncharacterized protein
Tannins	2:11097888	2	11097888	4.12086e-08	Sobic.002G100000	11076561	11078780	-19.11	weakly similar to Putative uncharacterized protein P0022B05.123
Tannins	2:11097888	2	11097888	4.12086e-08	Sobic.002G100300	11104209	11107125	6.32	F-Box domain
Tannins	2:11097888	2	11097888	4.12086e-08	Sobic.002G100600	11119268	11121319	21.38	UBIQUITIN
Tannins	2:2532818	2	2532818	1.24917e-08	Sobic.002G027500	2522942	2527752	5.07	similar to Putative uncharacterized protein
Tannins	2:2532818	2	2532818	1.24917e-08	Sobic.002G027600	2551277	2556127	18.46	similar to Putative uncharacterized protein
Tannins	2:2532818	2	2532818	1.24917e-08	Sobic.002G027401	2513265	2514420	-18.5	MADS BOX PROTEIN
Tannins	2:2532818	2	2532818	1.24917e-08	Sobic.002G027232	2495132	2499711	-33.2	NA
Tannins	2:2532818	2	2532818	1.24917e-08	Sobic.002G027300	2501097	2502007	-30.91	C2H2-type zinc finger (zf-C2H2_6)
Tannins	3:46341200	3	46341200	8.81068e-12	Sobic.003G178900	46366712	46370117	25.51	similar to Os01g0531000 protein
Tannins	3:57708223	3	57708223	1.07719e-10	Sobic.003G237700	57700691	57704326	3.9	NA
Tannins	3:57708223	3	57708223	1.07719e-10	Sobic.003G237800	57713761	57718120	5.54	similar to Alpha/beta hydrolase-like
Tannins	3:57708223	3	57708223	1.07719e-10	Sobic.003G237500	57692007	57692271	-15.95	NA
Tannins	3:57708223	3	57708223	1.07719e-10	Sobic.003G237600	57692878	57698991	-9.23	NA
Tannins	3:57708223	3	57708223	1.07719e-10	Sobic.003G237900	57719602	57725845	11.38	similar to Potassium channel
Tannins	3:57708223	3	57708223	1.07719e-10	Sobic.003G237300	57666579	57670206	-38.02	similar to Os01g0647000 protein
Tannins	3:57708223	3	57708223	1.07719e-10	Sobic.003G237400	57671840	57676529	-31.69	similar to Plastid ATP/ADP transporter
Tannins	4:3635914	4	3635914	2.45397e-06	Sobic.004G044250	3636747	3637620	0.83	NA
Tannins	4:3635914	4	3635914	2.45397e-06	Sobic.004G043600	3598121	3603652	-32.26	Uncharacterized conserved protein (1 of 1)
Tannins	4:3635914	4	3635914	2.45397e-06	Sobic.004G043750	3604375	3618601	-17.31	DNA-directed RNA polymerase V subunit 1
Tannins	4:3635914	4	3635914	2.45397e-06	Sobic.004G043900	3604375	3618601	-17.31	NA
Tannins	4:3635914	4	3635914	2.45397e-06	Sobic.004G044000	3621657	3624355	-11.56	similar to Os02g0152900 protein
Tannins	4:3635914	4	3635914	2.45397e-06	Sobic.004G044100	3626873	3631404	-4.51	Leucine-zipper of ternary complex factor MIP1 (Lzipper-MIP1)
Tannins	4:3635914	4	3635914	2.45397e-06	Sobic.004G044200	3632032	3634903	-1.01	1,4-dihydroxy-2-naphthoyl-CoA synthase, peroxisomal
Tannins	4:3635914	4	3635914	2.45397e-06	Sobic.004G044300	3650142	3651900	14.23	Plant protein of unknown function (DUF247) (1 of 41)
Tannins	4:3635914	4	3635914	2.45397e-06	Sobic.004G044401	3658250	3669427	22.34	NA
Tannins	4:3635914	4	3635914	2.45397e-06	Sobic.004G044500	3658250	3669427	22.34	Protein kinase domain (Pkinase) // Leucine Rich Repeat (LRR_1)
Tannins	4:61736881	4	61736881	1.61652e-08	Sobic.004G273600	61726270	61738683	-	similar to H0215F08.15 protein
Tannins	4:61736881	4	61736881	1.61652e-08	Sobic.004G273400	61718401	61724535	-12.35	similar to Isp4 protein-like
Tannins	4:61736881	4	61736881	1.61652e-08	Sobic.004G273500	61726270	61738683	1.8	similar to Isp4 protein-like
Tannins	4:61736881	4	61736881	1.61652e-08	Sobic.004G273550	61726270	61738683	1.8	similar to Os02g0695700 protein
Tannins	4:61736881	4	61736881	1.61652e-08	Sobic.004G273200	61698384	61701409	-35.47	similar to Putative uncharacterized protein
Tannins	4:61736881	4	61736881	1.61652e-08	Sobic.004G273300	61708311	61711240	-25.64	similar to Ubiquitin protein 1, isoform c
Tannins	4:61736881	4	61736881	1.61652e-08	Sobic.004G273800	61765783	61767930	28.9	similar to Myb-related protein Zm1
Tannins	4:61736881	4	61736881	1.61652e-08	Sobic.004G273900	61770601	61771875	33.72	similar to Class III peroxidase 70 precursor
Tannins	4:61736881	4	61736881	1.61652e-08	Sobic.004G274000	61772539	61773634	35.66	similar to Putative MAP kinase kinase
Tannins	4:61736881	4	61736881	1.61652e-08	Sobic.004G274100	61774574	61778118	37.69	similar to Putative uncharacterized protein B1053A04.5
Tannins	4:62341358	4	62341358	5.22555e-06	Sobic.004G281000	62324435	62331272	10.09	similar to MADS box protein
Tannins	4:62341358	4	62341358	5.22555e-06	Sobic.004G281200	62358256	62360949	16.9	similar to Scarecrow transcriptional regulator-like protein
Tannins	4:62341358	4	62341358	5.22555e-06	Sobic.004G280800	62315395	62318779	-22.58	similar to Anthocyanin biosynthetic gene regulator PAC1
Tannins	4:62341358	4	62341358	5.22555e-06	Sobic.004G280900	62321938	62323480	-17.88	similar to Putative uncharacterized protein OJ1123_G04.7
Tannins	4:62341358	4	62341358	5.22555e-06	Sobic.004G280700	62309596	62313619	-27.74	similar to Mitochondrial import inner membrane translocase subunit Tim13
Tannins	4:62341358	4	62341358	5.22555e-06	Sobic.004G281300	62365275	62369664	23.92	similar to Putative uncharacterized protein
Tannins	4:62341358	4	62341358	5.22555e-06	Sobic.004G281400	62379437	62380103	38.08	similar to Putative uncharacterized protein
Tannins	5:34971014	5	34971014	6.02e-12	Sobic.005G110600	35003421	35005219	32.41	similar to Glycosyl hydrolases family 18 protein, expressed
Tannins	7:24715839	7	24715839	4.51494e-07	Sobic.007G101300	24727264	24743032	11.43	similar to Putative uncharacterized protein P0410E11.116
Tannins	8:57291105	8	57291105	2.54801e-08	Sobic.008G141833	57290624	57291272	-	NA
Tannins	8:57291105	8	57291105	2.54801e-08	Sobic.008G141600	57271616	57275806	-15.3	weakly similar to Expressed protein
Tannins	8:57291105	8	57291105	2.54801e-08	Sobic.008G141700	57279428	57288727	-2.38	similar to Heparanase-like protein 2, putative, expressed
Tannins	8:57291105	8	57291105	2.54801e-08	Sobic.008G141800	57279428	57288727	-2.38	similar to Glycosyl transferase family 8 protein, expressed
Tannins	8:57291105	8	57291105	2.54801e-08	Sobic.008G141866	57296257	57297312	5.15	NA
Tannins	8:57291105	8	57291105	2.54801e-08	Sobic.008G141900	57300173	57303623	9.07	ZINC FINGER PROTEIN ZAT2-RELATED (1 of 2)
Tannins	8:57291105	8	57291105	2.54801e-08	Sobic.008G142000	57306990	57316486	15.89	similar to Expressed protein
Tannins	8:57291105	8	57291105	2.54801e-08	Sobic.008G142100	57306990	57316486	15.89	No apical meristem (NAM) protein (NAM) (1 of 130)
Tannins	8:57291105	8	57291105	2.54801e-08	Sobic.008G142200	57326924	57330887	35.82	Threonine-specific protein kinase
Tannins	9:8660880	9	8660880	1.21826e-08	Sobic.009G072033	8640815	8644401	16.48	NA
Tannins	9:8660880	9	8660880	1.21826e-08	Sobic.009G071800	8621986	8624768	-36.11	similar to Putative uncharacterized protein
Tannins	9:8660880	9	8660880	1.21826e-08	Sobic.009G071900	8626166	8626505	-34.38	NA
Tannins	9:8660880	9	8660880	1.21826e-08	Sobic.009G072000	8631862	8634675	-26.21	similar to Phosphoribosylformylglycinamidine cyclo-ligase
Starch	4:56136753	4	56136753	3.65551e-07	Sobic.004G211700	56136270	56137060	-	NA
Starch	4:56136753	4	56136753	3.65551e-07	Sobic.004G211200	56100739	56102558	-34.2	similar to Putative uncharacterized protein
Starch	4:56136753	4	56136753	3.65551e-07	Sobic.004G211301	56105422	56107565	-29.19	NA
Starch	4:56136753	4	56136753	3.65551e-07	Sobic.004G211400	56110438	56118269	-18.48	similar to Putative uncharacterized protein
Starch	4:56136753	4	56136753	3.65551e-07	Sobic.004G211501	56120010	56125140	-11.61	similar to Putative uncharacterized protein OJ1476_F05.21-1
Starch	4:56136753	4	56136753	3.65551e-07	Sobic.004G211600	56120010	56125140	-11.61	similar to Putative uncharacterized protein
Starch	4:56136753	4	56136753	3.65551e-07	Sobic.004G211800	56140308	56141074	3.56	NA
Starch	4:56136753	4	56136753	3.65551e-07	Sobic.004G211833	56145060	56149937	8.31	cytochrome C oxidase 6B
Starch	4:56136753	4	56136753	3.65551e-07	Sobic.004G211866	56151996	56152243	15.24	similar to S-adenosylmethionine decarboxylase uORF
Starch	4:56136753	4	56136753	3.65551e-07	Sobic.004G211900	56152324	56153873	15.57	similar to S-adenosylmethionine decarboxylase
Starch	4:56136753	4	56136753	3.65551e-07	Sobic.004G212000	56154861	56168756	18.11	histone-lysine N-methyltransferase SETD2
Starch	5:12830390	5	12830390	1.53391e-06	Sobic.005G089400	12827813	12832088	-	NA
Starch	5:12830390	5	12830390	1.53391e-06	Sobic.005G089200	12790320	12791920	-38.47	similar to Os11g0239500 protein
Starch	5:12830390	5	12830390	1.53391e-06	Sobic.005G089300	12794293	12794545	-35.85	Mitochondrial import receptor subunit Tom22 (Tom22)
Starch	5:12830390	5	12830390	1.53391e-06	Sobic.005G089500	12838681	12843320	8.29	S-locus glycoprotein domain (S_locus_glycop) // Protein tyrosine kinase (Pkinase_Tyr) // PAN-like domain
Starch	5:12830390	5	12830390	1.53391e-06	Sobic.005G089600	12853198	12859672	22.81	similar to Sucrose-phosphate synthase
Starch	5:12830390	5	12830390	1.53391e-06	Sobic.005G089700	12863575	12864877	33.19	Predicted protein
Starch	8:14518219	8	14518219	1.12926e-06	Sobic.008G081400	14480360	14484229	33.99	similar to Os12g0231000 protein
Starch	8:55779861	8	55779861	2.57676e-06	Sobic.008G131651	55778010	55779979	-	Ulp1 protease family, C-terminal catalytic domain (Peptidase_C48)
Starch	8:55779861	8	55779861	2.57676e-06	Sobic.008G131500	55748817	55755548	-24.31	CYSTEINE-TYPE PEPTIDASE
Starch	8:55779861	8	55779861	2.57676e-06	Sobic.008G131550	55770604	55772020	-7.84	NA
Starch	8:55779861	8	55779861	2.57676e-06	Sobic.008G131601	55772436	55777903	-1.96	NA
Starch	8:55779861	8	55779861	2.57676e-06	Sobic.008G131700	55795931	55815614	16.07	similar to Thylakoid lumenal 21.5 kDa protein, chloroplast, putative, expressed
Starch	8:55779861	8	55779861	2.57676e-06	Sobic.008G131800	55795931	55815614	16.07	similar to Zinc knuckle family protein, putative, expressed
Starch	8:55779861	8	55779861	2.57676e-06	Sobic.008G131900	55816338	55821120	36.48	similar to NB-ARC domain containing protein, expressed
Starch	9:15121819	9	15121819	2.42738e-06	Sobic.009G088100	15112562	15116797	5.02	similar to Os01g0235700 protein
Starch	9:15121819	9	15121819	2.42738e-06	Sobic.009G087900	15102014	15103960	-17.86	similar to Putative uncharacterized protein
Starch	9:15121819	9	15121819	2.42738e-06	Sobic.009G088000	15105724	15110916	-10.9	similar to Os05g0241000 protein
Ala	1:27889342	1	27889342	5.90743e-07	Sobic.001G253700	27877164	27882119	-7.22	similar to Serine/threonine-protein kinase NAK, putative, expressed
Ala	2:12640442	2	12640442	1.54187e-06	Sobic.002G105900	12644097	12646271	3.66	F-box domain (F-box) // FBD (FBD) (1 of 26)
Ala	2:12671321	2	12671321	2.65759e-06	Sobic.002G105900	12644097	12646271	25.05	F-box domain (F-box) // FBD (FBD) (1 of 26)
Ala	2:12671321	2	12671321	2.65759e-06	Sobic.002G106000	12674988	12677263	3.67	NA
Ala	2:12671321	2	12671321	2.65759e-06	Sobic.002G106100	12683059	12685182	11.74	weakly similar to F-box domain containing protein, expressed
Ala	2:12671321	2	12671321	2.65759e-06	Sobic.002G106200	12693075	12695337	21.75	Predicted protein
Ala	5:5890225	5	5890225	1.837e-06	Sobic.005G057500	5877160	5887322	-2.9	Predicted protein
Ala	5:5890221	5	5890221	1.837e-06	Sobic.005G057550	5888590	5889019	1.2	NA
Ala	5:5890225	5	5890225	1.837e-06	Sobic.005G057550	5888590	5889019	1.21	NA
Ala	5:5890225	5	5890225	1.837e-06	Sobic.005G057600	5912894	5914503	22.67	similar to Putative uncharacterized protein
Ala	5:5890221	5	5890221	1.837e-06	Sobic.005G057700	5912195	5928031	21.97	similar to Putative uncharacterized protein
Ala	5:5890225	5	5890225	1.837e-06	Sobic.005G057700	5912195	5928031	21.97	similar to Putative uncharacterized protein
Ala	6:58784171	6	58784171	1.87782e-06	Sobic.006G248000	58752278	58756227	-27.94	PTHR11525//PTHR11525:SF4 - FARNESYL-PYROPHOSPHATE SYNTHETASE // SUBFAMILY NOT NAMED (1 of 1)
Ala	6:58784171	6	58784171	1.87782e-06	Sobic.006G248100	58758117	58760732	-23.44	PTHR21493//PTHR21493:SF144 - CGI-141-RELATED/LIPASE CONTAINING PROTEIN // SUBFAMILY NOT NAMED (1 of 1)
Ala	6:58784171	6	58784171	1.87782e-06	Sobic.006G248200	58761944	58762485	-21.69	similar to Putative uncharacterized protein
Ala	6:58784171	6	58784171	1.87782e-06	Sobic.006G248300	58764200	58767760	-16.41	similar to Lipoxygenase
Ala	6:58784171	6	58784171	1.87782e-06	Sobic.006G248350	58769277	58774798	-9.37	NA
Ala	6:58784171	6	58784171	1.87782e-06	Sobic.006G248400	58780954	58786603	-	similar to OSIGBa0132E09-OSIGBa0108L24.1 protein
Ala	6:58784171	6	58784171	1.87782e-06	Sobic.006G248450	58788331	58789520	4.16	NA
Ala	6:58784171	6	58784171	1.87782e-06	Sobic.006G248500	58788728	58791079	4.56	similar to OSIGBa0132E09-OSIGBa0108L24.2 protein
Ala	6:58784171	6	58784171	1.87782e-06	Sobic.006G248600	58793125	58800314	8.95	NA
Ala	6:58784171	6	58784171	1.87782e-06	Sobic.006G248700	58801617	58807226	17.45	KOG0651 - 26S proteasome regulatory complex, ATPase RPT4 (1 of 3)
Ala	6:58784171	6	58784171	1.87782e-06	Sobic.006G248801	58807638	58808840	23.47	PTHR14155:SF123 - RING-H2 FINGER PROTEIN ATL47 (1 of 3)
Ala	6:58784171	6	58784171	1.87782e-06	Sobic.006G248900	58810442	58812118	26.27	K14849 - ribosomal RNA-processing protein 1 (RRP1) (1 of 1)
Ala	6:58784171	6	58784171	1.87782e-06	Sobic.006G249000	58812909	58816157	28.74	similar to OSIGBa0132E09-OSIGBa0108L24.8 protein
Ala	9:57902113	9	57902113	2.76274e-06	Sobic.009G242100	57869640	57875363	-26.75	PTHR31342:SF7 - PROTEIN CHUP1, CHLOROPLASTIC (1 of 1)
Ala	9:57902113	9	57902113	2.76274e-06	Sobic.009G242200	57877842	57883218	-18.9	similar to Mitogen-activated protein kinase 17
Ala	9:57902113	9	57902113	2.76274e-06	Sobic.009G242250	57890244	57891399	-10.71	NA
Ala	9:57902113	9	57902113	2.76274e-06	Sobic.009G242300	57899419	57900289	-1.82	similar to 60S acidic ribosomal protein P2A
Ala	9:57902113	9	57902113	2.76274e-06	Sobic.009G242400	57902029	57905627	-	similar to 40S ribosomal protein S12
Ala	9:57902113	9	57902113	2.76274e-06	Sobic.009G242501	57908190	57909947	6.08	similar to Os01g0642600 protein
Ala	9:57902113	9	57902113	2.76274e-06	Sobic.009G242600	57914633	57918884	12.52	K15889 - prenylcysteine alpha-carboxyl methylesterase (PCME) (1 of 3)
Ala	9:57902113	9	57902113	2.76274e-06	Sobic.009G242700	57919723	57920642	17.61	similar to Putative uncharacterized protein OJ1126_B10.8
Ala	9:57902113	9	57902113	2.76274e-06	Sobic.009G242800	57922001	57925947	19.89	similar to Putative uncharacterized protein
Ala	9:57902113	9	57902113	2.76274e-06	Sobic.009G242900	57929325	57936036	27.21	similar to Putative uncharacterized protein OJ1126_B10.10
Ala/Pyruvate family	3:3063590	3	3063590	6.80782e-07	Sobic.003G032900	3033821	3037216	-26.37	NA
Ala/Pyruvate family	3:3063590	3	3063590	6.80782e-07	Sobic.003G033000	3037339	3046418	-17.17	PTHR21689//PTHR21689:SF4 - LIN
Ala/Pyruvate family	3:3063590	3	3063590	6.80782e-07	Sobic.003G033100	3050505	3055278	-8.31	similar to Putative uncharacterized protein
Ala/Pyruvate family	3:3063590	3	3063590	6.80782e-07	Sobic.003G033200	3056465	3059384	-4.21	similar to Os01g0193500 protein
Ala/Pyruvate family	3:3063590	3	3063590	6.80782e-07	Sobic.003G033300	3059505	3061393	-2.2	Predicted protein
Ala/Pyruvate family	3:3063590	3	3063590	6.80782e-07	Sobic.003G033400	3062354	3063493	-0.1	similar to Putative uncharacterized protein OJ1513_F02.105
Ala/Pyruvate family	3:3063590	3	3063590	6.80782e-07	Sobic.003G033500	3066533	3067815	2.94	weakly similar to Putative uncharacterized protein
Ala/Pyruvate family	3:3063590	3	3063590	6.80782e-07	Sobic.003G033600	3072139	3073113	8.55	NA
Ala/Pyruvate family	3:3063590	3	3063590	6.80782e-07	Sobic.003G033700	3076739	3079361	13.15	similar to Os09g0504800 protein
Ala/Pyruvate family	3:3063590	3	3063590	6.80782e-07	Sobic.003G033800	3080178	3082590	16.59	NA
Ala/Pyruvate family	3:3063590	3	3063590	6.80782e-07	Sobic.003G033900	3090015	3092288	26.43	similar to 1-aminocyclopropane-1-carboxylic acid synthase
Ala/Total	1:61328148	1	61328148	1.70221e-06	Sobic.001G326100	61312704	61332721	-	similar to Expressed protein
Ala/Total	1:61328148	1	61328148	1.70221e-06	Sobic.001G326100	61312704	61332721	4.57	similar to Expressed protein
Ala/Total	1:61328839	1	61328839	1.57717e-06	Sobic.001G326100	61312704	61332721	-	similar to Expressed protein
Ala/Total	1:61328972	1	61328972	2.22854e-06	Sobic.001G326100	61312704	61332721	-	similar to Expressed protein
Ala/Total	1:61328148	1	61328148	1.70221e-06	Sobic.001G326200	61335681	61336584	7.53	PTHR35275:SF1 - F14N23.10 (1 of 1)
Ala/Total	1:61328148	1	61328148	1.70221e-06	Sobic.001G326300	61338792	61345412	10.64	similar to Os05g0315100 protein
Ala/Total	1:61328148	1	61328148	1.70221e-06	Sobic.001G326400	61353024	61355357	24.88	similar to Putative uncharacterized protein
Ala/Total	1:61328148	1	61328148	1.70221e-06	Sobic.001G326500	61356511	61357710	28.36	F-BOX FAMILY PROTEIN
Ala/Total	1:61328148	1	61328148	1.70221e-06	Sobic.001G326600	61357895	61359127	29.75	NA
Ala/Total	3:5411028	3	5411028	1.81913e-06	Sobic.003G061200	5375004	5387301	-23.73	PROTEIN Y71H10B.1, ISOFORM C (1 of 2)
Ala/Total	3:5411028	3	5411028	1.81913e-06	Sobic.003G061300	5388274	5393403	-17.63	similar to Chromosome chr8 scaffold_115, whole genome shotgun sequence
Ala/Total	3:5411028	3	5411028	1.81913e-06	Sobic.003G061400	5394259	5396177	-14.85	similar to ESTs C26093
Ala/Total	3:5411028	3	5411028	1.81913e-06	Sobic.003G061500	5399999	5401017	-10.01	similar to Similar to Zea mays late embryogenesis abundant protein EMB564 &S16249
Ala/Total	3:5411028	3	5411028	1.81913e-06	Sobic.003G061600	5401212	5401466	-9.56	PF05498 - Rapid ALkalinization Factor (RALF) (RALF) (1 of 13)
Ala/Total	3:5411028	3	5411028	1.81913e-06	Sobic.003G061700	5403812	5404493	-6.54	PF05498 - Rapid ALkalinization Factor (RALF) (RALF) (1 of 13)
Ala/Total	3:5411028	3	5411028	1.81913e-06	Sobic.003G061800	5406079	5411421	-	PTHR10909:SF331 - ACYL-COENZYME A OXIDASE 4, PEROXISOMAL (1 of 3)
Ala/Total	3:5411028	3	5411028	1.81913e-06	Sobic.003G061850	5412616	5413554	1.59	NA
Ala/Total	3:5411028	3	5411028	1.81913e-06	Sobic.003G061900	5413738	5419087	2.71	similar to Os01g0159300 protein
Ala/Total	3:5411028	3	5411028	1.81913e-06	Sobic.003G062000	5421764	5422965	10.74	similar to EST D25138(R3286) corresponds to a region of the predicted gene
Ala/Total	3:5411028	3	5411028	1.81913e-06	Sobic.003G062101	5425244	5426081	14.22	NA
Ala/Total	3:5411028	3	5411028	1.81913e-06	Sobic.003G062200	5434604	5435933	23.58	CAMP-RESPONSE ELEMENT BINDING PROTEIN-RELATED
Ala/Total	3:5411028	3	5411028	1.81913e-06	Sobic.003G062300	5438686	5444182	27.66	similar to Putative uncharacterized protein P0041E11.9
Ala/Total	3:14362487	3	14362487	8.38627e-07	Sobic.003G143800	14342157	14356901	5.59	similar to Chromosome chr7 scaffold_42, whole genome shotgun sequence
Ala/Total	3:14367520	3	14367520	1.14626e-06	Sobic.003G143800	14342157	14356901	10.62	similar to Chromosome chr7 scaffold_42, whole genome shotgun sequence
Ala/Total	3:66445704	3	66445704	1.85912e-06	Sobic.003G341400	66413653	66418097	-27.61	similar to Os01g0827200 protein
Ala/Total	3:66445704	3	66445704	1.85912e-06	Sobic.003G341500	66421611	66424140	-21.56	similar to Laccase-3 precursor
Ala/Total	3:66445704	3	66445704	1.85912e-06	Sobic.003G341600	66424208	66426939	-18.77	similar to Putative uncharacterized protein
Ala/Total	3:66445704	3	66445704	1.85912e-06	Sobic.003G341700	66428019	66430352	-15.35	EXOCYST COMPLEX PROTEIN EXO70
Ala/Total	3:66445704	3	66445704	1.85912e-06	Sobic.003G341800	66431058	66433614	-12.09	similar to Leucine zipper protein-like
Ala/Total	3:66445704	3	66445704	1.85912e-06	Sobic.003G341900	66433943	66435860	-9.84	similar to Putative family II lipase EXL1
Ala/Total	3:66445704	3	66445704	1.85912e-06	Sobic.003G342000	66440296	66443480	2.22	K14496 - abscisic acid receptor PYR/PYL family (PYL) (1 of 8)
Ala/Total	3:66445704	3	66445704	1.85912e-06	Sobic.003G342100	66458475	66460765	12.77	similar to Putative cinnamoyl-CoA reductase
Ala/Total	3:66445704	3	66445704	1.85912e-06	Sobic.003G342200	66461566	66463887	15.86	similar to Putative cinnamoyl-CoA reductase
Ala/Total	3:66445704	3	66445704	1.85912e-06	Sobic.003G342300	66463888	66467290	18.18	NAD DEPENDENT EPIMERASE/DEHYDRATASE
Ala/Total	3:66445704	3	66445704	1.85912e-06	Sobic.003G342500	66467291	66476921	21.59	METHYLTRANSFERASE
Ala/Total	4:67875856	4	67875856	1.781e-06	Sobic.004G349650	67852602	67852766	-23.09	NA
Ala/Total	4:67875856	4	67875856	1.781e-06	Sobic.004G349700	67852930	67856018	-19.84	similar to Putative fibrillarin protein
Ala/Total	4:67875856	4	67875856	1.781e-06	Sobic.004G349800	67857297	67860435	-15.42	NA
Ala/Total	4:67875856	4	67875856	1.781e-06	Sobic.004G349900	67865785	67869996	5.86	similar to Hydroxyproline-rich glycoprotein-like
Ala/Total	4:67875856	4	67875856	1.781e-06	Sobic.004G350000	67877802	67880739	1.95	similar to Putative uncharacterized protein
Ala/Total	4:67875856	4	67875856	1.781e-06	Sobic.004G350100	67882309	67885612	6.45	similar to Putative uncharacterized protein
Ala/Total	4:67875856	4	67875856	1.781e-06	Sobic.004G350200	67887717	67893640	11.86	similar to KH domain-containing protein NOVA-like
Ala/Total	4:67875856	4	67875856	1.781e-06	Sobic.004G350300	67909245	67913847	5.25	similar to NAC-like protein
Ala/Total	4:67875856	4	67875856	1.781e-06	Sobic.004G350400	67916655	67918352	12.66	weakly similar to Pectinesterase family protein, expressed
Ala/Total	4:67875856	4	67875856	1.781e-06	Sobic.004G350500	67928416	67931155	24.42	similar to Pectinesterase family protein
Ala/Total	4:67875856	4	67875856	1.781e-06	Sobic.004G350600	67931549	67933806	27.55	weakly similar to Os02g0822700 protein
Ala/Total	6:50499499	6	50499499	4.38917e-07	Sobic.006G142500	50457749	50461839	-25.06	2.7.11.1 - Non-specific serine/threonine protein kinase / Threonine-specific protein kinase (1 of 1200)
Ala/Total	6:50499499	6	50499499	4.38917e-07	Sobic.006G142600	50462121	50472587	-14.31	similar to OSJNBb0065L13.3 protein
Ala/Total	6:50499499	6	50499499	4.38917e-07	Sobic.006G142700	50472006	50475731	-11.17	similar to OSIGBa0157K09-H0214G12.1 protein
Ala/Total	6:50486898	6	50486898	6.5595e-07	Sobic.006G142775	50484102	50509497	-	DICER-LIKE PROTEIN 4
Ala/Total	6:50487170	6	50487170	2.78247e-06	Sobic.006G142775	50484102	50509497	-	DICER-LIKE PROTEIN 4
Ala/Total	6:50487487	6	50487487	1.87801e-06	Sobic.006G142775	50484102	50509497	-	DICER-LIKE PROTEIN 4
Ala/Total	6:50487508	6	50487508	2.10093e-06	Sobic.006G142775	50484102	50509497	-	DICER-LIKE PROTEIN 4
Ala/Total	6:50497696	6	50497696	1.32215e-06	Sobic.006G142775	50484102	50509497	-	DICER-LIKE PROTEIN 4
Ala/Total	6:50497723	6	50497723	1.179e-06	Sobic.006G142775	50484102	50509497	-	DICER-LIKE PROTEIN 4
Ala/Total	6:50497735	6	50497735	1.92089e-06	Sobic.006G142775	50484102	50509497	-	DICER-LIKE PROTEIN 4
Ala/Total	6:50497781	6	50497781	5.9609e-07	Sobic.006G142775	50484102	50509497	-	DICER-LIKE PROTEIN 4
Ala/Total	6:50497785	6	50497785	3.40441e-07	Sobic.006G142775	50484102	50509497	-	DICER-LIKE PROTEIN 4
Ala/Total	6:50498026	6	50498026	5.39951e-07	Sobic.006G142775	50484102	50509497	-	DICER-LIKE PROTEIN 4
Ala/Total	6:50498034	6	50498034	5.39951e-07	Sobic.006G142775	50484102	50509497	-	DICER-LIKE PROTEIN 4
Ala/Total	6:50499482	6	50499482	1.82825e-06	Sobic.006G142775	50484102	50509497	-	DICER-LIKE PROTEIN 4
Ala/Total	6:50499499	6	50499499	4.38917e-07	Sobic.006G142775	50484102	50509497	-	DICER-LIKE PROTEIN 4
Ala/Total	6:50499499	6	50499499	4.38917e-07	Sobic.006G142850	50513211	50517903	26.31	PTHR12606:SF1 - GH15225P (1 of 22)
Ala/Total	7:6744942	7	6744942	2.57438e-06	Sobic.007G064400	6721036	6722962	21.98	2.4.1.123 - Inositol 3-alpha-galactosyltransferase / UDP-alpha-D-galactose:myo-inositol 3-alpha-D-galactosyltransferase (1 of 3)
Ala/Total	7:6744942	7	6744942	2.57438e-06	Sobic.007G064500	6750818	6754853	5.88	similar to OSIGBa0130B08.10 protein
Ala/Total	7:44416943	7	44416943	2.11355e-06	Sobic.007G113300	44395897	44398984	17.96	similar to Chromosome undetermined scaffold_799, whole genome shotgun sequence
Ala/Total	8:51569085	8	51569085	2.95007e-06	Sobic.008G110900	51549627	51567864	1.22	NA
Ala/Total	8:51569085	8	51569085	2.95007e-06	Sobic.008G111000	51551962	51565315	-3.77	NA
Ala/Total	8:51569085	8	51569085	2.95007e-06	Sobic.008G111100	51571077	51576175	1.99	KOG0254 - Predicted transporter (major facilitator superfamily) (1 of 65)
Ala/Total	8:51569085	8	51569085	2.95007e-06	Sobic.008G111150	51572468	51573059	3.38	NA
Ala/Total	8:54170223	8	54170223	1.69828e-07	Sobic.008G122001	54169671	54171551	-	PTHR23002//PTHR23002:SF63 - ZINC FINGER CCHC DOMAIN CONTAINING PROTEIN // SUBFAMILY NOT NAMED (1 of 162)
Ala/Total	8:54170224	8	54170224	1.69828e-07	Sobic.008G122001	54169671	54171551	-	PTHR23002//PTHR23002:SF63 - ZINC FINGER CCHC DOMAIN CONTAINING PROTEIN // SUBFAMILY NOT NAMED (1 of 162)
Arg	1:10793615	1	10793615	1.83199e-06	Sobic.001G136300	10787419	10789436	-4.18	similar to Nodulin family protein, putative
Arg	1:10793615	1	10793615	1.83199e-06	Sobic.001G136400	10793376	10794957	-	similar to Putative uncharacterized protein
Arg	1:10793615	1	10793615	1.83199e-06	Sobic.001G136500	10799049	10804369	5.43	similar to Putative uncharacterized protein
Arg	1:10793615	1	10793615	1.83199e-06	Sobic.001G136600	10805377	10811695	11.76	SERINE/THREONINE PROTEIN PHOSPHATASE 2A 57 KDA REGULATORY SUBUNIT B' ALPHA ISOFORM-RELATED
Arg	1:10793615	1	10793615	1.83199e-06	Sobic.001G136800	10815463	10819827	21.85	similar to Putative DsPTP1 protein
Arg	1:10793615	1	10793615	1.83199e-06	Sobic.001G136850	10818306	10818696	24.69	NA
Arg	1:10793615	1	10793615	1.83199e-06	Sobic.001G136900	10822421	10825553	28.81	similar to Ubiquitin-conjugating enzyme family protein, expressed
Arg	1:10854305	1	10854305	3.71685e-07	Sobic.001G137000	10826009	10851362	2.94	similar to Putative uncharacterized protein
Arg	1:10854309	1	10854309	3.71685e-07	Sobic.001G137000	10826009	10851362	2.95	similar to Putative uncharacterized protein
Arg	1:10854305	1	10854305	3.71685e-07	Sobic.001G137050	10869802	10870585	15.5	NA
Arg	1:10854309	1	10854309	3.71685e-07	Sobic.001G137050	10869802	10870585	15.49	NA
Arg	1:10854305	1	10854305	3.71685e-07	Sobic.001G137100	10870887	10877123	16.58	similar to Benzothiadiazole-induced homeodomain protein 1
Arg	1:10854309	1	10854309	3.71685e-07	Sobic.001G137100	10870887	10877123	16.58	similar to Benzothiadiazole-induced homeodomain protein 1
Arg	1:10854305	1	10854305	3.71685e-07	Sobic.001G137200	10881461	10883068	27.16	similar to Knotted1-interacting protein
Arg	1:10854309	1	10854309	3.71685e-07	Sobic.001G137200	10881461	10883068	27.15	similar to Knotted1-interacting protein
Arg	1:68647976	1	68647976	1.02383e-06	Sobic.001G400900	68639571	68640518	-7.46	similar to Pathogenesis-related protein 10a
Arg	1:68647976	1	68647976	1.02383e-06	Sobic.001G401000	68644376	68645233	2.74	PF00407 - Pathogenesis-related protein Bet v I family (Bet_v_1) (1 of 12)
Arg	1:68647976	1	68647976	1.02383e-06	Sobic.001G401000	68644376	68645233	-2.74	PF00407 - Pathogenesis-related protein Bet v I family (Bet_v_1) (1 of 12)
Arg/Glutamate family	5:11288221	5	11288221	1.57049e-06	Sobic.005G083500	11297721	11298544	9.5	NA
Arg/Glutamate family	5:11288221	5	11288221	1.57049e-06	Sobic.005G083550	11293743	11302580	5.52	NA
Arg/Glutamate family	5:11288221	5	11288221	1.57049e-06	Sobic.005G083601	11293743	11303534	5.52	NA
Arg/Glutamate family	5:11288221	5	11288221	1.57049e-06	Sobic.005G083651	11293743	11304790	5.52	NA
Arg/Glutamate family	5:11288221	5	11288221	1.57049e-06	Sobic.005G083700	11304791	11306037	16.57	NA
Arg/Glutamate family	5:11288221	5	11288221	1.57049e-06	Sobic.005G083733	11306038	11307590	9.5	NA
Arg/Glutamate family	5:11288221	5	11288221	1.57049e-06	Sobic.005G083766	11307536	11308294	19.32	NA
Arg/Glutamate family	5:11288221	5	11288221	1.57049e-06	Sobic.005G083800	11308005	11312755	19.78	similar to Expressed protein
Arg/Total	8:56228505	8	56228505	2.8761e-06	Sobic.008G133800	56204799	56206757	21.75	NA
Arg/Total	8:56228505	8	56228505	2.8761e-06	Sobic.008G133900	56233872	56236204	5.37	PF08224 - Domain of unknown function (DUF1719) (DUF1719) (1 of 33)
Arg/Total	8:56228505	8	56228505	2.8761e-06	Sobic.008G133950	56239816	56241180	11.31	NA
Arg/Total	8:56228505	8	56228505	2.8761e-06	Sobic.008G134000	56246586	56246978	18.08	PF13966 - zinc-binding in reverse transcriptase (zf-RVT) (1 of 18)
Arg/Total	8:56228505	8	56228505	2.8761e-06	Sobic.008G134100	56247267	56253574	18.76	PF00646 - F-box domain (F-box) (1 of 303)
Asp	1:10116215	1	10116215	1.5348e-06	Sobic.001G128400	10108298	10111086	-5.13	similar to Proteasome subunit beta type
Asp	1:10116216	1	10116216	1.5348e-06	Sobic.001G128400	10108298	10111086	-5.13	similar to Proteasome subunit beta type
Asp	1:10116215	1	10116215	1.5348e-06	Sobic.001G128500	10112591	10116997	-	similar to Putative uncharacterized protein
Asp	1:10116216	1	10116216	1.5348e-06	Sobic.001G128500	10112591	10116997	-	similar to Putative uncharacterized protein
Asp	1:10116215	1	10116215	1.5348e-06	Sobic.001G128600	10117307	10121437	1.09	similar to Os03g0695500 protein
Asp	1:10116216	1	10116216	1.5348e-06	Sobic.001G128600	10117307	10121437	1.09	similar to Os03g0695500 protein
Asp	1:10116215	1	10116215	1.5348e-06	Sobic.001G128800	10123501	10125087	7.29	RNA RECOGNITION MOTIF-CONTAINING PROTEIN-RELATED
Asp	1:10116216	1	10116216	1.5348e-06	Sobic.001G128800	10123501	10125087	7.29	RNA RECOGNITION MOTIF-CONTAINING PROTEIN-RELATED
Asp	1:10116215	1	10116215	1.5348e-06	Sobic.001G128900	10139546	10141822	23.33	Premnaspirodiene oxygenase / Hyoscymus muticus premnaspirodiene oxygenase
Asp	1:10116216	1	10116216	1.5348e-06	Sobic.001G128900	10139546	10141822	23.33	Premnaspirodiene oxygenase / Hyoscymus muticus premnaspirodiene oxygenase
Asp	1:10116215	1	10116215	1.5348e-06	Sobic.001G129000	10143995	10152169	27.78	HEAT SHOCK PROTEIN 70KDA
Asp	1:10116216	1	10116216	1.5348e-06	Sobic.001G129000	10143995	10152169	27.78	HEAT SHOCK PROTEIN 70KDA
Asp	7:57738131	7	57738131	3.65886e-07	Sobic.007G147000	57724377	57727624	-10.51	similar to Os08g0451800 protein
Asp	7:57738131	7	57738131	3.65886e-07	Sobic.007G147101	57737554	57742123	-	K11975 - E3 ubiquitin-protein ligase RNF144 [EC:6.3.2.19] (RNF144) (1 of 3)
Asp	7:57738131	7	57738131	3.65886e-07	Sobic.007G147200	57742254	57747203	4.12	similar to Putative subtilisin-like proteinase
Asp/Total	1:6057511	1	6057511	2.73913e-06	Sobic.001G078800	6046180	6053223	4.29	similar to Serine/threonine-protein kinase SAPK8
Asp/Total	1:6057511	1	6057511	2.73913e-06	Sobic.001G078900	6060777	6062851	3.27	similar to Putative Myb-like DNA-binding protein
Asp/Total	1:6068284	1	6068284	2.787e-06	Sobic.001G078900	6060777	6062851	5.43	similar to Putative Myb-like DNA-binding protein
Asp/Total	1:6068296	1	6068296	2.787e-06	Sobic.001G078900	6060777	6062851	5.45	similar to Putative Myb-like DNA-binding protein
Asp/Total	1:6068284	1	6068284	2.787e-06	Sobic.001G079000	6071269	6073021	2.99	NA
Asp/Total	1:6068296	1	6068296	2.787e-06	Sobic.001G079000	6071269	6073021	2.97	NA
Asp/Total	8:46702397	8	46702397	2.40662e-06	Sobic.008G098300	46691128	46709030	-	K11858 - ubiquitin carboxyl-terminal hydrolase 48 [EC:3.4.19.12] (USP48) (1 of 1)
Aspartate family	1:10068032	1	10068032	2.02019e-06	Sobic.001G127700	10040307	10042393	-25.64	similar to Lysine Decarboxylase, putative
Aspartate family	1:10068032	1	10068032	2.02019e-06	Sobic.001G127800	10067647	10074713	-	similar to CCAAT-binding transcription factor subunit B family protein, expressed
Aspartate family	1:10068032	1	10068032	2.02019e-06	Sobic.001G128000	10083069	10084375	15.04	similar to Putative uncharacterized protein
Aspartate family	1:10068032	1	10068032	2.02019e-06	Sobic.001G128100	10084533	10088527	16.5	similar to Putative uncharacterized protein OSJNBb0021P10.5
Aspartate family	1:10068032	1	10068032	2.02019e-06	Sobic.001G128200	10093042	10094480	25.01	similar to Putative uncharacterized protein
Aspartate family	1:10068032	1	10068032	2.02019e-06	Sobic.001G128300	10096139	10108081	28.11	PTHR11689:SF92 - H(+)/CL(-) EXCHANGE TRANSPORTER 7 (1 of 1)
Aspartate family	1:57067101	1	57067101	7.93772e-07	Sobic.001G293200	57078326	57079889	11.23	similar to Class III peroxidase 120 precursor
Aspartate family	1:57067101	1	57067101	7.93772e-07	Sobic.001G293300	57080138	57082645	13.04	similar to Chloroplast chaperonin 10, putative, expressed
Aspartate family	1:57067101	1	57067101	7.93772e-07	Sobic.001G293400	57087612	57088811	20.51	similar to Zinc finger, C3HC4 type family protein, expressed
Aspartate family	1:58901534	1	58901534	7.07153e-07	Sobic.001G304900	58879696	58883053	-18.48	Predicted protein
Aspartate family	1:58901534	1	58901534	7.07153e-07	Sobic.001G305000	58884863	58889215	-12.32	NA
Aspartate family	1:58901534	1	58901534	7.07153e-07	Sobic.001G305100	58894178	58901838	-	NOTUM-RELATED (1 of 12)
Aspartate family	1:58901544	1	58901544	7.07153e-07	Sobic.001G305100	58894178	58901838	-	NOTUM-RELATED (1 of 12)
Aspartate family	1:58901534	1	58901534	7.07153e-07	Sobic.001G305200	58904974	58906605	3.44	similar to Putative uncharacterized protein
Aspartate family	1:58901534	1	58901534	7.07153e-07	Sobic.001G305300	58918023	58921635	16.49	similar to Pollen-specific kinase partner protein, putative, expressed
Aspartate family	1:58901534	1	58901534	7.07153e-07	Sobic.001G305350	58923727	58924717	22.19	NA
Aspartate family	1:58901534	1	58901534	7.07153e-07	Sobic.001G305400	58929257	58932482	27.72	NA
BCAA family	4:52468637	4	52468637	2.17466e-06	Sobic.004G172000	52438395	52440362	-28.28	PF03108 - MuDR family transposase (DBD_Tnp_Mut) (1 of 1)
BCAA family	4:52468637	4	52468637	2.17466e-06	Sobic.004G172100	52449747	52453656	-14.98	similar to Putative receptor protein kinase PERK1
BCAA family	4:52468637	4	52468637	2.17466e-06	Sobic.004G172201	52462347	52463134	-5.5	NA
BCAA family	4:52468637	4	52468637	2.17466e-06	Sobic.004G172300	52465547	52466854	-1.78	NA
BCAA family	4:52468637	4	52468637	2.17466e-06	Sobic.004G172350	52468758	52470122	0.12	NA
BCAA family	4:52468637	4	52468637	2.17466e-06	Sobic.004G172400	52472372	52478712	3.74	Predicted protein
BCAA family	9:57902114	9	57902114	5.79681e-07	Sobic.009G242100	57869640	57875363	-26.75	PTHR31342:SF7 - PROTEIN CHUP1, CHLOROPLASTIC (1 of 1)
BCAA family	9:57902114	9	57902114	5.79681e-07	Sobic.009G242200	57877842	57883218	-18.9	similar to Mitogen-activated protein kinase 17
BCAA family	9:57902114	9	57902114	5.79681e-07	Sobic.009G242250	57890244	57891399	-10.71	NA
BCAA family	9:57902114	9	57902114	5.79681e-07	Sobic.009G242300	57899419	57900289	-1.82	similar to 60S acidic ribosomal protein P2A
BCAA family	9:57902114	9	57902114	5.79681e-07	Sobic.009G242400	57902029	57905627	-	similar to 40S ribosomal protein S12
BCAA family	9:57902114	9	57902114	5.79681e-07	Sobic.009G242501	57908190	57909947	6.08	similar to Os01g0642600 protein
BCAA family	9:57902114	9	57902114	5.79681e-07	Sobic.009G242600	57914633	57918884	12.52	K15889 - prenylcysteine alpha-carboxyl methylesterase (PCME) (1 of 3)
BCAA family	9:57902114	9	57902114	5.79681e-07	Sobic.009G242700	57919723	57920642	17.61	similar to Putative uncharacterized protein OJ1126_B10.8
BCAA family	9:57902114	9	57902114	5.79681e-07	Sobic.009G242800	57922001	57925947	19.89	similar to Putative uncharacterized protein
BCAA family	9:57902114	9	57902114	5.79681e-07	Sobic.009G242900	57929325	57936036	27.21	similar to Putative uncharacterized protein OJ1126_B10.10
Cys	1:2111536	1	2111536	4.51568e-07	Sobic.001G026700	2082677	2085528	-26.01	similar to Expressed protein
Cys	1:2111536	1	2111536	4.51568e-07	Sobic.001G026800	2094324	2098430	-13.11	similar to Glycoside hydrolase family 28 protein, putative, expressed
Cys	1:2111536	1	2111536	4.51568e-07	Sobic.001G026900	2098594	2101900	-9.64	3.5.4.3 - Guanine deaminase / Guanine aminase
Cys	1:2111536	1	2111536	4.51568e-07	Sobic.001G026950	2106063	2106545	-4.99	NA
Cys	1:2111536	1	2111536	4.51568e-07	Sobic.001G027000	2111441	2113889	-	NA
Cys	1:2111536	1	2111536	4.51568e-07	Sobic.001G027100	2117619	2124838	6.08	flap endonuclease-1 (FEN1, RAD2)
Cys	1:2111536	1	2111536	4.51568e-07	Sobic.001G027200	2126385	2126958	14.85	NA
Cys	1:2111536	1	2111536	4.51568e-07	Sobic.001G027300	2127305	2135140	15.77	similar to Expressed protein
Cys	1:2111536	1	2111536	4.51568e-07	Sobic.001G027400	2133101	2133376	21.57	NA
Cys	1:2111536	1	2111536	4.51568e-07	Sobic.001G027500	2133792	2134894	22.26	similar to Expressed protein
Cys	1:2111536	1	2111536	4.51568e-07	Sobic.001G027600	2135954	2137994	24.42	similar to 50S ribosomal protein L18, chloroplast precursor
Cys	1:2111536	1	2111536	4.51568e-07	Sobic.001G027700	2139495	2140578	27.96	similar to Putative uncharacterized protein
Cys	1:5106549	1	5106549	2.61457e-06	Sobic.001G067300	5093639	5097087	-9.46	similar to Histidinol dehydrogenase, chloroplast precursor
Cys	1:5106549	1	5106549	2.61457e-06	Sobic.001G067400	5097859	5103044	3.51	similar to Os03g0784300 protein
Cys	1:5106552	1	5106552	2.61457e-06	Sobic.001G067400	5097859	5103044	3.51	similar to Os03g0784300 protein
Cys	1:5106549	1	5106549	2.61457e-06	Sobic.001G067500	5108083	5109967	1.53	similar to Os03g0784100 protein
Cys	1:5106552	1	5106552	2.61457e-06	Sobic.001G067500	5108083	5109967	1.53	similar to Os03g0784100 protein
Cys	1:5106549	1	5106549	2.61457e-06	Sobic.001G067601	5114824	5115724	8.28	similar to Os04g0295000 protein
Cys	1:5106549	1	5106549	2.61457e-06	Sobic.001G067700	5118573	5128226	12.02	K06955 - uncharacterized protein (K06955) (1 of 1)
Cys	1:5106549	1	5106549	2.61457e-06	Sobic.001G067800	5130324	5135683	23.78	similar to Putative uncharacterized protein
Cys	1:6054823	1	6054823	1.39967e-06	Sobic.001G078800	6046180	6053223	1.6	similar to Serine/threonine-protein kinase SAPK8
Cys	1:6054825	1	6054825	1.39967e-06	Sobic.001G078800	6046180	6053223	1.6	similar to Serine/threonine-protein kinase SAPK8
Cys	1:6054823	1	6054823	1.39967e-06	Sobic.001G078900	6060777	6062851	5.95	similar to Putative Myb-like DNA-binding protein
Cys	1:6054825	1	6054825	1.39967e-06	Sobic.001G078900	6060777	6062851	5.95	similar to Putative Myb-like DNA-binding protein
Cys	1:30450051	1	30450051	1.25652e-06	Sobic.001G257400	30445839	30449996	-0.06	similar to Os10g0396300 protein
Cys	1:30450051	1	30450051	1.25652e-06	Sobic.001G257600	30455291	30456872	5.24	NA
Cys	1:30450051	1	30450051	1.25652e-06	Sobic.001G257650	30461724	30464527	11.67	NA
Cys	1:30450051	1	30450051	1.25652e-06	Sobic.001G257700	30464819	30468767	14.77	weakly similar to Putative uncharacterized protein
Cys	1:30450051	1	30450051	1.25652e-06	Sobic.001G257800	30474125	30525429	24.07	MYOSIN
Cys	1:58136041	1	58136041	1.61299e-06	Sobic.001G299900	58110680	58112132	-23.91	K02705 - photosystem II CP43 chlorophyll apoprotein (psbC) (1 of 4)
Cys	1:58136041	1	58136041	1.61299e-06	Sobic.001G300000	58113504	58117347	-18.69	NA
Cys	1:58136041	1	58136041	1.61299e-06	Sobic.001G300033	58134748	58136755	-	ZINC FINGER CCHC DOMAIN CONTAINING PROTEIN
Cys	1:58136041	1	58136041	1.61299e-06	Sobic.001G300066	58140048	58142748	4.01	NA
Cys	1:58136041	1	58136041	1.61299e-06	Sobic.001G300100	58153963	58157938	17.92	NA
Cys	1:58136041	1	58136041	1.61299e-06	Sobic.001G300201	58160860	58167872	24.82	TRANSCRIPTION FACTOR UNE10
Cys	1:58136041	1	58136041	1.61299e-06	Sobic.001G300301	58162275	58164703	26.23	NA
Cys	3:53053368	3	53053368	2.84074e-06	Sobic.003G201300	53025154	53026349	-27.02	ALPHA-CRYSTALLIN DOMAIN OF HEAT SHOCK PROTEIN-CONTAINING PROTEIN (1 of 1)
Cys	3:53053368	3	53053368	2.84074e-06	Sobic.003G201400	53029101	53031945	-21.42	weakly similar to Putative uncharacterized protein
Cys	3:53053368	3	53053368	2.84074e-06	Sobic.003G201500	53032278	53034574	-18.79	similar to Outer plastidial membrane protein porin
Cys	3:53053368	3	53053368	2.84074e-06	Sobic.003G201600	53039633	53040945	12.42	similar to Putative uncharacterized protein
Cys	4:1649861	4	1649861	2.94096e-06	Sobic.004G020800	1616973	1621133	-28.73	similar to Putative uncharacterized protein
Cys	4:1649861	4	1649861	2.94096e-06	Sobic.004G020900	1622847	1630367	-19.49	K16287 - ubiquitin-like-specific protease 1C/D [EC:3.4.22.68] (ULP1C_D) (1 of 5)
Cys	4:1649861	4	1649861	2.94096e-06	Sobic.004G021000	1633915	1638974	-10.89	similar to Cyclin-dependent kinase A-2
Cys	4:1649861	4	1649861	2.94096e-06	Sobic.004G021100	1640278	1644552	-5.31	similar to Putative uncharacterized protein
Cys	4:1649861	4	1649861	2.94096e-06	Sobic.004G021200	1645060	1648384	1.48	similar to Putative uncharacterized protein
Cys	4:1649861	4	1649861	2.94096e-06	Sobic.004G021300	1651064	1656081	1.2	similar to Os02g0123500 protein
Cys	4:1649861	4	1649861	2.94096e-06	Sobic.004G021400	1663028	1665669	13.17	similar to Endoglucanase 4 precursor
Cys	4:1649861	4	1649861	2.94096e-06	Sobic.004G021500	1669748	1670351	19.89	PF00280 - Potato inhibitor I family (potato_inhibit) (1 of 39)
Cys	4:67904466	4	67904466	1.78963e-06	Sobic.004G350200	67887717	67893640	10.83	similar to KH domain-containing protein NOVA-like
Cys	4:67904466	4	67904466	1.78963e-06	Sobic.004G350300	67909245	67913847	4.78	similar to NAC-like protein
Cys	5:6908550	5	6908550	2.74623e-06	Sobic.005G063200	6909765	6912155	1.22	PF09758 - Uncharacterised conserved protein (FPL) (1 of 2)
Cys	5:6908550	5	6908550	2.74623e-06	Sobic.005G063300	6914243	6920308	5.69	similar to Putative uncharacterized protein
Cys	7:59708206	7	59708206	6.61203e-07	Sobic.007G162901	59698592	59707878	-	PF16987 - KIX domain (KIX_2) (1 of 3)
Cys	8:6768281	8	6768281	2.38394e-06	Sobic.008G063000	6789930	6797354	21.65	similar to Expressed protein
Cys	8:6768281	8	6768281	2.38394e-06	Sobic.008G063100	6797841	6799179	29.56	similar to Thioredoxin M-type, chloroplast precursor
Cys	8:53036508	8	53036508	2.19408e-06	Sobic.008G118100	53044929	53050870	8.42	PTHR23244:SF308 - KELCH REPEAT-CONTAINING PROTEIN (1 of 1)
Cys	8:53647924	8	53647924	1.91429e-07	Sobic.008G120760	53644740	53647392	-0.53	PTHR19317//PTHR19317:SF12 - PRENYLATED RAB ACCEPTOR 1-RELATED // SUBFAMILY NOT NAMED (1 of 2)
Cys	8:54421800	8	54421800	4.36974e-07	Sobic.008G122300	54409701	54411963	9.84	similar to Subtilase family protein, expressed
Cys	8:54421800	8	54421800	4.36974e-07	Sobic.008G122400	54445530	54451058	23.73	NA
Cys	9:51653288	9	51653288	2.22696e-07	Sobic.009G158800	51621776	51629003	-24.29	6.3.4.5 - Argininosuccinate synthase / Citrulline--aspartate ligase (1 of 2)
Cys	9:51653288	9	51653288	2.22696e-07	Sobic.009G158900	51637043	51640773	-12.52	similar to Putative uncharacterized protein
Cys	9:51653288	9	51653288	2.22696e-07	Sobic.009G159000	51643359	51649171	4.12	similar to Putative uncharacterized protein OJ1126_D01.3
Cys	9:51653288	9	51653288	2.22696e-07	Sobic.009G159100	51662586	51665232	9.3	similar to Putative uncharacterized protein
Cys	9:51653288	9	51653288	2.22696e-07	Sobic.009G159200	51678062	51681764	24.77	similar to Guanylyl cyclase-like protein
Cys	10:5514678	10	5514678	9.0965e-08	Sobic.010G068300	5482699	5485432	-29.25	similar to Os06g0187500 protein
Cys	10:5514678	10	5514678	9.0965e-08	Sobic.010G068400	5487018	5490926	-23.75	similar to Putative splicing factor, arginine/serine-rich 7
Cys	10:5514678	10	5514678	9.0965e-08	Sobic.010G068500	5496879	5501366	-13.31	similar to Putative uncharacterized protein
Cys	10:5514678	10	5514678	9.0965e-08	Sobic.010G068600	5507347	5515367	-	similar to Putative uncharacterized protein
Cys	10:5514678	10	5514678	9.0965e-08	Sobic.010G068700	5516050	5519049	1.37	similar to Putative uncharacterized protein
Cys	10:5514678	10	5514678	9.0965e-08	Sobic.010G068800	5521406	5525001	6.73	PTHR18966//PTHR18966:SF232 - IONOTROPIC GLUTAMATE RECEPTOR // SUBFAMILY NOT NAMED (1 of 2)
Cys	10:5514678	10	5514678	9.0965e-08	Sobic.010G068900	5531334	5534432	16.66	PTHR18966//PTHR18966:SF232 - IONOTROPIC GLUTAMATE RECEPTOR // SUBFAMILY NOT NAMED (1 of 2)
Cys	10:5514678	10	5514678	9.0965e-08	Sobic.010G068950	5534474	5535278	19.8	NA
Cys	10:5514678	10	5514678	9.0965e-08	Sobic.010G069000	5536945	5542417	22.27	NA
Cys	10:8489698	10	8489698	1.31925e-06	Sobic.010G094700	8449887	8461231	-28.47	PTHR15430 - FKBP-ASSOCIATED PROTEIN (1 of 1)
Cys	10:8489698	10	8489698	1.31925e-06	Sobic.010G094800	8462664	8465898	-23.8	similar to Putative uncharacterized protein
Cys	10:8489698	10	8489698	1.31925e-06	Sobic.010G094900	8467025	8479986	9.71	similar to Putative uncharacterized protein
Cys	10:8489698	10	8489698	1.31925e-06	Sobic.010G095000	8514838	8519204	25.14	similar to Putative fructokinase
Cys/Total	1:2111536	1	2111536	2.84447e-06	Sobic.001G026700	2082677	2085528	-26.01	similar to Expressed protein
Cys/Total	1:2111536	1	2111536	2.84447e-06	Sobic.001G026800	2094324	2098430	-13.11	similar to Glycoside hydrolase family 28 protein, putative, expressed
Cys/Total	1:2111536	1	2111536	2.84447e-06	Sobic.001G026900	2098594	2101900	-9.64	3.5.4.3 - Guanine deaminase / Guanine aminase
Cys/Total	1:2111536	1	2111536	2.84447e-06	Sobic.001G026950	2106063	2106545	-4.99	NA
Cys/Total	1:2111536	1	2111536	2.84447e-06	Sobic.001G027000	2111441	2113889	-	NA
Cys/Total	1:2111536	1	2111536	2.84447e-06	Sobic.001G027100	2117619	2124838	6.08	flap endonuclease-1 (FEN1, RAD2)
Cys/Total	1:2111536	1	2111536	2.84447e-06	Sobic.001G027200	2126385	2126958	14.85	NA
Cys/Total	1:2111536	1	2111536	2.84447e-06	Sobic.001G027300	2127305	2135140	15.77	similar to Expressed protein
Cys/Total	1:2111536	1	2111536	2.84447e-06	Sobic.001G027400	2133101	2133376	21.57	NA
Cys/Total	1:2111536	1	2111536	2.84447e-06	Sobic.001G027500	2133792	2134894	22.26	similar to Expressed protein
Cys/Total	1:2111536	1	2111536	2.84447e-06	Sobic.001G027600	2135954	2137994	24.42	similar to 50S ribosomal protein L18, chloroplast precursor
Cys/Total	1:2111536	1	2111536	2.84447e-06	Sobic.001G027700	2139495	2140578	27.96	similar to Putative uncharacterized protein
Cys/Total	1:6054823	1	6054823	1.84249e-06	Sobic.001G078800	6046180	6053223	1.6	similar to Serine/threonine-protein kinase SAPK8
Cys/Total	1:6054825	1	6054825	1.39967e-06	Sobic.001G078800	6046180	6053223	1.6	similar to Serine/threonine-protein kinase SAPK8
Cys/Total	1:6054823	1	6054823	1.84249e-06	Sobic.001G078900	6060777	6062851	5.95	similar to Putative Myb-like DNA-binding protein
Cys/Total	1:6054825	1	6054825	1.39967e-06	Sobic.001G078900	6060777	6062851	5.95	similar to Putative Myb-like DNA-binding protein
Cys/Total	6:58444307	6	58444307	1.43791e-06	Sobic.006G244100	58415317	58417264	-27.04	Predicted protein
Cys/Total	6:58444307	6	58444307	1.43791e-06	Sobic.006G244200	58419423	58421674	-22.63	Predicted protein
Cys/Total	6:58444307	6	58444307	1.43791e-06	Sobic.006G244300	58421980	58425942	-18.37	PTHR13815:SF6 - GOLGIN CANDIDATE 2 (1 of 1)
Cys/Total	6:58444307	6	58444307	1.43791e-06	Sobic.006G244400	58429358	58432534	-11.77	similar to Nuclease I
Cys/Total	6:58444307	6	58444307	1.43791e-06	Sobic.006G244500	58434870	58436797	-7.51	similar to Nuclease I
Cys/Total	6:58444307	6	58444307	1.43791e-06	Sobic.006G244600	58437245	58440354	-3.95	similar to OSJNBa0060D06.11 protein
Cys/Total	6:58444307	6	58444307	1.43791e-06	Sobic.006G244700	58440446	58445699	-	similar to 6,7-dimethyl-8-ribityllumazine synthase
Cys/Total	6:58444307	6	58444307	1.43791e-06	Sobic.006G244800	58463788	58467690	19.48	PTHR33077:SF5 - PROTEIN TIFY 3A-RELATED (1 of 1)
Cys/Total	6:58444307	6	58444307	1.43791e-06	Sobic.006G244900	58469597	58472783	25.29	similar to OSJNBa0060D06.17 protein
Cys/Total	8:53647924	8	53647924	6.2003e-07	Sobic.008G120760	53644740	53647392	-0.53	PTHR19317//PTHR19317:SF12 - PRENYLATED RAB ACCEPTOR 1-RELATED // SUBFAMILY NOT NAMED (1 of 2)
Cys/Total	8:54421800	8	54421800	8.40106e-07	Sobic.008G122500	54481359	54490153	37.62	NA
Cys/Total	9:51653288	9	51653288	4.73362e-07	Sobic.009G158800	51621776	51629003	-24.29	6.3.4.5 - Argininosuccinate synthase / Citrulline--aspartate ligase (1 of 2)
Cys/Total	9:51653288	9	51653288	4.73362e-07	Sobic.009G158900	51637043	51640773	-12.52	similar to Putative uncharacterized protein
Cys/Total	9:51653288	9	51653288	4.73362e-07	Sobic.009G159000	51643359	51649171	4.12	similar to Putative uncharacterized protein OJ1126_D01.3
Cys/Total	9:51653288	9	51653288	4.73362e-07	Sobic.009G159100	51662586	51665232	9.3	similar to Putative uncharacterized protein
Cys/Total	9:51653288	9	51653288	4.73362e-07	Sobic.009G159200	51678062	51681764	24.77	similar to Guanylyl cyclase-like protein
Cys/Total	10:5514678	10	5514678	6.64812e-07	Sobic.010G068300	5482699	5485432	-29.25	similar to Os06g0187500 protein
Cys/Total	10:5514678	10	5514678	6.64812e-07	Sobic.010G068400	5487018	5490926	-23.75	similar to Putative splicing factor, arginine/serine-rich 7
Cys/Total	10:5514678	10	5514678	6.64812e-07	Sobic.010G068500	5496879	5501366	-13.31	similar to Putative uncharacterized protein
Cys/Total	10:5514678	10	5514678	6.64812e-07	Sobic.010G068600	5507347	5515367	-	similar to Putative uncharacterized protein
Cys/Total	10:5514678	10	5514678	6.64812e-07	Sobic.010G068700	5516050	5519049	1.37	similar to Putative uncharacterized protein
Cys/Total	10:5514678	10	5514678	6.64812e-07	Sobic.010G068800	5521406	5525001	6.73	IONOTROPIC GLUTAMATE RECEPTOR
Cys/Total	10:5514678	10	5514678	6.64812e-07	Sobic.010G068900	5531334	5534432	16.66	IONOTROPIC GLUTAMATE RECEPTOR
Cys/Total	10:5514678	10	5514678	6.64812e-07	Sobic.010G068950	5534474	5535278	19.8	NA
Cys/Total	10:5514678	10	5514678	6.64812e-07	Sobic.010G069000	5536945	5542417	22.27	NA
Cys/Total	10:8489698	10	8489698	1.07698e-06	Sobic.010G094700	8449887	8461231	-28.47	PTHR15430 - FKBP-ASSOCIATED PROTEIN (1 of 1)
Cys/Total	10:8489698	10	8489698	1.07698e-06	Sobic.010G094800	8462664	8465898	-23.8	similar to Putative uncharacterized protein
Cys/Total	10:8489698	10	8489698	1.07698e-06	Sobic.010G094900	8467025	8479986	9.71	similar to Putative uncharacterized protein
Cys/Total	10:8489698	10	8489698	1.07698e-06	Sobic.010G095000	8514838	8519204	25.14	similar to Putative fructokinase
Glu/Glutamate family	1:62265668	1	62265668	1.53898e-07	Sobic.001G333600	62233525	62239134	-26.53	similar to Membrane-anchored ubiquitin-fold protein 1 precursor
Glu/Glutamate family	1:62265668	1	62265668	1.53898e-07	Sobic.001G333700	62242791	62245085	-20.58	weakly similar to Putative uncharacterized protein
Glu/Glutamate family	1:62265668	1	62265668	1.53898e-07	Sobic.001G333800	62246955	62250776	-14.89	similar to Putative uncharacterized protein
Glu/Glutamate family	1:62265668	1	62265668	1.53898e-07	Sobic.001G333900	62253704	62259145	-6.52	similar to Diacylglycerol kinase 1, putative
Glu/Glutamate family	1:62265668	1	62265668	1.53898e-07	Sobic.001G334001	62264627	62269096	-	NA
Glu/Glutamate family	1:62265668	1	62265668	1.53898e-07	Sobic.001G334100	62270721	62276003	5.05	similar to 1-(5-phosphoribosyl)-5-[(5-phosphoribosylamino)methylideneamino] imidazole-4-carboxamide isomerase, chloroplast precursor
Glu/Glutamate family	1:62265668	1	62265668	1.53898e-07	Sobic.001G334150	62279533	62280786	13.87	NA
Glu/Glutamate family	1:62265668	1	62265668	1.53898e-07	Sobic.001G334200	62287500	62291046	21.83	similar to Integral membrane protein DUF6 containing protein, expressed
Glu/Glutamate family	1:62265668	1	62265668	1.53898e-07	Sobic.001G334300	62295150	62297144	29.48	similar to 40S ribosomal protein S19
Glu/Glutamate family	3:4492088	3	4492088	2.19805e-06	Sobic.003G048500	4469847	4473953	-18.14	similar to Biostress-resistance-related protein
Glu/Glutamate family	3:4492088	3	4492088	2.19805e-06	Sobic.003G048600	4474015	4477768	-14.32	similar to Monothiol glutaredoxin-S4 precursor
Glu/Glutamate family	3:4492088	3	4492088	2.19805e-06	Sobic.003G048700	4480389	4484359	-7.73	similar to Putative serine/threonine-specific protein kinase ATPK64
Glu/Glutamate family	3:4492088	3	4492088	2.19805e-06	Sobic.003G048900	4487899	4506317	-	NA
Glu/Glutamate family	3:4504702	3	4504702	1.30523e-06	Sobic.003G048900	4487899	4506317	-	NA
Glu/Glutamate family	3:4492088	3	4492088	2.19805e-06	Sobic.003G049000	4498884	4500401	6.8	Predicted protein
Glu/Glutamate family	3:4499947	3	4499947	2.30683e-06	Sobic.003G049000	4498884	4500401	-	Predicted protein
Glu/Glutamate family	3:4492088	3	4492088	2.19805e-06	Sobic.003G049100	4500499	4503934	8.41	PTHR10869:SF55 - OXOGLUTARATE/IRON-DEPENDENT OXYGENASE (1 of 2)
Glu/Glutamate family	3:4492088	3	4492088	2.19805e-06	Sobic.003G049200	4507218	4512001	15.13	similar to Chromosome chr11 scaffold_13, whole genome shotgun sequence
Glu/Glutamate family	3:4492088	3	4492088	2.19805e-06	Sobic.003G049300	4512626	4514842	20.54	similar to Putative uncharacterized protein
Glu/Glutamate family	3:4492088	3	4492088	2.19805e-06	Sobic.003G049400	4517187	4518653	25.1	similar to Os01g0174000 protein
Glu/Glutamate family	3:4492088	3	4492088	2.19805e-06	Sobic.003G049500	4519257	4524669	27.17	PTHR24223:SF181 - ABC TRANSPORTER C FAMILY MEMBER 3-RELATED (1 of 3)
Glu/Glutamate family	3:56302730	3	56302730	1.6722e-06	Sobic.003G226300	56272611	56276329	-26.4	K12349 - neutral ceramidase (ASAH2) (1 of 2)
Glu/Glutamate family	3:56302730	3	56302730	1.6722e-06	Sobic.003G226400	56282388	56283107	-19.62	similar to Late embryogenesis-abundant protein Lea14-A-like
Glu/Glutamate family	3:56302730	3	56302730	1.6722e-06	Sobic.003G226500	56287247	56292939	-9.79	similar to Sgt1
Glu/Glutamate family	3:56302730	3	56302730	1.6722e-06	Sobic.003G226600	56293002	56295461	7.27	similar to DNA-binding protein WRKY3-like
Glu/Glutamate family	3:56302730	3	56302730	1.6722e-06	Sobic.003G226700	56319950	56323993	17.22	similar to BY-2 kinesin-like protein 10
Glu/Glutamate family	5:2977578	5	2977578	5.18682e-07	Sobic.005G033100	2947606	2959266	-18.31	similar to AMP-binding enzyme family protein, expressed
Glu/Glutamate family	5:2977578	5	2977578	5.18682e-07	Sobic.005G033200	2962147	2965659	-11.92	similar to Expressed protein
Glu/Glutamate family	5:2977578	5	2977578	5.18682e-07	Sobic.005G033300	2967417	2972272	5.31	similar to Putative MFAP1 protein
Glu/Glutamate family	5:2977578	5	2977578	5.18682e-07	Sobic.005G033400	2987269	2990310	9.69	weakly similar to Heavy metal-associated domain containing protein, expressed
Glu/Glutamate family	5:3605534	5	3605534	6.01031e-07	Sobic.005G039200	3583973	3588808	-16.73	PTHR23155 - LEUCINE-RICH REPEAT-CONTAINING PROTEIN (1 of 402)
Glu/Glutamate family	5:3605534	5	3605534	6.01031e-07	Sobic.005G039350	3588809	3590406	15.13	NA
Glu/Glutamate family	5:3605534	5	3605534	6.01031e-07	Sobic.005G039500	3607320	3611734	1.79	similar to Signal recognition particle protein, putative
Glu/Glutamate family	5:3605534	5	3605534	6.01031e-07	Sobic.005G039600	3613149	3615968	7.62	similar to Putative uncharacterized protein
Glu/Glutamate family	5:3605534	5	3605534	6.01031e-07	Sobic.005G039700	3616447	3621092	10.91	similar to Rac GTPase activating protein 1
Glu/Glutamate family	5:3605534	5	3605534	6.01031e-07	Sobic.005G039800	3621954	3622247	16.42	NA
Glu/Glutamate family	5:3605534	5	3605534	6.01031e-07	Sobic.005G039900	3626432	3627100	20.9	weakly similar to Putative uncharacterized protein
Glu/Glutamate family	5:3605534	5	3605534	6.01031e-07	Sobic.005G040000	3631550	3632242	26.02	NA
Glu/Glutamate family	8:5993722	8	5993722	6.49035e-08	Sobic.008G057300	5976179	5985705	-8.02	PTHR27000:SF204 - PHYTOSULFOKINE RECEPTOR 1 (1 of 2)
Glu/Glutamate family	8:5993736	8	5993736	1.01795e-06	Sobic.008G057300	5976179	5985705	-8.03	PTHR27000:SF204 - PHYTOSULFOKINE RECEPTOR 1 (1 of 2)
Glu/Glutamate family	8:5993720	8	5993720	6.49035e-08	Sobic.008G057400	5986804	5989601	4.12	PF00069//PF00954//PF01453//PF08276 - Protein kinase domain (Pkinase) // S-locus glycoprotein domain (S_locus_glycop) // D-mannose binding lectin (B_lectin) // PAN-like domain (PAN_2) (1 of 32)
Glu/Glutamate family	8:5993722	8	5993722	6.49035e-08	Sobic.008G057400	5986804	5989601	4.12	PF00069//PF00954//PF01453//PF08276 - Protein kinase domain (Pkinase) // S-locus glycoprotein domain (S_locus_glycop) // D-mannose binding lectin (B_lectin) // PAN-like domain (PAN_2) (1 of 32)
Glu/Glutamate family	8:5993736	8	5993736	1.01795e-06	Sobic.008G057400	5986804	5989601	4.14	PF00069//PF00954//PF01453//PF08276 - Protein kinase domain (Pkinase) // S-locus glycoprotein domain (S_locus_glycop) // D-mannose binding lectin (B_lectin) // PAN-like domain (PAN_2) (1 of 32)
Glu/Glutamate family	8:5993720	8	5993720	6.49035e-08	Sobic.008G057500	5994822	6001133	1.1	similar to Aldehyde dehydrogenase family protein, expressed
Glu/Glutamate family	8:5993722	8	5993722	6.49035e-08	Sobic.008G057500	5994822	6001133	1.1	similar to Aldehyde dehydrogenase family protein, expressed
Glu/Glutamate family	8:5993736	8	5993736	1.01795e-06	Sobic.008G057500	5994822	6001133	1.09	similar to Aldehyde dehydrogenase family protein, expressed
Glu/Glutamate family	8:5993722	8	5993722	6.49035e-08	Sobic.008G057600	6003013	6006719	9.29	similar to Putative uncharacterized protein
Glu/Glutamate family	8:5993736	8	5993736	1.01795e-06	Sobic.008G057600	6003013	6006719	9.28	similar to Putative uncharacterized protein
Glu/Glutamate family	8:5993722	8	5993722	6.49035e-08	Sobic.008G057700	6006851	6008734	13.13	Predicted protein
Glu/Glutamate family	8:5993736	8	5993736	1.01795e-06	Sobic.008G057700	6006851	6008734	13.12	Predicted protein
Glu/Glutamate family	8:5993722	8	5993722	6.49035e-08	Sobic.008G057800	6013467	6018006	19.75	similar to Dehydration-responsive protein, putative
Glu/Glutamate family	8:5993736	8	5993736	1.01795e-06	Sobic.008G057800	6013467	6018006	19.73	similar to Dehydration-responsive protein, putative
Glu/Glutamate family	8:5993722	8	5993722	6.49035e-08	Sobic.008G057900	6023320	6027434	29.6	similar to Probable L-ascorbate peroxidase 6, chloroplast precursor
Glu/Glutamate family	8:5993736	8	5993736	1.01795e-06	Sobic.008G057900	6023320	6027434	29.58	similar to Probable L-ascorbate peroxidase 6, chloroplast precursor
Glu/Glutamate family	8:53330041	8	53330041	1.74583e-06	Sobic.008G120200	53337410	53337892	7.37	NA
Glu/Glutamate family	10:16940240	10	16940240	2.04264e-06	Sobic.010G128700	16968976	16970381	28.74	similar to Os06g0490400 protein
Glu/Glutamate family	10:20385541	10	20385541	1.45707e-06	Sobic.010G135900	20415336	20417082	29.8	NA
Glu/Glutamate family	10:22050836	10	22050836	1.76479e-08	Sobic.010G137500	22018972	22041564	9.27	PTHR23155//PTHR23155:SF579 - LEUCINE-RICH REPEAT-CONTAINING PROTEIN // SUBFAMILY NOT NAMED (1 of 9)
Glu/Glutamate family	10:22050836	10	22050836	1.76479e-08	Sobic.010G137600	22078757	22093507	27.92	NA
Glu/Glutamate family	10:27166741	10	27166741	2.13196e-06	Sobic.010G140500	27155811	27185775	-	similar to Armadillo repeat containing protein-like
Glu/Glutamate family	10:27894281	10	27894281	2.44126e-07	Sobic.010G140600	27920444	27926002	26.16	similar to BolA-like
Glu/Total	1:26333869	1	26333869	1.3129e-06	Sobic.001G247600	26301630	26305587	28.28	similar to GDP-mannose 3,5-epimerase 1
Glu/Total	1:26333870	1	26333870	1.3129e-06	Sobic.001G247600	26301630	26305587	28.28	similar to GDP-mannose 3,5-epimerase 1
Glu/Total	3:54690528	3	54690528	2.64158e-06	Sobic.003G212000	54662898	54663608	-26.92	similar to Calmodulin-like
Glu/Total	3:54690528	3	54690528	2.64158e-06	Sobic.003G212100	54664553	54668897	21.63	similar to Os01g0604700 protein
Glu/Total	3:54690528	3	54690528	2.64158e-06	Sobic.003G212300	54707971	54709973	17.44	similar to Putative uncharacterized protein
Glu/Total	3:54690528	3	54690528	2.64158e-06	Sobic.003G212400	54709841	54711916	19.31	similar to ETCHED1 protein precursor
Glu/Total	3:54690528	3	54690528	2.64158e-06	Sobic.003G212500	54711917	54715142	21.39	similar to Co-chaperone Hsc20 family protein, expressed
Glu/Total	3:54690528	3	54690528	2.64158e-06	Sobic.003G212600	54717268	54720670	26.74	similar to Ubiquitin carrier protein
Glutamate family	10:43544216	10	43544216	1.37062e-06	Sobic.010G150701	43516457	43518915	25.3	NA
Gly	1:20189546	1	20189546	2.33781e-06	Sobic.001G217200	20162363	20171185	18.36	similar to Homeodomain leucine-zipper protein Hox9
Gly	1:20189546	1	20189546	2.33781e-06	Sobic.001G217300	20193885	20198737	4.34	similar to Auxin response factor 22
Gly	1:20189546	1	20189546	2.33781e-06	Sobic.001G217400	20210759	20221929	21.21	PLECKSTRIN HOMOLOGY (PH) AND LIPID-BINDING START DOMAIN-CONTAINING PROTEIN
Gly	3:70271670	3	70271670	2.20278e-06	Sobic.003G391100	70238659	70242908	-28.76	PF00010 - Helix-loop-helix DNA-binding domain (HLH) (1 of 152)
Gly	3:70271670	3	70271670	2.20278e-06	Sobic.003G391200	70243043	70245195	-26.48	OTU DOMAIN CONTAINING PROTEIN
Gly	3:70271670	3	70271670	2.20278e-06	Sobic.003G391300	70246609	70251164	-20.51	similar to B1065G12.5 protein
Gly	3:70271670	3	70271670	2.20278e-06	Sobic.003G391400	70263598	70268088	-3.58	similar to Putative uncharacterized protein
Gly	3:70271670	3	70271670	2.20278e-06	Sobic.003G391500	70268605	70271675	-	similar to B1065G12.8 protein
Gly	3:70271670	3	70271670	2.20278e-06	Sobic.003G391600	70281068	70286782	9.4	similar to Putative 4-coumarate:coenzyme A ligase
Gly	3:70271670	3	70271670	2.20278e-06	Sobic.003G391700	70289074	70290095	17.4	Predicted protein
Gly	3:70271670	3	70271670	2.20278e-06	Sobic.003G391800	70290342	70291380	18.67	Predicted protein
Gly	3:70271670	3	70271670	2.20278e-06	Sobic.003G391900	70293712	70297154	22.04	similar to Putative uncharacterized protein
Gly	3:70271670	3	70271670	2.20278e-06	Sobic.003G392000	70297881	70302185	26.21	similar to B1065G12.12 protein
Gly	4:7682059	4	7682059	2.33632e-06	Sobic.004G090300	7670976	7672253	9.81	NA
Gly	4:7682059	4	7682059	2.33632e-06	Sobic.004G090400	7685959	7687968	3.9	NA
Gly	4:7682059	4	7682059	2.33632e-06	Sobic.004G090500	7690930	7691506	8.87	NA
Gly	4:7682059	4	7682059	2.33632e-06	Sobic.004G090600	7696848	7699902	14.79	NA
Gly	4:52249778	4	52249778	2.2997e-06	Sobic.004G170032	52223471	52225759	-24.02	NA
Gly	4:52249778	4	52249778	2.2997e-06	Sobic.004G170100	52225809	52226763	-23.02	NA
Gly	4:52249778	4	52249778	2.2997e-06	Sobic.004G170200	52233033	52236752	-13.03	similar to Putative uncharacterized protein
Gly	4:52249778	4	52249778	2.2997e-06	Sobic.004G170300	52240988	52241710	8.07	similar to Putative RING-H2 zinc finger protein
Gly	4:52249778	4	52249778	2.2997e-06	Sobic.004G170400	52251477	52254501	1.7	similar to Putative uncharacterized protein
Gly	5:3491050	5	3491050	4.04506e-07	Sobic.005G037900	3459539	3461610	-29.44	similar to Sialyltransferase-like protein
Gly	5:3491050	5	3491050	4.04506e-07	Sobic.005G038000	3473704	3474324	-16.73	NA
Gly	5:3491050	5	3491050	4.04506e-07	Sobic.005G038100	3485664	3486669	4.38	2.4.99.2//2.4.99.4 - Beta-galactoside alpha-2,3-sialyltransferase / CMP-N-acetylneuraminate-beta-galactosamide-alpha-2,3-sialyltransferase (1 of 1)
Gly	5:3491082	5	3491050	4.04506e-07	Sobic.005G038100	3485664	3486669	4.41	2.4.99.2//2.4.99.4 - Beta-galactoside alpha-2,3-sialyltransferase / CMP-N-acetylneuraminate-beta-galactosamide-alpha-2,3-sialyltransferase (1 of 1)
Gly	5:3491050	5	3491050	4.04506e-07	Sobic.005G038200	3505267	3508823	14.22	similar to Cadmium tolerance factor
Gly	5:3491082	5	3491082	4.04506e-07	Sobic.005G038200	3505267	3508823	14.19	similar to Cadmium tolerance factor
Gly	5:3491050	5	3491050	4.04506e-07	Sobic.005G038300	3513610	3517374	22.56	similar to Cadmium tolerance factor
Gly	7:16115299	7	16115299	2.41109e-06	Sobic.007G092900	16137984	16140595	22.69	similar to Putative uncharacterized protein
Gly	7:44422782	7	44422782	3.46168e-07	Sobic.007G113300	44395897	44398984	23.8	similar to Chromosome undetermined scaffold_799, whole genome shotgun sequence
Gly	9:9369919	9	9369919	3.96104e-07	Sobic.009G074300	9358716	9363676	6.24	similar to Putative uncharacterized protein
Gly	9:45276254	9	45276254	1.05976e-07	Sobic.009G112500	45256715	45263264	-12.99	similar to Putative phospholipase
Gly	9:45276254	9	45276254	1.05976e-07	Sobic.009G112600	45262060	45266687	9.57	similar to UDP-glucuronic acid decarboxylase
Gly	10:56556312	10	56556312	1.15173e-06	Sobic.010G223800	56553838	56558914	-	PTHR12606:SF1 - GH15225P (1 of 22)
Gly/Ser family	8:46702409	8	46702409	5.37106e-07	Sobic.008G098164	46669546	46674670	-27.73	NA
Gly/Ser family	8:46702409	8	46702409	5.37106e-07	Sobic.008G098230	46688310	46690035	-12.36	NA
Gly/Ser family	8:46702409	8	46702409	5.37106e-07	Sobic.008G098300	46691128	46709030	-	K11858 - ubiquitin carboxyl-terminal hydrolase 48 [EC:3.4.19.12] (USP48) (1 of 1)
Gly/Total	5:69017993	5	69017993	2.6684e-06	Sobic.005G204500	68985655	68989383	28.61	PF08263 - Leucine rich repeat N-terminal domain (LRRNT_2) (1 of 290)
Gly/Total	5:69017993	5	69017993	2.6684e-06	Sobic.005G204600	69030779	69035776	12.79	similar to SRF-type transcription factor family protein
Gly/Total	5:69017993	5	69017993	2.6684e-06	Sobic.005G204700	69037246	69041201	19.25	similar to Glycoside hydrolase family 28 protein, putative, expressed
Gly/Total	10:22050836	10	22050836	2.81845e-06	Sobic.010G137500	22018972	22041564	9.27	PTHR23155//PTHR23155:SF579 - LEUCINE-RICH REPEAT-CONTAINING PROTEIN // SUBFAMILY NOT NAMED (1 of 9)
Gly/Total	10:22050836	10	22050836	2.81845e-06	Sobic.010G137600	22078757	22093507	27.92	NA
His	3:617798	3	617798	1.15318e-06	Sobic.003G006800	601019	601727	-16.07	Predicted protein
His	3:617798	3	617798	1.15318e-06	Sobic.003G006833	603565	609058	-8.74	3.5.1.1 - Asparaginase / L-asparagine amidohydrolase (1 of 4)
His	3:617798	3	617798	1.15318e-06	Sobic.003G006866	610285	610704	-7.09	NA
His	3:617798	3	617798	1.15318e-06	Sobic.003G006900	614154	615055	-2.74	NA
His	3:617798	3	617798	1.15318e-06	Sobic.003G007000	615800	620116	-	FAR1 DNA-binding domain (FAR1) // MULE transposase domain (MULE)
His	3:617798	3	617798	1.15318e-06	Sobic.003G007100	620127	621187	2.33	NA
His	3:617798	3	617798	1.15318e-06	Sobic.003G007200	622245	623367	4.45	similar to Aquaporin TIP4-4
His	3:617798	3	617798	1.15318e-06	Sobic.003G007300	624040	630477	6.24	K18666 - activating signal cointegrator complex subunit 1 (ASCC1) (1 of 1)
His	3:617798	3	617798	1.15318e-06	Sobic.003G007400	631612	635544	13.81	similar to Putative uncharacterized protein
His	3:617798	3	617798	1.15318e-06	Sobic.003G007500	635782	646497	17.98	similar to Putative uncharacterized protein
His	3:47192652	3	47192652	8.8034e-07	Sobic.003G180300	47201001	47205831	8.35	similar to Putative uncharacterized protein P0682B08.1
His	3:47192652	3	47192652	8.8034e-07	Sobic.003G180400	47210102	47230352	17.45	similar to MDR-like ABC transporter
His	3:50510989	3	50510989	7.23355e-07	Sobic.003G186700	50530212	50537453	19.22	similar to Ubiquitin carboxyl-terminal hydrolase
His	3:50511022	3	50511022	4.78542e-07	Sobic.003G186700	50530212	50537453	19.19	similar to Ubiquitin carboxyl-terminal hydrolase
His	5:7071646	5	7071646	6.68966e-07	Sobic.005G064100	7034175	7045335	26.31	similar to Armadillo/beta-catenin-like repeat family protein, expressed
His	5:7071646	5	7071646	6.68966e-07	Sobic.005G064200	7075340	7079229	3.69	similar to Nucellin-like aspartic protease
His	5:7071646	5	7071646	6.68966e-07	Sobic.005G064300	7089134	7101115	17.49	similar to Nucellin-like aspartic protease
His	6:55426838	6	55426838	2.70413e-07	Sobic.006G203300	55400976	55405685	-21.15	PTHR15948 - G-PROTEIN COUPLED RECEPTOR 89-RELATED (1 of 1)
His	6:55422462	6	55422462	4.56854e-07	Sobic.006G203400	55407501	55411315	11.15	similar to Putative growth-regulating factor 6
His	6:55426838	6	55426838	2.70413e-07	Sobic.006G203400	55407501	55411315	-15.52	similar to Putative growth-regulating factor 6
His	6:55422462	6	55422462	4.56854e-07	Sobic.006G203600	55427045	55428393	4.58	similar to B0403H10-OSIGBa0105A11.10 protein
His	6:55426825	6	55426825	1.00509e-06	Sobic.006G203600	55427045	55428393	-0.22	similar to B0403H10-OSIGBa0105A11.10 protein
His	6:55426838	6	55426838	2.70413e-07	Sobic.006G203600	55427045	55428393	0.21	similar to B0403H10-OSIGBa0105A11.10 protein
His	6:55427271	6	55427271	6.51745e-07	Sobic.006G203600	55427045	55428393	-	similar to B0403H10-OSIGBa0105A11.10 protein
His	6:55427294	6	55427294	6.51745e-07	Sobic.006G203600	55427045	55428393	-	similar to B0403H10-OSIGBa0105A11.10 protein
His	6:55426838	6	55426838	2.70413e-07	Sobic.006G203700	55434235	55436713	7.4	similar to B0403H10-OSIGBa0105A11.11 protein
His	6:55426838	6	55426838	2.70413e-07	Sobic.006G203800	55435171	55440339	8.33	NA
His	6:55426838	6	55426838	2.70413e-07	Sobic.006G203900	55441315	55443934	14.48	similar to B0403H10-OSIGBa0105A11.13 protein
His	6:55426838	6	55426838	2.70413e-07	Sobic.006G204000	55448161	55451897	21.32	PTHR31356:SF6 - THYLAKOID LUMENAL 29 KDA PROTEIN, CHLOROPLASTIC (1 of 1)
His	6:55426838	6	55426838	2.70413e-07	Sobic.006G204100	55445474	55448160	18.64	similar to B0403H10-OSIGBa0105A11.14 protein
His	6:55426838	6	55426838	2.70413e-07	Sobic.006G204200	55451162	55454760	24.32	similar to B0403H10-OSIGBa0105A11.16 protein
His	6:55426838	6	55426838	2.70413e-07	Sobic.006G204300	55455064	55457618	28.23	similar to OSJNBa0041A02.12 protein
His	8:11393045	8	11393045	2.62863e-07	Sobic.008G076200	11358540	11366827	-26.22	similar to Putative uncharacterized protein
His	8:11393045	8	11393045	2.62863e-07	Sobic.008G076250	11375699	11378592	14.45	similar to Putative uncharacterized protein
His	8:11539608	8	11539608	8.31367e-07	Sobic.008G076600	11527714	11530743	8.87	similar to Os12g0215900 protein
His	8:11539608	8	11539608	8.31367e-07	Sobic.008G076700	11552636	11555053	13.03	similar to Putative uncharacterized protein
His	8:11539608	8	11539608	8.31367e-07	Sobic.008G076800	11562961	11568714	23.35	similar to Putative uncharacterized protein
His	8:42995114	8	42995114	3.05357e-07	Sobic.008G093101	42966252	42977719	-17.4	NA
His	8:42995114	8	42995114	3.05357e-07	Sobic.008G093200	42978654	42991438	3.68	similar to Os12g0465700 protein
His	8:42995114	8	42995114	3.05357e-07	Sobic.008G093300	42987507	42989821	-5.29	NA
His	10:2078774	10	2078774	2.30256e-07	Sobic.010G024900	2048990	2049685	-29.09	weakly similar to Putative uncharacterized protein
His	10:2078774	10	2078774	2.30256e-07	Sobic.010G025000	2050829	2061258	-17.52	PF02301 - HORMA domain (HORMA) (1 of 6)
His	10:2078774	10	2078774	2.30256e-07	Sobic.010G025100	2061442	2062188	-16.59	PF02301 - HORMA domain (HORMA) (1 of 6)
His	10:2078774	10	2078774	2.30256e-07	Sobic.010G025200	2072587	2073785	-4.99	similar to RNA recognition motif family protein
His	10:2078774	10	2078774	2.30256e-07	Sobic.010G025300	2074968	2078651	-0.12	similar to Glycine-rich protein-like
His	10:2078774	10	2078774	2.30256e-07	Sobic.010G025600	2089099	2093083	10.33	2.7.11.1 - Non-specific serine/threonine protein kinase / Threonine-specific protein kinase (1 of 1200)
His	10:2078774	10	2078774	2.30256e-07	Sobic.010G025850	2094287	2114607	15.51	PTHR13105//PTHR13105:SF9 - MYELOID LEUKEMIA FACTOR // SUBFAMILY NOT NAMED (1 of 2)
His	10:15664823	10	15664823	7.36302e-07	Sobic.010G126000	15907492	15909291	9.21	similar to Putative WD-40 repeat protein
Hist/Total	6:55426838	6	55426838	3.89402e-07	Sobic.006G203300	55400976	55405685	-21.15	PTHR15948 - G-PROTEIN COUPLED RECEPTOR 89-RELATED (1 of 1)
Hist/Total	6:55422462	6	55422462	4.56854e-07	Sobic.006G203400	55407501	55411315	11.15	similar to Putative growth-regulating factor 6
Hist/Total	6:55426838	6	55426838	3.89402e-07	Sobic.006G203400	55407501	55411315	-15.52	similar to Putative growth-regulating factor 6
Hist/Total	6:55422462	6	55422462	4.56854e-07	Sobic.006G203600	55427045	55428393	4.58	similar to B0403H10-OSIGBa0105A11.10 protein
Hist/Total	6:55426724	6	55426724	2.73369e-06	Sobic.006G203600	55427045	55428393	-0.32	similar to B0403H10-OSIGBa0105A11.10 protein
Hist/Total	6:55426766	6	55426766	2.25656e-06	Sobic.006G203600	55427045	55428393	-0.28	similar to B0403H10-OSIGBa0105A11.10 protein
Hist/Total	6:55426825	6	55426825	1.00509e-06	Sobic.006G203600	55427045	55428393	-0.22	similar to B0403H10-OSIGBa0105A11.10 protein
Hist/Total	6:55426838	6	55426838	3.89402e-07	Sobic.006G203600	55427045	55428393	0.21	similar to B0403H10-OSIGBa0105A11.10 protein
Hist/Total	6:55427271	6	55427271	1.02942e-06	Sobic.006G203600	55427045	55428393	-	similar to B0403H10-OSIGBa0105A11.10 protein
Hist/Total	6:55427294	6	55427294	1.02942e-06	Sobic.006G203600	55427045	55428393	-	similar to B0403H10-OSIGBa0105A11.10 protein
Hist/Total	6:55426838	6	55426838	3.89402e-07	Sobic.006G203700	55434235	55436713	7.4	similar to B0403H10-OSIGBa0105A11.11 protein
Hist/Total	6:55426838	6	55426838	3.89402e-07	Sobic.006G203800	55435171	55440339	8.33	NA
Hist/Total	6:55426838	6	55426838	3.89402e-07	Sobic.006G203900	55441315	55443934	14.48	similar to B0403H10-OSIGBa0105A11.13 protein
Hist/Total	6:55426838	6	55426838	3.89402e-07	Sobic.006G204000	55448161	55451897	21.32	PTHR31356:SF6 - THYLAKOID LUMENAL 29 KDA PROTEIN, CHLOROPLASTIC (1 of 1)
Hist/Total	6:55426838	6	55426838	3.89402e-07	Sobic.006G204100	55445474	55448160	18.64	similar to B0403H10-OSIGBa0105A11.14 protein
Hist/Total	6:55426838	6	55426838	3.89402e-07	Sobic.006G204200	55451162	55454760	24.32	similar to B0403H10-OSIGBa0105A11.16 protein
Hist/Total	6:55426838	6	55426838	3.89402e-07	Sobic.006G204300	55455064	55457618	28.23	similar to OSJNBa0041A02.12 protein
Hist/Total	8:42995114	8	42995114	1.01297e-07	Sobic.008G093101	42966252	42977719	-17.4	NA
Hist/Total	8:42995114	8	42995114	1.01297e-07	Sobic.008G093200	42978654	42991438	3.68	similar to Os12g0465700 protein
Hist/Total	8:42995114	8	42995114	1.01297e-07	Sobic.008G093300	42987507	42989821	-5.29	NA
Hist/Total	8:58640007	8	58640007	2.3814e-06	Sobic.008G153801	58615952	58617422	-22.59	PTHR12565:SF134 - TRANSCRIPTION FACTOR BHLH056-RELATED (1 of 6)
Hist/Total	8:58640007	8	58640007	2.3814e-06	Sobic.008G153900	58631959	58635334	4.67	Predicted protein
Hist/Total	8:58640007	8	58640007	2.3814e-06	Sobic.008G154000	58646879	58653004	6.87	PTHR12565:SF134 - TRANSCRIPTION FACTOR BHLH056-RELATED (1 of 6)
Hist/Total	9:5671052	9	5671052	2.84202e-06	Sobic.009G055900	5642577	5649245	-21.81	similar to Putative uncharacterized protein
Hist/Total	9:5671052	9	5671052	2.84202e-06	Sobic.009G055966	5656937	5657663	-13.39	NA
Hist/Total	9:5671052	9	5671052	2.84202e-06	Sobic.009G056032	5666218	5669148	1.9	PF00076 - RNA recognition motif. (a.k.a. RRM, RBD, or RNP domain) (RRM_1) (1 of 234)
Hist/Total	9:5671052	9	5671052	2.84202e-06	Sobic.009G056100	5677132	5688140	6.08	KOG0106 - Alternative splicing factor SRp55/B52/SRp75 (RRM superfamily) (1 of 8)
Hist/Total	10:6862967	10	6862967	2.94948e-06	Sobic.010G080200	6837209	6840401	-22.57	similar to Emp24/gp25L/p24-like
Hist/Total	10:6862967	10	6862967	2.94948e-06	Sobic.010G080300	6840555	6846224	-16.74	similar to Putative aminoacylase
Hist/Total	10:6862967	10	6862967	2.94948e-06	Sobic.010G080400	6850341	6852669	-10.3	similar to Putative DRE binding factor 2
Hist/Total	10:6862967	10	6862967	2.94948e-06	Sobic.010G080500	6856342	6858354	-4.61	weakly similar to Putative S-adenosyl-L-methionine
Hist/Total	10:6862967	10	6862967	2.94948e-06	Sobic.010G080550	6859871	6862448	-0.52	NA
Hist/Total	10:6862967	10	6862967	2.94948e-06	Sobic.010G080600	6859843	6867028	-	NA
Hist/Total	10:6862967	10	6862967	2.94948e-06	Sobic.010G080700	6867058	6894701	4.09	similar to DNA-directed RNA polymerase
Hist/Total	10:6862967	10	6862967	2.94948e-06	Sobic.010G080750	6873423	6873776	10.46	NA
Hist/Total	10:15664706	10	15664706	2.45506e-06	Sobic.010G126000	15674036	15697426	9.33	similar to Putative WD-40 repeat protein
Ile	5:61305269	5	61305269	2.81517e-06	Sobic.005G146200	61325263	61325736	19.99	NA
Ile	5:61305269	5	61305269	2.81517e-06	Sobic.005G146300	61331196	61334790	25.93	similar to Ser/Thr protein phosphatase family protein, expressed
Ile	8:51252824	8	51252824	1.91469e-06	Sobic.008G110050	51276552	51280633	23.73	PTHR10887:SF338 - P-LOOP CONTAINING NUCLEOSIDE TRIPHOSPHATE HYDROLASES SUPERFAMILY PROTEIN (1 of 4)
Ile	10:41231117	10	41231117	1.75611e-06	Sobic.010G145500	41203393	41206999	24.12	PF03004 - Plant transposase (Ptta/En/Spm family) (Transposase_24) (1 of 16)
Ile	10:41231117	10	41231117	1.75611e-06	Sobic.010G145650	41234325	41237060	3.21	NA
Ile/Aspartate family	1:832461	1	832461	2.97301e-07	Sobic.001G008500	815311	818496	-13.97	similar to Putative uncharacterized protein
Ile/Aspartate family	1:832461	1	832461	2.97301e-07	Sobic.001G008600	819598	822380	-10.08	similar to Putative uncharacterized protein
Ile/Aspartate family	1:832461	1	832461	2.97301e-07	Sobic.001G008700	822722	824448	-8.01	similar to Os03g0852600 protein
Ile/Aspartate family	1:832461	1	832461	2.97301e-07	Sobic.001G008800	824643	826523	-5.94	similar to Putative uncharacterized protein OSJNBa0015N08.27
Ile/Aspartate family	1:832461	1	832461	2.97301e-07	Sobic.001G008900	829021	830644	1.82	Predicted protein
Ile/Aspartate family	1:832461	1	832461	2.97301e-07	Sobic.001G009000	833474	841001	1.01	NA
Ile/Aspartate family	1:832461	1	832461	2.97301e-07	Sobic.001G009100	841322	847804	8.86	NA
Ile/Aspartate family	1:832461	1	832461	2.97301e-07	Sobic.001G009200	848269	854834	15.81	DNA POLYMERASE EPSILON SUBUNIT C-RELATED
Ile/Aspartate family	1:832461	1	832461	2.97301e-07	Sobic.001G009300	860540	865043	28.08	similar to Derlin-2.1
Ile/Aspartate family	2:4671226	2	4671226	1.86095e-06	Sobic.002G049200	4645994	4655575	-15.65	weakly similar to PHD finger transcription factor-like
Ile/Aspartate family	2:4671226	2	4671226	1.86095e-06	Sobic.002G049300	4657782	4660266	10.96	similar to Os07g0173500 protein
Ile/Aspartate family	2:4671226	2	4671226	1.86095e-06	Sobic.002G049400	4672659	4673714	1.43	PF14368 - Probable lipid transfer (LTP_2) (1 of 77)
Ile/Aspartate family	2:4671226	2	4671226	1.86095e-06	Sobic.002G049500	4681103	4682407	9.88	PF14368 - Probable lipid transfer (LTP_2) (1 of 77)
Ile/Aspartate family	2:4671226	2	4671226	1.86095e-06	Sobic.002G049600	4689667	4692813	18.44	weakly similar to Os07g0175300 protein
Ile/Aspartate family	2:4949761	2	4949761	2.68864e-06	Sobic.002G052100	4938649	4939979	9.78	similar to Early light-inducible protein ELIP
Ile/Aspartate family	2:4949761	2	4949761	2.68864e-06	Sobic.002G052300	4965589	4969258	15.83	NA
Ile/Aspartate family	2:17183259	2	17183259	2.37783e-06	Sobic.002G126300	17206479	17211433	23.22	NA
Ile/Aspartate family	2:17474667	2	17474667	2.45285e-06	Sobic.002G126600	17292184	17296557	-32.81	similar to Cytochrome P450
Ile/Aspartate family	2:17324995	2	17324995	1.86225e-06	Sobic.002G126800	17305912	17333205	-	KOG1128 - Uncharacterized conserved protein, contains TPR repeats (1 of 1)
Ile/Aspartate family	2:17474667	2	17474667	2.45285e-06	Sobic.002G126900	17352608	17354050	27.61	NA
Ile/Aspartate family	2:17474667	2	17474667	2.45285e-06	Sobic.002G127100	17486389	17491466	11.72	PTHR12375:SF18 - LUC7-LIKE PROTEIN 3 (1 of 1)
Ile/Aspartate family	2:17474667	2	17474667	2.45285e-06	Sobic.002G127200	17493867	17500137	19.2	SEC14 RELATED PROTEIN
Ile/Aspartate family	2:17521332	2	17521332	1.86225e-06	Sobic.002G127200	17493867	17500137	21.2	SEC14 RELATED PROTEIN
Ile/Aspartate family	2:17474667	2	17474667	2.45285e-06	Sobic.002G127300	17498713	17499265	24.05	NA
Ile/Aspartate family	2:17550205	2	17550205	3.58131e-07	Sobic.002G127400	17578664	17585126	28.46	similar to Putative 1,4-beta-D xylan xylanohydrolase
Ile/Aspartate family	2:17612261	2	17612261	9.30622e-07	Sobic.002G127550	17587221	17617900	-	similar to Putative uncharacterized protein
Ile/Aspartate family	2:17614375	2	17614375	3.58131e-07	Sobic.002G127550	17587221	17617900	-	similar to Putative uncharacterized protein
Ile/Aspartate family	2:17614375	2	17614375	3.58131e-07	Sobic.002G127700	17628737	17632057	16.48	NA
Ile/Aspartate family	2:17614375	2	17614375	3.58131e-07	Sobic.002G127800	17634542	17636887	22.28	CAAX AMINO TERMINAL PROTEASE FAMILY PROTEIN (1 of 1)
Ile/Aspartate family	2:17614375	2	17614375	3.58131e-07	Sobic.002G127900	17638073	17648773	25.81	PROTEIN KINASE SUPERFAMILY PROTEIN (1 of 1)
Ile/Aspartate family	3:14377076	3	14377076	7.9003e-08	Sobic.003G143800	14342157	14356901	20.18	similar to Chromosome chr7 scaffold_42, whole genome shotgun sequence
Ile/Aspartate family	3:67188735	3	67188735	8.10866e-07	Sobic.003G352700	67166655	67170817	-17.92	similar to Putative laccase
Ile/Aspartate family	3:67188735	3	67188735	8.10866e-07	Sobic.003G352750	67168248	67169055	-19.68	NA
Ile/Aspartate family	3:67188735	3	67188735	8.10866e-07	Sobic.003G352800	67174664	67177905	-10.83	similar to Putative laccase LAC5-6
Ile/Aspartate family	3:67188735	3	67188735	8.10866e-07	Sobic.003G352900	67180712	67186132	2.6	similar to Putative uncharacterized protein
Ile/Aspartate family	3:67188752	3	67188752	1.32041e-06	Sobic.003G352900	67180712	67186132	2.62	similar to Putative uncharacterized protein
Ile/Aspartate family	3:67188735	3	67188735	8.10866e-07	Sobic.003G353000	67192266	67198523	3.53	similar to WRKY transcription factor 56
Ile/Aspartate family	3:67188752	3	67188752	1.32041e-06	Sobic.003G353000	67192266	67198523	3.51	similar to WRKY transcription factor 56
Ile/Aspartate family	3:67188735	3	67188735	8.10866e-07	Sobic.003G353050	67195930	67196454	7.2	NA
Ile/Aspartate family	3:67188735	3	67188735	8.10866e-07	Sobic.003G353100	67204440	67205395	15.71	CYCLIN-DEPENDENT PROTEIN KINASE INHIBITOR SMR3
Ile/Aspartate family	3:67188735	3	67188735	8.10866e-07	Sobic.003G353200	67210787	67213484	22.05	similar to Putative laccase
Ile/Aspartate family	4:2359547	4	2359547	2.35096e-06	Sobic.004G029200	2329199	2330041	-29.51	NA
Ile/Aspartate family	4:2359547	4	2359547	2.35096e-06	Sobic.004G029300	2334188	2340492	-19.06	similar to Putative uncharacterized protein
Ile/Aspartate family	4:2359547	4	2359547	2.35096e-06	Sobic.004G029400	2341762	2355701	-3.85	K05349 - beta-glucosidase (bglX) (1 of 7)
Ile/Aspartate family	4:2359547	4	2359547	2.35096e-06	Sobic.004G029450	2358076	2360798	-	PERIPLASMIC BETA-GLUCOSIDASE-RELATED
Ile/Aspartate family	4:2359547	4	2359547	2.35096e-06	Sobic.004G029500	2363083	2364028	3.54	NA
Ile/Aspartate family	4:2359547	4	2359547	2.35096e-06	Sobic.004G029550	2365435	2366382	5.89	NA
Ile/Aspartate family	4:2359547	4	2359547	2.35096e-06	Sobic.004G029601	2367599	2368748	8.05	NA
Ile/Aspartate family	4:2359547	4	2359547	2.35096e-06	Sobic.004G029651	2378940	2381063	19.39	FAR1 DNA-binding domain (FAR1) // SWIM zinc finger (SWIM) // MULE transposase domain (MULE)
Ile/Aspartate family	4:2359547	4	2359547	2.35096e-06	Sobic.004G029700	2381141	2383381	21.59	SENTRIN/SUMO-SPECIFIC PROTEASE
Ile/Aspartate family	4:2359547	4	2359547	2.35096e-06	Sobic.004G029800	2384471	2386796	24.92	SENTRIN/SUMO-SPECIFIC PROTEASE
Ile/Aspartate family	4:3716268	4	3716268	2.53281e-06	Sobic.004G044800	3688626	3692202	-24.07	similar to Putative leucine-rich repeat receptor-like kinase
Ile/Aspartate family	4:3716268	4	3716268	2.53281e-06	Sobic.004G044900	3695601	3697096	-19.17	GLUTATHIONE S-TRANSFERASE, GST, SUPERFAMILY, GST DOMAIN CONTAINING
Ile/Aspartate family	4:3716268	4	3716268	2.53281e-06	Sobic.004G045000	3699722	3702355	-13.91	Leucine Rich Repeat (LRR_1) // Leucine rich repeat N-terminal domain (LRRNT_2) // Leucine rich repeat (LRR_8)
Ile/Aspartate family	4:3716268	4	3716268	2.53281e-06	Sobic.004G045100	3705318	3707468	-8.8	similar to Putative uncharacterized protein
Ile/Aspartate family	4:3716268	4	3716268	2.53281e-06	Sobic.004G045200	3716333	3718471	0.07	Leucine rich repeat N-terminal domain (LRRNT_2) // Leucine rich repeat (LRR_8)
Ile/Aspartate family	4:3716277	4	3716277	2.53281e-06	Sobic.004G045200	3716333	3718471	-0.06	Leucine rich repeat N-terminal domain (LRRNT_2) // Leucine rich repeat (LRR_8)
Ile/Aspartate family	4:3725201	4	3725201	6.76421e-07	Sobic.004G045200	3716333	3718471	6.73	Leucine rich repeat N-terminal domain (LRRNT_2) // Leucine rich repeat (LRR_8)
Ile/Aspartate family	4:3716268	4	3716268	2.53281e-06	Sobic.004G045300	3726646	3731394	10.38	Ribosomal protein L19e family protein
Ile/Aspartate family	4:3725201	4	3725201	6.76421e-07	Sobic.004G045300	3726646	3731394	1.45	Ribosomal protein L19e family protein
Ile/Aspartate family	4:3730221	4	3730221	2.84313e-06	Sobic.004G045300	3726646	3731394	-	Ribosomal protein L19e family protein
Ile/Aspartate family	4:3716268	4	3716268	2.53281e-06	Sobic.004G045400	3734132	3736141	17.86	similar to 60S ribosomal protein L37a-2
Ile/Aspartate family	4:3716268	4	3716268	2.53281e-06	Sobic.004G045500	3737944	3740721	21.68	similar to Os02g0154700 protein
Ile/Aspartate family	4:3716268	4	3716268	2.53281e-06	Sobic.004G045566	3740988	3744736	24.72	NA
Ile/Aspartate family	4:3730221	4	3730221	2.84313e-06	Sobic.004G045632	3747974	3753792	17.75	NA
Ile/Aspartate family	4:3730221	4	3730221	2.84313e-06	Sobic.004G045700	3749722	3752365	19.5	PF00560//PF08263//PF13855 - Leucine Rich Repeat (LRR_1) // Leucine rich repeat N-terminal domain (LRRNT_2) // Leucine rich repeat (LRR_8) (1 of 40)
Ile/Aspartate family	4:3730221	4	3730221	2.84313e-06	Sobic.004G045800	3757877	3759744	27.66	PF00560//PF08263//PF13855 - Leucine Rich Repeat (LRR_1) // Leucine rich repeat N-terminal domain (LRRNT_2) // Leucine rich repeat (LRR_8) (1 of 40)
Ile/Aspartate family	4:10636784	4	10636784	1.33845e-06	Sobic.004G109600	10610318	10610950	-25.83	RING FINGER DOMAIN-CONTAINING
Ile/Aspartate family	4:10636784	4	10636784	1.33845e-06	Sobic.004G109700	10611612	10612766	-24.02	similar to Putative uncharacterized protein
Ile/Aspartate family	4:10636784	4	10636784	1.33845e-06	Sobic.004G109750	10616181	10627157	-9.63	NA
Ile/Aspartate family	4:10636784	4	10636784	1.33845e-06	Sobic.004G109800	10627938	10628612	-8.17	RING FINGER DOMAIN-CONTAINING
Ile/Aspartate family	4:10636784	4	10636784	1.33845e-06	Sobic.004G109900	10635966	10636601	-0.18	RING FINGER DOMAIN-CONTAINING
Ile/Aspartate family	4:10636784	4	10636784	1.33845e-06	Sobic.004G110200	10664735	10665410	27.95	similar to Putative uncharacterized protein
Ile/Aspartate family	4:54245472	4	54245472	2.84314e-06	Sobic.004G190200	54216253	54218535	-26.94	similar to Putative uncharacterized protein
Ile/Aspartate family	4:54245472	4	54245472	2.84314e-06	Sobic.004G190300	54218320	54220587	-24.89	weakly similar to Putative uncharacterized protein
Ile/Aspartate family	4:54245472	4	54245472	2.84314e-06	Sobic.004G190400	54227096	54228612	-16.86	similar to Putative uncharacterized protein
Ile/Aspartate family	4:54245472	4	54245472	2.84314e-06	Sobic.004G190500	54229192	54232507	-12.97	similar to SUT5Z
Ile/Aspartate family	4:54245472	4	54245472	2.84314e-06	Sobic.004G190600	54238547	54242928	2.54	similar to Nucleosome/chromatin assembly factor A
Ile/Aspartate family	4:54245479	4	54245479	2.84314e-06	Sobic.004G190600	54238547	54242928	2.55	similar to Nucleosome/chromatin assembly factor A
Ile/Aspartate family	4:54245489	4	54245489	2.84314e-06	Sobic.004G190600	54238547	54242928	2.56	similar to Nucleosome/chromatin assembly factor A
Ile/Aspartate family	4:54245498	4	54245498	2.84314e-06	Sobic.004G190600	54238547	54242928	2.57	similar to Nucleosome/chromatin assembly factor A
Ile/Aspartate family	4:54245472	4	54245472	2.84314e-06	Sobic.004G190700	54272692	54277680	27.22	similar to Zinc finger (C3HC4-type RING finger)-like protein
Ile/Aspartate family	4:54245479	4	54245479	2.84314e-06	Sobic.004G190700	54272692	54277680	27.21	similar to Zinc finger (C3HC4-type RING finger)-like protein
Ile/Aspartate family	4:54245489	4	54245489	2.84314e-06	Sobic.004G190700	54272692	54277680	27.2	similar to Zinc finger (C3HC4-type RING finger)-like protein
Ile/Aspartate family	4:54245498	4	54245498	2.84314e-06	Sobic.004G190700	54272692	54277680	27.19	similar to Zinc finger (C3HC4-type RING finger)-like protein
Ile/Aspartate family	4:67201485	4	67201485	1.03617e-06	Sobic.004G339700	67150584	67154153	-33.08	similar to Peroxisomal membrane protein-like
Ile/Aspartate family	4:67201485	4	67201485	1.03617e-06	Sobic.004G339800	67154250	67159910	-29.41	similar to Putative phosphate transporter
Ile/Aspartate family	4:67201485	4	67201485	1.03617e-06	Sobic.004G339900	67170234	67175475	-13.43	PTHR13132 - ALPHA- 1,6 -FUCOSYLTRANSFERASE (1 of 1)
Ile/Aspartate family	4:67183662	4	67183662	1.52857e-06	Sobic.004G340000	67181047	67182283	1.38	NA
Ile/Aspartate family	4:67195795	4	67195795	9.20838e-07	Sobic.004G340000	67181047	67182283	13.51	NA
Ile/Aspartate family	4:67183662	4	67183662	1.52857e-06	Sobic.004G340100	67196925	67198727	13.26	PF00564 - PB1 domain (PB1) (1 of 30)
Ile/Aspartate family	4:67195795	4	67195795	9.20838e-07	Sobic.004G340100	67196925	67198727	1.13	PF00564 - PB1 domain (PB1) (1 of 30)
Ile/Aspartate family	4:67201097	4	67201097	1.11525e-06	Sobic.004G340100	67196925	67198727	2.37	PF00564 - PB1 domain (PB1) (1 of 30)
Ile/Aspartate family	4:67201482	4	67201482	1.60932e-06	Sobic.004G340100	67196925	67198727	2.76	PF00564 - PB1 domain (PB1) (1 of 30)
Ile/Aspartate family	4:67201485	4	67201485	1.03617e-06	Sobic.004G340100	67196925	67198727	2.76	PF00564 - PB1 domain (PB1) (1 of 30)
Ile/Aspartate family	4:67201097	4	67201097	1.11525e-06	Sobic.004G340200	67204166	67206072	3.07	similar to Cinnamoyl CoA reductase
Ile/Aspartate family	4:67201482	4	67201482	1.60932e-06	Sobic.004G340200	67204166	67206072	2.68	similar to Cinnamoyl CoA reductase
Ile/Aspartate family	4:67201485	4	67201485	1.03617e-06	Sobic.004G340200	67204166	67206072	2.68	similar to Cinnamoyl CoA reductase
Ile/Aspartate family	4:67201485	4	67201485	1.03617e-06	Sobic.004G340300	67209418	67213650	25.76	similar to Cinnamoyl CoA reductase
Ile/Aspartate family	4:67201485	4	67201485	1.03617e-06	Sobic.004G340400	67216199	67224115	15.1	similar to Putative translation initiation factor eIF-2B epsilon subunit
Ile/Aspartate family	4:67201485	4	67201485	1.03617e-06	Sobic.004G340500	67225183	67228425	24.09	similar to Phloem-specific lectin-like
Ile/Aspartate family	4:67201485	4	67201485	1.03617e-06	Sobic.004G340566	67228426	67231271	27.33	PTHR32278:SF2 - F-BOX PROTEIN PP2-B13-RELATED (1 of 8)
Ile/Aspartate family	5:55896048	5	55896048	2.1931e-06	Sobic.005G129100	55895711	55897270	-	similar to O-methyltransferase ZRP4, putative, expressed
Ile/Aspartate family	5:55896052	5	55896052	2.1931e-06	Sobic.005G129100	55895711	55897270	-	similar to O-methyltransferase ZRP4, putative, expressed
Ile/Aspartate family	5:55896052	5	55896052	2.1931e-06	Sobic.005G129201	55905565	55912052	9.52	PTHR23029:SF39 - GENOMIC DNA, CHROMOSOME 3, P1 CLONE: MDJ14 (1 of 1)
Ile/Aspartate family	5:64906864	5	64906864	8.41039e-07	Sobic.005G169700	64914639	64918875	7.78	similar to Targeting protein for Xklp2 containing protein, expressed
Ile/Aspartate family	5:64906864	5	64906864	8.41039e-07	Sobic.005G169800	64919756	64926072	12.89	K03665 - GTP-binding protein HflX (hflX) (1 of 1)
Ile/Aspartate family	5:64906864	5	64906864	8.41039e-07	Sobic.005G169900	64924680	64930101	17.82	similar to CDK5RAP1-like protein
Ile/Aspartate family	5:64906864	5	64906864	8.41039e-07	Sobic.005G170000	64930328	64932722	23.46	similar to Expressed protein
Ile/Aspartate family	5:64906864	5	64906864	8.41039e-07	Sobic.005G170100	64933085	64936631	26.22	similar to Os11g0593000 protein
Ile/Aspartate family	7:7667795	7	7667795	2.03486e-06	Sobic.007G068700	7665518	7667607	-0.19	similar to Polyphenol oxidase
Ile/Aspartate family	7:7667795	7	7667795	2.03486e-06	Sobic.007G068800	7678320	7682317	10.53	similar to Chromosome undetermined scaffold_712, whole genome shotgun sequence
Ile/Aspartate family	7:7667795	7	7667795	2.03486e-06	Sobic.007G068900	7686301	7689096	18.51	similar to Autophagy-related protein 8C precursor
Ile/Aspartate family	7:7667795	7	7667795	2.03486e-06	Sobic.007G069000	7692587	7699442	24.79	PTHR10374:SF17 - GLYOXALASE I HOMOLOG (1 of 2)
Ile/Aspartate family	7:7859717	7	7859717	2.85352e-07	Sobic.007G070700	7835992	7839290	20.43	weakly similar to F-box protein family-like
Ile/Aspartate family	7:7859717	7	7859717	2.85352e-07	Sobic.007G070900	7861480	7864348	1.76	NA
Ile/Aspartate family	7:7859717	7	7859717	2.85352e-07	Sobic.007G071000	7871028	7874296	11.31	similar to Putative NAC domain protein NAC1
Ile/Aspartate family	7:7859717	7	7859717	2.85352e-07	Sobic.007G071100	7874933	7878691	15.22	similar to Os08g0200500 protein
Ile/Aspartate family	7:7859717	7	7859717	2.85352e-07	Sobic.007G071200	7882997	7889445	23.28	similar to Putative uncharacterized protein
Ile/Aspartate family	8:1131176	8	1131176	2.68081e-07	Sobic.008G013100	1107626	1110505	-20.67	NA
Ile/Aspartate family	8:1131176	8	1131176	2.68081e-07	Sobic.008G013200	1113534	1116922	-14.25	NA
Ile/Aspartate family	8:1131176	8	1131176	2.68081e-07	Sobic.008G013300	1118550	1123701	7.48	similar to Expressed protein
Ile/Aspartate family	8:1131176	8	1131176	2.68081e-07	Sobic.008G013400	1134968	1138138	3.79	similar to Integral membrane protein DUF6 containing protein, expressed
Ile/Aspartate family	8:1131176	8	1131176	2.68081e-07	Sobic.008G013500	1139930	1141214	8.75	2.3.1.211 - Bisdemethoxycurcumin synthase / Curcuminoid synthase (1 of 7)
Ile/Aspartate family	8:1131176	8	1131176	2.68081e-07	Sobic.008G013600	1143509	1147785	12.33	NA
Ile/Aspartate family	8:1131176	8	1131176	2.68081e-07	Sobic.008G013700	1147044	1148798	15.87	NA
Ile/Aspartate family	8:1131176	8	1131176	2.68081e-07	Sobic.008G013800	1156104	1158575	24.93	weakly similar to Os09g0334800 protein
Ile/Aspartate family	8:6385896	8	6385896	4.82276e-07	Sobic.008G059900	6382390	6387230	-	PTHR23151//PTHR23151:SF61 - DIHYDROLIPOAMIDE ACETYL/SUCCINYL-TRANSFERASE-RELATED // SUBFAMILY NOT NAMED (1 of 1)
Ile/Aspartate family	8:7958981	8	7958981	1.92882e-06	Sobic.008G068300	7945172	7952666	6.32	similar to Os05g0278500 protein
Ile/Aspartate family	8:7958981	8	7958981	1.92882e-06	Sobic.008G068400	7978447	7980413	19.47	NA
Ile/Aspartate family	8:9738607	8	9738607	5.04184e-07	Sobic.008G072050	9705780	9711045	-27.56	PTHR23155//PTHR23155:SF622 - LEUCINE-RICH REPEAT-CONTAINING PROTEIN // SUBFAMILY NOT NAMED (1 of 1)
Ile/Aspartate family	8:9738607	8	9738607	5.04184e-07	Sobic.008G072200	9715398	9721546	-17.06	similar to Coatomer subunit delta-2
Ile/Aspartate family	8:9738607	8	9738607	5.04184e-07	Sobic.008G072300	9724708	9726890	-11.72	similar to Chromosome chr18 scaffold_24, whole genome shotgun sequence
Ile/Aspartate family	8:9738607	8	9738607	5.04184e-07	Sobic.008G072400	9727895	9732117	-6.49	similar to Transposon protein, putative, unclassified, expressed
Ile/Aspartate family	8:9738607	8	9738607	5.04184e-07	Sobic.008G072500	9732455	9735663	2.94	similar to Chromosome chr18 scaffold_24, whole genome shotgun sequence
Ile/Aspartate family	8:9738607	8	9738607	5.04184e-07	Sobic.008G072550	9739867	9740260	1.26	NA
Ile/Aspartate family	8:9739155	8	9739155	2.24464e-07	Sobic.008G072550	9739867	9740260	-0.71	NA
Ile/Aspartate family	8:9738607	8	9738607	5.04184e-07	Sobic.008G072600	9741629	9743233	3.02	similar to Uncharacterized plant-specific domain TIGR01627 family protein, expressed
Ile/Aspartate family	8:55187312	8	55187312	1.5213e-07	Sobic.008G126700	55154011	55158809	-28.5	Predicted protein
Ile/Aspartate family	8:55187312	8	55187312	1.5213e-07	Sobic.008G126800	55166071	55167678	-19.63	weakly similar to Putative uncharacterized protein
Ile/Aspartate family	8:55187312	8	55187312	1.5213e-07	Sobic.008G127000	55177168	55180677	-6.64	similar to Putative PrMC3
Ile/Aspartate family	8:55187312	8	55187312	1.5213e-07	Sobic.008G127100	55178952	55187553	-	similar to Os12g0556600 protein
Ile/Aspartate family	8:55187312	8	55187312	1.5213e-07	Sobic.008G127200	55198530	55199550	11.22	similar to Expressed protein
Ile/Aspartate family	8:55187312	8	55187312	1.5213e-07	Sobic.008G127250	55206600	55221031	19.29	NA
Ile/Aspartate family	8:59081051	8	59081051	1.01092e-06	Sobic.008G158000	59065918	59076036	5.02	weakly similar to Putative uncharacterized protein
Ile/Aspartate family	8:59081162	8	59081162	9.79258e-07	Sobic.008G158000	59065918	59076036	5.13	weakly similar to Putative uncharacterized protein
Ile/Aspartate family	8:59081184	8	59081184	1.58319e-06	Sobic.008G158000	59065918	59076036	5.15	weakly similar to Putative uncharacterized protein
Ile/Aspartate family	8:59081866	8	59081866	1.59983e-06	Sobic.008G158000	59065918	59076036	5.83	weakly similar to Putative uncharacterized protein
Ile/Aspartate family	8:59081051	8	59081051	1.01092e-06	Sobic.008G158100	59087181	59088488	6.13	similar to Protein kinase domain containing protein, expressed
Ile/Aspartate family	8:59081162	8	59081162	9.79258e-07	Sobic.008G158100	59087181	59088488	6.02	similar to Protein kinase domain containing protein, expressed
Ile/Aspartate family	8:59081184	8	59081184	1.58319e-06	Sobic.008G158100	59087181	59088488	6	similar to Protein kinase domain containing protein, expressed
Ile/Aspartate family	8:59081866	8	59081866	1.59983e-06	Sobic.008G158100	59087181	59088488	5.32	similar to Protein kinase domain containing protein, expressed
Ile/Aspartate family	8:59461141	8	59461141	2.48188e-07	Sobic.008G161000	59435965	59439528	-21.61	similar to Putative uncharacterized protein
Ile/Aspartate family	8:59455023	8	59455023	2.47419e-06	Sobic.008G161100	59444732	59446362	8.66	NA
Ile/Aspartate family	8:59461141	8	59461141	2.48188e-07	Sobic.008G161100	59444732	59446362	-14.78	NA
Ile/Aspartate family	8:59455023	8	59455023	2.47419e-06	Sobic.008G161201	59458104	59472228	3.08	K16287 - ubiquitin-like-specific protease 1C/D [EC:3.4.22.68] (ULP1C_D) (1 of 5)
Ile/Aspartate family	8:59461141	8	59461141	2.48188e-07	Sobic.008G161201	59458104	59472228	-	K16287 - ubiquitin-like-specific protease 1C/D [EC:3.4.22.68] (ULP1C_D) (1 of 5)
Ile/Aspartate family	8:62311281	8	62311281	4.10636e-08	Sobic.008G188600	62295656	62302002	-9.28	similar to Os07g0160400 protein
Ile/Aspartate family	8:62311281	8	62311281	4.10636e-08	Sobic.008G188700	62303568	62304607	-6.67	similar to Zinc finger, C3HC4 type family protein, expressed
Ile/Aspartate family	8:62311281	8	62311281	4.10636e-08	Sobic.008G188800	62305417	62311171	-0.11	similar to TPR Domain containing protein, expressed
Ile/Aspartate family	8:62311281	8	62311281	4.10636e-08	Sobic.008G188900	62311403	62316497	0.12	similar to Associated with HOX family protein, expressed
Ile/Aspartate family	8:62315425	8	62315425	1.90559e-06	Sobic.008G188900	62311403	62316497	-	similar to Associated with HOX family protein, expressed
Ile/Aspartate family	8:62311281	8	62311281	4.10636e-08	Sobic.008G188950	62320383	62327080	9.1	NA
Ile/Aspartate family	8:62311281	8	62311281	4.10636e-08	Sobic.008G189000	62330021	62331425	18.74	NA
Ile/Aspartate family	8:62311281	8	62311281	4.10636e-08	Sobic.008G189100	62332498	62335855	21.22	similar to Hydrolase, alpha/beta fold family protein, expressed
Ile/Aspartate family	8:62311281	8	62311281	4.10636e-08	Sobic.008G189200	62335856	62338106	24.58	PTHR10992//PTHR10992:SF826 - ALPHA/BETA HYDROLASE FOLD-CONTAINING PROTEIN // SUBFAMILY NOT NAMED (1 of 2)
Ile/Aspartate family	9:2750113	9	2750113	1.0308e-06	Sobic.009G030400	2718377	2723715	-26.4	similar to Putative uncharacterized protein
Ile/Aspartate family	9:2750113	9	2750113	1.0308e-06	Sobic.009G030501	2720668	2720920	-29.19	NA
Ile/Aspartate family	9:2750113	9	2750113	1.0308e-06	Sobic.009G030600	2733425	2736659	-13.45	similar to Putative uncharacterized protein P0033D06.1
Ile/Aspartate family	9:2750113	9	2750113	1.0308e-06	Sobic.009G030701	2739102	2740601	-9.51	similar to Putative uncharacterized protein P0033D06.10
Ile/Aspartate family	9:2750113	9	2750113	1.0308e-06	Sobic.009G030800	2741604	2744934	-5.18	similar to Putative uncharacterized protein P0033D06.11
Ile/Aspartate family	9:2750113	9	2750113	1.0308e-06	Sobic.009G030900	2747012	2750637	-	similar to Bundle sheath defective protein 2
Ile/Aspartate family	9:2750113	9	2750113	1.0308e-06	Sobic.009G031000	2750856	2755133	0.74	similar to Putative uncharacterized protein
Ile/Aspartate family	9:2750113	9	2750113	1.0308e-06	Sobic.009G031100	2754170	2760722	4.06	5.5.1.9 - Cycloeucalenol cycloisomerase / Cycloeucalenol--obtusifoliol isomerase (1 of 2)
Ile/Aspartate family	9:2750113	9	2750113	1.0308e-06	Sobic.009G031200	2767109	2771605	17	similar to Putative uncharacterized protein P0682B08.2
Ile/Aspartate family	9:2750113	9	2750113	1.0308e-06	Sobic.009G031300	2772716	2775746	22.6	similar to Putative uncharacterized protein
Ile/Aspartate family	9:2750113	9	2750113	1.0308e-06	Sobic.009G031400	2775343	2780568	25.23	similar to Os05g0132100 protein
Ile/Aspartate family	9:9919393	9	9919393	1.30984e-06	Sobic.009G075800	9886462	9899365	-20.03	similar to Putative uncharacterized protein
Ile/Aspartate family	9:9919393	9	9919393	1.30984e-06	Sobic.009G075900	9904509	9909435	-9.96	similar to Aquaporin NIP1-3
Ile/Aspartate family	9:9919393	9	9919393	1.30984e-06	Sobic.009G076000	9914887	9917007	-2.39	NA
Ile/Aspartate family	9:9919393	9	9919393	1.30984e-06	Sobic.009G076100	9914719	9919187	-0.21	NA
Ile/Aspartate family	9:9919393	9	9919393	1.30984e-06	Sobic.009G076200	9920264	9921223	0.87	similar to Putative uncharacterized protein
Ile/Aspartate family	9:9990292	9	9990292	3.05149e-07	Sobic.009G076300	9965676	9966197	-24.1	NA
Ile/Aspartate family	9:9990292	9	9990292	3.05149e-07	Sobic.009G076400	9991205	9994908	0.91	similar to Putative uncharacterized protein
Ile/Aspartate family	9:9990292	9	9990292	3.05149e-07	Sobic.009G076500	9997738	9998430	7.45	NA
Ile/Aspartate family	9:11083632	9	11083632	2.68034e-07	Sobic.009G080300	11057731	11059447	-24.19	similar to Os05g0214400 protein
Ile/Aspartate family	9:11083632	9	11083632	2.68034e-07	Sobic.009G080400	11065391	11066675	16.96	PTHR11926//PTHR11926:SF184 - GLUCOSYL/GLUCURONOSYL TRANSFERASES // SUBFAMILY NOT NAMED (1 of 1)
Ile/Aspartate family	9:11083632	9	11083632	2.68034e-07	Sobic.009G080450	11105733	11109581	22.1	NA
Ile/Aspartate family	9:11254333	9	11254333	1.32852e-07	Sobic.009G080700	11228543	11237964	16.37	similar to Os05g0215600 protein
Ile/BCAA family	1:69010559	1	69010559	1.17506e-07	Sobic.001G405150	68980597	68981379	-29.18	PF13837 - Myb/SANT-like DNA-binding domain (Myb_DNA-bind_4) (1 of 32)
Ile/BCAA family	1:69010559	1	69010559	1.17506e-07	Sobic.001G405200	68982466	68984077	-26.48	similar to Putative uncharacterized protein
Ile/BCAA family	1:69010559	1	69010559	1.17506e-07	Sobic.001G405300	68988557	69000784	-9.78	similar to Chromosome chr6 scaffold_3, whole genome shotgun sequence
Ile/BCAA family	1:69010559	1	69010559	1.17506e-07	Sobic.001G405400	69001813	69005189	-5.37	similar to Os03g0294100 protein
Ile/BCAA family	1:69010559	1	69010559	1.17506e-07	Sobic.001G405450	69007098	69009054	1.51	NA
Ile/BCAA family	1:69010559	1	69010559	1.17506e-07	Sobic.001G405500	69014641	69017623	4.08	similar to Pyruvate decarboxylase isozyme 2
Ile/BCAA family	1:69010559	1	69010559	1.17506e-07	Sobic.001G405600	69019564	69023443	9.01	K10863 - aprataxin [EC:3.-.-.-] (APTX) (1 of 1)
Ile/BCAA family	1:69010559	1	69010559	1.17506e-07	Sobic.001G405700	69023774	69025093	13.22	similar to Os03g0293100 protein
Ile/BCAA family	1:69010559	1	69010559	1.17506e-07	Sobic.001G405800	69028229	69032451	17.67	similar to DnaJ domain containing protein, expressed
Ile/BCAA family	1:69010559	1	69010559	1.17506e-07	Sobic.001G405900	69037776	69040791	27.22	similar to Ran-binding protein 1, putative, expressed
Ile/BCAA family	1:79010300	1	79010300	1.51495e-07	Sobic.001G525900	78988198	78994119	-16.18	HOMEOBOX PROTEIN TRANSCRIPTION FACTORS
Ile/BCAA family	1:79010300	1	79010300	1.51495e-07	Sobic.001G526000	79003916	79006904	-3.4	similar to Putative uncharacterized protein
Ile/BCAA family	1:79010300	1	79010300	1.51495e-07	Sobic.001G526050	79010667	79011508	0.37	NA
Ile/BCAA family	1:79010300	1	79010300	1.51495e-07	Sobic.001G526050	79010667	79011508	0.37	NA
Ile/BCAA family	1:79010300	1	79010300	1.51495e-07	Sobic.001G526100	79017096	79020306	6.8	similar to Putative uncharacterized protein
Ile/BCAA family	1:79010300	1	79010300	1.51495e-07	Sobic.001G526200	79021004	79026139	10.7	HOMEOBOX PROTEIN KNOTTED-1-LIKE 7
Ile/BCAA family	1:79010300	1	79010300	1.51495e-07	Sobic.001G526300	79038519	79048737	28.22	HOMEOBOX PROTEIN KNOTTED-1-LIKE 7
Ile/BCAA family	4:68168435	4	68168435	3.11875e-08	Sobic.004G353200	68135946	68140167	-28.27	similar to Putative uncharacterized protein
Ile/BCAA family	4:68168435	4	68168435	3.11875e-08	Sobic.004G353300	68140107	68146286	-22.15	similar to Os05g0132500 protein
Ile/BCAA family	4:68168435	4	68168435	3.11875e-08	Sobic.004G353400	68146887	68152858	-15.58	similar to Putative disease resistance protein Hcr2-5D
Ile/BCAA family	4:68168435	4	68168435	3.11875e-08	Sobic.004G353500	68163840	68167424	-1.01	similar to F14O10.12 protein
Ile/BCAA family	4:68168435	4	68168435	3.11875e-08	Sobic.004G353600	68169079	68173814	0.64	similar to Sucrose transporter 2
Ile/BCAA family	4:68168435	4	68168435	3.11875e-08	Sobic.004G353650	68174006	68174530	5.57	PTHR10641:SF660 - DNA-BINDING PROTEIN REB1-RELATED (1 of 1)
Ile/BCAA family	4:68168435	4	68168435	3.11875e-08	Sobic.004G353700	68177762	68180903	9.33	similar to Putative uncharacterized protein
Ile/BCAA family	4:68168435	4	68168435	3.11875e-08	Sobic.004G353800	68181232	68186349	12.8	PTHR13466 - TEX2 PROTEIN-RELATED (1 of 2)
Ile/BCAA family	4:68168435	4	68168435	3.11875e-08	Sobic.004G353900	68186369	68189893	17.93	similar to Os02g0827600 protein
Ile/BCAA family	4:68168435	4	68168435	3.11875e-08	Sobic.004G354000	68189894	68192506	21.46	similar to UDP-glucoronosyl/UDP-glucosyl transferase family protein-like
Ile/BCAA family	4:68168435	4	68168435	3.11875e-08	Sobic.004G354100	68192394	68195267	23.96	similar to Os05g0297900 protein
Ile/BCAA family	4:68168435	4	68168435	3.11875e-08	Sobic.004G354200	68197059	68199922	28.62	similar to Putative uncharacterized protein
Ile/BCAA family	5:9481846	5	9481846	4.04118e-08	Sobic.005G076650	9476234	9477324	-4.52	NA
Ile/BCAA family	5:9481846	5	9481846	4.04118e-08	Sobic.005G076700	9477325	9479000	2.85	NA
Ile/BCAA family	5:9481846	5	9481846	4.04118e-08	Sobic.005G076800	9485342	9488393	3.5	NA
Ile/BCAA family	5:9481846	5	9481846	4.04118e-08	Sobic.005G077001	9500902	9503913	19.06	PF00076//PF03478 - RNA recognition motif. (a.k.a. RRM, RBD, or RNP domain) (RRM_1) // Protein of unknown function (DUF295) (DUF295) (1 of 2)
Ile/BCAA family	5:9481846	5	9481846	4.04118e-08	Sobic.005G077200	9504469	9507635	22.62	NA
Ile/BCAA family	5:9481846	5	9481846	4.04118e-08	Sobic.005G077300	9506660	9510547	24.81	NA
Ile/BCAA family	5:9481846	5	9481846	4.04118e-08	Sobic.005G077400	9510641	9511541	28.8	NA
Ile/BCAA family	5:9481846	5	9481846	4.04118e-08	Sobic.005G077466	9511542	9516903	29.7	NA
Ile/BCAA family	5:11755897	5	11755897	1.22786e-07	Sobic.005G085500	11782225	11783272	26.33	NA
Ile/BCAA family	5:67881473	5	67881473	1.15839e-07	Sobic.005G194900	67855118	67858542	-22.93	similar to Phosphoserine phosphatase, putative, expressed
Ile/BCAA family	5:67881473	5	67881473	1.15839e-07	Sobic.005G195000	67857995	67863172	18.3	similar to Disease resistance protein RPM1 homolog
Ile/BCAA family	5:68324857	5	68324857	1.76501e-07	Sobic.005G197900	68330787	68331311	5.93	weakly similar to Putative uncharacterized protein
Ile/BCAA family	5:68324857	5	68324857	1.76501e-07	Sobic.005G198000	68343622	68350573	18.77	PTHR15651:SF7 - ARMADILLO REPEAT-CONTAINING PROTEIN 8 (1 of 1)
Ile/BCAA family	5:68324857	5	68324857	1.76501e-07	Sobic.005G198100	68354180	68360764	29.32	similar to Expressed protein
Ile/BCAA family	7:187237	7	187237	2.7929e-07	Sobic.007G002000	164058	165279	21.96	similar to Farnesylated protein 3
Ile/BCAA family	10:8373237	10	8373237	2.02894e-07	Sobic.010G094000	8355310	8356981	16.26	NA
Ile/BCAA family	10:8373237	10	8373237	2.02894e-07	Sobic.010G094100	8380720	8387899	7.48	NA
Ile/BCAA family	10:8381670	10	8381670	2.67811e-07	Sobic.010G094100	8380720	8387899	-	NA
Ile/BCAA family	10:8373237	10	8373237	2.02894e-07	Sobic.010G094200	8387531	8391176	14.29	NA
Ile/BCAA family	10:8373237	10	8373237	2.02894e-07	Sobic.010G094301	8392412	8393275	19.18	NA
Ile/BCAA family	10:8443410	10	8443410	2.80536e-07	Sobic.010G094400	8423037	8424297	-19.1	PTHR11615//PTHR11615:SF141 - NITRATE, FROMATE, IRON DEHYDROGENASE // SUBFAMILY NOT NAMED (1 of 2)
Ile/BCAA family	10:8443401	10	8443401	2.80536e-07	Sobic.010G094500	8441384	8443753	-	similar to Putative uncharacterized protein
Ile/BCAA family	10:8443410	10	8443410	2.80536e-07	Sobic.010G094500	8441384	8443753	-	similar to Putative uncharacterized protein
Ile/BCAA family	10:8443419	10	8443419	2.80536e-07	Sobic.010G094500	8441384	8443753	-	similar to Putative uncharacterized protein
Ile/BCAA family	10:8510245	10	8510245	5.88764e-08	Sobic.010G095000	8514838	8519204	4.59	similar to Putative fructokinase
Ile/Total	1:6068284	1	6068284	9.56853e-07	Sobic.001G078900	6060777	6062851	5.43	similar to Putative Myb-like DNA-binding protein
Ile/Total	1:6068296	1	6068296	9.56853e-07	Sobic.001G078900	6060777	6062851	5.45	similar to Putative Myb-like DNA-binding protein
Ile/Total	1:6068284	1	6068284	9.56853e-07	Sobic.001G079000	6071269	6073021	2.99	NA
Ile/Total	1:6068296	1	6068296	9.56853e-07	Sobic.001G079000	6071269	6073021	2.97	NA
Ile/Total	3:14361165	3	14361165	1.46609e-06	Sobic.003G143800	14342157	14356901	4.26	similar to Chromosome chr7 scaffold_42, whole genome shotgun sequence
Ile/Total	3:14367559	3	14367559	2.22348e-07	Sobic.003G143800	14342157	14356901	10.66	similar to Chromosome chr7 scaffold_42, whole genome shotgun sequence
Ile/Total	3:14374392	3	14374392	9.29725e-07	Sobic.003G143800	14342157	14356901	17.49	similar to Chromosome chr7 scaffold_42, whole genome shotgun sequence
Ile/Total	3:14377076	3	14377076	5.15126e-08	Sobic.003G143800	14342157	14356901	20.18	similar to Chromosome chr7 scaffold_42, whole genome shotgun sequence
Ile/Total	7:2473670	7	2473670	1.97287e-07	Sobic.007G026800	2441352	2448111	-25.38	PTHR11937//PTHR11937:SF258 - ACTIN // SUBFAMILY NOT NAMED (1 of 1)
Ile/Total	7:2473670	7	2473670	1.97287e-07	Sobic.007G026900	2448194	2450868	-22.62	NA
Ile/Total	7:2473670	7	2473670	1.97287e-07	Sobic.007G027000	2451311	2457977	-15.51	NA
Ile/Total	7:2473490	7	2473490	6.56246e-07	Sobic.007G027100	2470382	2474242	-	PTHR23155//PTHR23155:SF537 - LEUCINE-RICH REPEAT-CONTAINING PROTEIN // SUBFAMILY NOT NAMED (1 of 7)
Ile/Total	7:2473491	7	2473491	6.56246e-07	Sobic.007G027100	2470382	2474242	-	PTHR23155//PTHR23155:SF537 - LEUCINE-RICH REPEAT-CONTAINING PROTEIN // SUBFAMILY NOT NAMED (1 of 7)
Ile/Total	7:2473670	7	2473670	1.97287e-07	Sobic.007G027100	2470382	2474242	-	PTHR23155//PTHR23155:SF537 - LEUCINE-RICH REPEAT-CONTAINING PROTEIN // SUBFAMILY NOT NAMED (1 of 7)
Ile/Total	7:2473670	7	2473670	1.97287e-07	Sobic.007G027200	2481190	2484238	7.7	similar to Putative uncharacterized protein
Ile/Total	7:2473670	7	2473670	1.97287e-07	Sobic.007G027301	2490440	2492800	16.95	similar to Putative uncharacterized protein
Ile/Total	7:2473670	7	2473670	1.97287e-07	Sobic.007G027400	2494022	2495120	20.53	Predicted protein
Ile/Total	7:2473670	7	2473670	1.97287e-07	Sobic.007G027500	2498878	2501009	25.39	K10523 - speckle-type POZ protein (SPOP) (1 of 110)
Ile/Total	7:2473670	7	2473670	1.97287e-07	Sobic.007G027601	2503571	2506805	29.9	PF00646 - F-box domain (F-box) (1 of 303)
Ile/Total	8:2380913	8	2380913	1.74102e-06	Sobic.008G026100	2361313	2362853	-18.06	PTHR23155//PTHR23155:SF538 - LEUCINE-RICH REPEAT-CONTAINING PROTEIN // SUBFAMILY NOT NAMED (1 of 6)
Ile/Total	8:2380913	8	2380913	1.74102e-06	Sobic.008G026200	2374545	2378981	1.93	similar to Putative Xa1-like protein
Ile/Total	8:2380921	8	2380921	1.91586e-06	Sobic.008G026200	2880076	2885461	1.94	similar to Putative Xa1-like protein
Ile/Total	8:2380913	8	2380913	1.74102e-06	Sobic.008G026300	2384141	2384556	3.23	NA
Ile/Total	8:2380921	8	2380921	1.91586e-06	Sobic.008G026300	2885844	2893634	3.22	NA
Ile/Total	8:2380913	8	2380913	1.74102e-06	Sobic.008G026400	2392693	2394058	11.78	similar to Putative uncharacterized protein 4B
Ile/Total	8:2380913	8	2380913	1.74102e-06	Sobic.008G026500	2394743	2395965	13.83	NA
Ile/Total	8:2380913	8	2380913	1.74102e-06	Sobic.008G026600	2396183	2401172	15.27	similar to Putative uncharacterized protein 5
Ile/Total	8:2380913	8	2380913	1.74102e-06	Sobic.008G026700	2410171	2413595	29.26	similar to Putative uncharacterized protein 4B
Ile/Total	8:2380921	8	2380921	1.91586e-06	Sobic.008G032400	2894577	2895954	-11.54	Predicted protein
Ile/Total	8:2380921	8	2380921	1.91586e-06	Sobic.008G032500	2895929	2903460	-4.04	similar to Expressed protein
Ile/Total	8:2380921	8	2380921	1.91586e-06	Sobic.008G032600	2903619	2906189	-1.31	similar to Os12g0112200 protein
Ile/Total	10:3209745	10	3209745	8.25023e-07	Sobic.010G040800	3180024	3188943	-20.8	KOG1457 - RNA binding protein (contains RRM repeats) (1 of 3)
Ile/Total	10:3209745	10	3209745	8.25023e-07	Sobic.010G040900	3189321	3190491	-19.25	similar to Synbindin-like protein
Ile/Total	10:3209745	10	3209745	8.25023e-07	Sobic.010G041000	3193739	3202035	-7.71	similar to RadA-like protein
Ile/Total	10:3209745	10	3209745	8.25023e-07	Sobic.010G041100	3202639	3204275	-5.47	weakly similar to MTERF, putative
Ile/Total	10:3209745	10	3209745	8.25023e-07	Sobic.010G041201	3204533	3207939	-1.81	PTHR10314//PTHR10314:SF114 - SER/THR DEHYDRATASE, TRP SYNTHASE // SUBFAMILY NOT NAMED (1 of 5)
Ile/Total	10:3209745	10	3209745	8.25023e-07	Sobic.010G041301	3210714	3211180	0.97	NA
Ile/Total	10:3209745	10	3209745	8.25023e-07	Sobic.010G041400	3211354	3215651	1.61	similar to Chromosome chr4 scaffold_6, whole genome shotgun sequence
Ile/Total	10:3209745	10	3209745	8.25023e-07	Sobic.010G041500	3215088	3220683	5.34	similar to Putative uncharacterized protein
Ile/Total	10:3209745	10	3209745	8.25023e-07	Sobic.010G041600	3225558	3227768	15.81	similar to Profilin-4
Ile/Total	10:3209745	10	3209745	8.25023e-07	Sobic.010G041700	3229753	3235258	20.01	similar to Zinc finger protein
Ile/Total	10:3209745	10	3209745	8.25023e-07	Sobic.010G041800	3236126	3241583	26.38	similar to Os06g0152300 protein
Ile/Total	10:56562406	10	56562406	6.83408e-07	Sobic.010G223300	56524446	56528192	-28.12	similar to Phosphatidylinositol synthase
Ile/Total	10:56562406	10	56562406	6.83408e-07	Sobic.010G223400	56532298	56537491	-18.82	similar to Oligomeric golgi complex 7-like
Ile/Total	10:56562406	10	56562406	6.83408e-07	Sobic.010G223500	56538257	56542346	-13.97	similar to DNAJ heat shock N-terminal domain-containing protein-like
Ile/Total	10:56562406	10	56562406	6.83408e-07	Sobic.010G223600	56543118	56545908	-10.4	similar to AT4g05320/C17L7_240
Ile/Total	10:56562406	10	56562406	6.83408e-07	Sobic.010G223700	56547441	56551984	-4.33	PTHR12802//PTHR12802:SF56 - SWI/SNF COMPLEX-RELATED // SUBFAMILY NOT NAMED (1 of 1)
Ile/Total	10:56562406	10	56562406	6.83408e-07	Sobic.010G223800	56553838	56558914	3.49	PTHR12606:SF1 - GH15225P (1 of 22)
Ile/Total	10:56562406	10	56562406	6.83408e-07	Sobic.010G223900	56567398	56571947	4.99	similar to OTU-like cysteine protease-like
Ile/Total	10:56562406	10	56562406	6.83408e-07	Sobic.010G224000	56572251	56582791	15.94	similar to Molybdenum cofactor sulfurase
Ile/Total	10:56562406	10	56562406	6.83408e-07	Sobic.010G224100	56582807	56585572	26.5	weakly similar to Dentin sialophosphoprotein-like
Leu	4:52468637	4	52468637	1.51787e-06	Sobic.004G172000	52438395	52440362	-28.28	PF03108 - MuDR family transposase (DBD_Tnp_Mut) (1 of 1)
Leu	4:52468637	4	52468637	1.51787e-06	Sobic.004G172100	52449747	52453656	-14.98	similar to Putative receptor protein kinase PERK1
Leu	4:52468637	4	52468637	1.51787e-06	Sobic.004G172201	52462347	52463134	-5.5	NA
Leu	4:52468637	4	52468637	1.51787e-06	Sobic.004G172300	52465547	52466854	-1.78	NA
Leu	4:52468637	4	52468637	1.51787e-06	Sobic.004G172350	52468758	52470122	0.12	NA
Leu	4:52468637	4	52468637	1.51787e-06	Sobic.004G172400	52472372	52478712	3.74	Predicted protein
Leu	7:54060071	7	54060071	1.81246e-06	Sobic.007G126800	54052464	54052733	7.34	similar to Putative uncharacterized protein
Leu	7:54060087	7	54060087	1.82321e-06	Sobic.007G126800	54052464	54052733	7.35	similar to Putative uncharacterized protein
Leu	7:54060071	7	54060071	1.81246e-06	Sobic.007G126900	54089549	54092568	29.48	similar to Putative uncharacterized protein
Leu	7:54060087	7	54060087	1.82321e-06	Sobic.007G126900	54089549	54092568	29.46	similar to Putative uncharacterized protein
Leu	8:2907497	8	2907497	2.67242e-07	Sobic.008G032200	2880076	2885461	-22.04	NA
Leu	8:2907497	8	2907497	2.67242e-07	Sobic.008G032300	2885844	2893634	-13.86	similar to Dual-specificity protein-like phosphatase 3
Leu	8:2907497	8	2907497	2.67242e-07	Sobic.008G032400	2894577	2895954	-11.54	Predicted protein
Leu	8:2907497	8	2907497	2.67242e-07	Sobic.008G032500	2895929	2903460	-4.04	similar to Expressed protein
Leu	8:2907497	8	2907497	2.67242e-07	Sobic.008G032600	2903619	2906189	-1.31	similar to Os12g0112200 protein
Leu	8:2907497	8	2907497	2.67242e-07	Sobic.008G032701	2907173	2921312	-	PF00403 - Heavy-metal-associated domain (HMA) (1 of 75)
Leu	9:57902113	9	57902113	1.25045e-07	Sobic.009G242100	57869640	57875363	-26.75	PTHR31342:SF7 - PROTEIN CHUP1, CHLOROPLASTIC (1 of 1)
Leu	9:57902113	9	57902113	1.25045e-07	Sobic.009G242200	57877842	57883218	-18.9	similar to Mitogen-activated protein kinase 17
Leu	9:57902113	9	57902113	1.25045e-07	Sobic.009G242250	57890244	57891399	-10.71	NA
Leu	9:57902113	9	57902113	1.25045e-07	Sobic.009G242300	57899419	57900289	-1.82	similar to 60S acidic ribosomal protein P2A
Leu	9:57902113	9	57902113	1.25045e-07	Sobic.009G242400	57902029	57905627	-	similar to 40S ribosomal protein S12
Leu	9:57902113	9	57902113	1.25045e-07	Sobic.009G242501	57908190	57909947	6.08	similar to Os01g0642600 protein
Leu	9:57902113	9	57902113	1.25045e-07	Sobic.009G242600	57914633	57918884	12.52	K15889 - prenylcysteine alpha-carboxyl methylesterase (PCME) (1 of 3)
Leu	9:57902113	9	57902113	1.25045e-07	Sobic.009G242700	57919723	57920642	17.61	similar to Putative uncharacterized protein OJ1126_B10.8
Leu	9:57902113	9	57902113	1.25045e-07	Sobic.009G242800	57922001	57925947	19.89	similar to Putative uncharacterized protein
Leu	9:57902113	9	57902113	1.25045e-07	Sobic.009G242900	57929325	57936036	27.21	similar to Putative uncharacterized protein OJ1126_B10.10
Leu	10:54084249	10	54084249	7.73276e-07	Sobic.010G197500	54053675	54058568	-25.68	similar to Potassium transporter 10
Leu	10:54084249	10	54084249	7.73276e-07	Sobic.010G197566	54060915	54065679	18.57	NA
Leu	10:54084249	10	54084249	7.73276e-07	Sobic.010G197632	54090819	54091407	6.57	NA
Leu	10:54084249	10	54084249	7.73276e-07	Sobic.010G197700	54097649	54099647	13.4	weakly similar to Putative Cytochrome P450 77A3
Leu	10:54084249	10	54084249	7.73276e-07	Sobic.010G197800	54108777	54109182	24.53	PTHR31833:SF2 - UPF0690 PROTEIN C1ORF52 (1 of 1)
Leu	10:54084249	10	54084249	7.73276e-07	Sobic.010G197900	54109275	54111679	25.03	PTHR36366:SF1 - PROTEIN RDM1 (1 of 1)
Leu	10:54084249	10	54084249	7.73276e-07	Sobic.010G198000	54112865	54118570	28.62	similar to Chromosome chr14 scaffold_9, whole genome shotgun sequence
Leu/BCAA family	1:1014946	1	1014946	1.87252e-06	Sobic.001G011100	985979	986425	-28.52	NA
Leu/BCAA family	1:1014952	1	1014952	1.87252e-06	Sobic.001G011100	985979	986425	-28.53	NA
Leu/BCAA family	1:1014946	1	1014946	1.87252e-06	Sobic.001G011200	987109	989382	-25.56	similar to NAC domain containing protein, expressed
Leu/BCAA family	1:1014952	1	1014952	1.87252e-06	Sobic.001G011200	987109	989382	-25.57	similar to NAC domain containing protein, expressed
Leu/BCAA family	1:1014946	1	1014946	1.87252e-06	Sobic.001G011300	991763	995481	-19.47	similar to Putative uncharacterized protein
Leu/BCAA family	1:1014952	1	1014952	1.87252e-06	Sobic.001G011300	991763	995481	-19.47	similar to Putative uncharacterized protein
Leu/BCAA family	1:1014946	1	1014946	1.87252e-06	Sobic.001G011400	998360	1002297	-12.65	similar to Putative phosphatidylinositol/phosphatidylcholine transfer protein
Leu/BCAA family	1:1014952	1	1014952	1.87252e-06	Sobic.001G011400	998360	1002297	-12.66	similar to Putative phosphatidylinositol/phosphatidylcholine transfer protein
Leu/BCAA family	1:1014946	1	1014946	1.87252e-06	Sobic.001G011600	1004121	1006547	-8.4	similar to Putative uncharacterized protein
Leu/BCAA family	1:1014952	1	1014952	1.87252e-06	Sobic.001G011600	1004121	1006547	-8.41	similar to Putative uncharacterized protein
Leu/BCAA family	1:1014946	1	1014946	1.87252e-06	Sobic.001G011700	1005669	1010890	-4.06	similar to Aspartokinase
Leu/BCAA family	1:1014952	1	1014952	1.87252e-06	Sobic.001G011700	1005669	1010890	-4.06	similar to Aspartokinase
Leu/BCAA family	1:1014946	1	1014946	1.87252e-06	Sobic.001G011800	1015540	1016301	0.59	similar to Os03g0850300 protein
Leu/BCAA family	1:1014952	1	1014952	1.87252e-06	Sobic.001G011800	1015540	1016301	0.59	similar to Os03g0850300 protein
Leu/BCAA family	1:1014946	1	1014946	1.87252e-06	Sobic.001G012000	1031520	1034071	16.57	similar to Cytochrome P450 71E1
Leu/BCAA family	1:1014952	1	1014952	1.87252e-06	Sobic.001G012000	1031520	1034071	16.57	similar to Cytochrome P450 71E1
Leu/BCAA family	1:1014946	1	1014946	1.87252e-06	Sobic.001G012100	1042020	1047090	27.07	similar to Putative uncharacterized protein
Leu/BCAA family	1:1014952	1	1014952	1.87252e-06	Sobic.001G012100	1042020	1047090	27.07	similar to Putative uncharacterized protein
Leu/BCAA family	1:6831251	1	6831251	1.71889e-06	Sobic.001G087600	6791907	6803470	-27.78	POLYCOMB GROUP PROTEIN
Leu/BCAA family	1:6831251	1	6831251	1.71889e-06	Sobic.001G087700	6829749	6834430	-	similar to Putative uncharacterized protein
Leu/BCAA family	1:6831251	1	6831251	1.71889e-06	Sobic.001G087800	6834354	6839701	3.1	CELL ADHESION MOLECULE
Leu/BCAA family	1:6831251	1	6831251	1.71889e-06	Sobic.001G087850	6840133	6841117	8.88	NA
Leu/BCAA family	1:6831251	1	6831251	1.71889e-06	Sobic.001G087900	6841876	6842927	10.63	Predicted small membrane protein
Leu/BCAA family	1:6831251	1	6831251	1.71889e-06	Sobic.001G088000	6845622	6848466	14.37	similar to Putative uncharacterized protein OSJNBa0047E24.20
Leu/BCAA family	1:6831251	1	6831251	1.71889e-06	Sobic.001G088100	6849743	6857801	18.49	similar to Histone acetyltransferase complex component
Leu/BCAA family	1:6831251	1	6831251	1.71889e-06	Sobic.001G088200	6859544	6862532	28.29	similar to Os03g0750700 protein
Leu/BCAA family	1:7635406	1	7635406	1.18345e-06	Sobic.001G099400	7605662	7608670	-26.74	similar to H0112G12.7 protein
Leu/BCAA family	1:7635406	1	7635406	1.18345e-06	Sobic.001G099500	7615986	7618270	-17.14	similar to Os07g0193200 protein
Leu/BCAA family	1:7635406	1	7635406	1.18345e-06	Sobic.001G099600	7619705	7621923	-13.48	similar to Os07g0193200 protein
Leu/BCAA family	1:7635406	1	7635406	1.18345e-06	Sobic.001G099700	7623632	7625890	-9.52	similar to Beta-fructofuranosidase, insoluble isoenzyme 3 precursor
Leu/BCAA family	1:7635406	1	7635406	1.18345e-06	Sobic.001G099800	7634252	7637528	-	similar to Putative macronuclear development protein
Leu/BCAA family	1:7635437	1	7635437	1.54926e-06	Sobic.001G099800	7634252	7637528	-	similar to Putative macronuclear development protein
Leu/BCAA family	1:7635406	1	7635406	1.18345e-06	Sobic.001G099900	7640557	7646174	5.15	U3 small nucleolar RNA-associated protein 4 (UTP4, CIRH1A)
Leu/BCAA family	1:7635406	1	7635406	1.18345e-06	Sobic.001G100000	7649330	7655068	13.92	similar to Glucose-1-phosphate adenylyltransferase
Leu/BCAA family	1:7635406	1	7635406	1.18345e-06	Sobic.001G100100	7655454	7660092	20.05	TRANSCRIPTION FACTOR GATA GATA BINDING FACTOR
Leu/BCAA family	1:7635406	1	7635406	1.18345e-06	Sobic.001G100200	7659849	7664017	24.44	similar to Putative uncharacterized protein
Leu/BCAA family	1:7635406	1	7635406	1.18345e-06	Sobic.001G100300	7664369	7665337	28.96	NA
Leu/BCAA family	1:7635406	1	7635406	1.18345e-06	Sobic.001G100400	7663795	7667164	28.39	similar to Putative ribosomal protein
Leu/BCAA family	1:19372816	1	19372816	1.41195e-06	Sobic.001G210500	19348931	19349878	-22.94	similar to Ripening-related protein 3 precursor
Leu/BCAA family	1:19372816	1	19372816	1.41195e-06	Sobic.001G210600	19358728	19359823	-12.99	similar to Putative ripening-related protein 6 precursor
Leu/BCAA family	1:19372816	1	19372816	1.41195e-06	Sobic.001G210700	19363102	19367168	5.65	similar to Putative uncharacterized protein
Leu/BCAA family	1:19372816	1	19372816	1.41195e-06	Sobic.001G210800	19376276	19377045	3.46	similar to Putative ripening-related protein 7 precursor
Leu/BCAA family	1:19372816	1	19372816	1.41195e-06	Sobic.001G210900	19378851	19379778	6.04	similar to Putative ripening-related protein 6 precursor
Leu/BCAA family	1:52859071	1	52859071	1.01597e-06	Sobic.001G273200	52828052	52830661	28.41	similar to Transferase family protein, expressed
Leu/BCAA family	1:72042551	1	72042551	1.87036e-06	Sobic.001G442600	72011981	72013366	-29.19	similar to Putative uncharacterized protein
Leu/BCAA family	1:72042551	1	72042551	1.87036e-06	Sobic.001G442700	72008071	72017187	-25.36	PTHR10177//PTHR10177:SF256 - CYCLINE
Leu/BCAA family	1:72042551	1	72042551	1.87036e-06	Sobic.001G442750	72017830	72018620	-23.93	NA
Leu/BCAA family	1:72042551	1	72042551	1.87036e-06	Sobic.001G442800	72024196	72029833	-12.72	similar to Microtubule associated protein family protein, putative, expressed
Leu/BCAA family	1:72042551	1	72042551	1.87036e-06	Sobic.001G442900	72029818	72034110	8.44	similar to Expressed protein
Leu/BCAA family	1:72042551	1	72042551	1.87036e-06	Sobic.001G443000	72052068	72057883	9.52	SERINE/THREONINE-PROTEIN KINASE RIO
Leu/BCAA family	1:72042551	1	72042551	1.87036e-06	Sobic.001G443100	72059495	72062635	16.94	similar to Deoxymugineic acid synthase1
Leu/BCAA family	1:72042551	1	72042551	1.87036e-06	Sobic.001G443200	72063168	72067836	20.62	similar to Endomembrane protein 70 containing protein, expressed
Leu/BCAA family	1:72042551	1	72042551	1.87036e-06	Sobic.001G443300	72070234	72079747	27.68	similar to TPR Domain containing protein, expressed
Leu/BCAA family	1:72963758	1	72963758	1.21292e-06	Sobic.001G452900	72933045	72937514	-26.24	similar to Putative uncharacterized protein
Leu/BCAA family	1:72963758	1	72963758	1.21292e-06	Sobic.001G453000	72941546	72948626	-15.13	PF02365 - No apical meristem (NAM) protein (NAM) (1 of 130)
Leu/BCAA family	1:72963758	1	72963758	1.21292e-06	Sobic.001G453100	72948761	72952887	-10.87	similar to Homocysteine S-methyltransferase 1
Leu/BCAA family	1:72963758	1	72963758	1.21292e-06	Sobic.001G453150	72953032	72953768	9.99	PTHR21091:SF6 - HOMOCYSTEINE S-METHYLTRANSFERASE 2 (1 of 3)
Leu/BCAA family	1:72963758	1	72963758	1.21292e-06	Sobic.001G453200	72974636	72977039	10.88	similar to Very-long-chain fatty acid condensing enzyme, putative, expressed
Leu/BCAA family	1:72963758	1	72963758	1.21292e-06	Sobic.001G453250	72977353	72978863	13.6	NA
Leu/BCAA family	1:72963758	1	72963758	1.21292e-06	Sobic.001G453300	72982783	72985131	19.03	similar to 50S ribosomal protein L15, chloroplast, putative, expressed
Leu/BCAA family	1:72963758	1	72963758	1.21292e-06	Sobic.001G453400	72985957	73001171	22.2	similar to CCAAT-box-binding transcription factor-like protein
Leu/BCAA family	2:2896243	2	2896243	1.52372e-06	Sobic.002G031400	2865123	2869505	-26.71	NA
Leu/BCAA family	2:2896243	2	2896243	1.52372e-06	Sobic.002G031500	2869522	2874525	-21.69	NA
Leu/BCAA family	2:2896210	2	2896210	1.52372e-06	Sobic.002G031600	2894411	2896827	-	similar to Putative uncharacterized protein
Leu/BCAA family	2:2896219	2	2896219	1.52372e-06	Sobic.002G031600	2894411	2896827	-	similar to Putative uncharacterized protein
Leu/BCAA family	2:2896243	2	2896243	1.52372e-06	Sobic.002G031600	2894411	2896827	-	similar to Putative uncharacterized protein
Leu/BCAA family	2:2896243	2	2896243	1.52372e-06	Sobic.002G031700	2897200	2900611	0.99	similar to DEAD-box ATP-dependent RNA helicase 53
Leu/BCAA family	2:2896243	2	2896243	1.52372e-06	Sobic.002G031800	2919824	2922603	23.61	similar to Os07g0144500 protein
Leu/BCAA family	4:56265532	4	56265532	2.84345e-06	Sobic.004G212600	56218139	56230913	-29.95	Predicted protein
Leu/BCAA family	4:56265532	4	56265532	2.84345e-06	Sobic.004G212700	56232825	56236699	-24.16	similar to Cap-binding protein CBP20
Leu/BCAA family	4:56260858	4	56260858	2.56392e-06	Sobic.004G212800	56246907	56252442	8.42	NA
Leu/BCAA family	4:56265532	4	56265532	2.84345e-06	Sobic.004G212800	56246907	56252442	13.09	NA
Leu/BCAA family	4:56260858	4	56260858	2.56392e-06	Sobic.004G212900	56283526	56284941	22.67	similar to Potassium channel tetramerisation domain-containing protein-like
Leu/BCAA family	4:56265532	4	56265532	2.84345e-06	Sobic.004G212900	56283526	56284941	17.99	similar to Potassium channel tetramerisation domain-containing protein-like
Leu/BCAA family	6:54237869	6	54237869	4.56892e-07	Sobic.006G187300	54208694	54210638	-27.23	similar to H0404F02.4 protein
Leu/BCAA family	6:54237869	6	54237869	4.56892e-07	Sobic.006G187401	54210994	54211323	-26.55	similar to Os03g0126900 protein
Leu/BCAA family	6:54237869	6	54237869	4.56892e-07	Sobic.006G187500	54212727	54215338	-22.53	similar to H0404F02.5 protein
Leu/BCAA family	6:54237869	6	54237869	4.56892e-07	Sobic.006G187600	54220870	54222099	-15.77	similar to H0404F02.6 protein
Leu/BCAA family	6:54237869	6	54237869	4.56892e-07	Sobic.006G187700	54225893	54226812	-11.06	NA
Leu/BCAA family	6:54237869	6	54237869	4.56892e-07	Sobic.006G187750	54226813	54227261	-10.61	NA
Leu/BCAA family	6:54237869	6	54237869	4.56892e-07	Sobic.006G187800	54228046	54231023	-6.85	similar to H0404F02.7 protein
Leu/BCAA family	6:54237869	6	54237869	4.56892e-07	Sobic.006G187900	54234445	54237580	-0.29	similar to Acc synthase
Leu/BCAA family	6:54237869	6	54237869	4.56892e-07	Sobic.006G188000	54247747	54250273	9.88	similar to Putative uncharacterized protein
Leu/BCAA family	6:54237869	6	54237869	4.56892e-07	Sobic.006G188100	54253537	54254880	15.67	weakly similar to H0404F02.10 protein
Leu/BCAA family	6:54237869	6	54237869	4.56892e-07	Sobic.006G188200	54257166	54260478	19.3	similar to Beta-carotene hydroxylase
Leu/BCAA family	6:54237869	6	54237869	4.56892e-07	Sobic.006G188400	54267302	54268922	29.43	NA
Leu/BCAA family	8:49247858	8	49247858	1.38295e-06	Sobic.008G105000	49246763	49248284	-	PF00651 - BTB/POZ domain (BTB) (1 of 149)
Leu/BCAA family	10:11147239	10	11147239	5.63338e-07	Sobic.010G110800	11130470	11131443	15.8	similar to Putative chemocyanin
Leu/BCAA family	10:11147239	10	11147239	5.63338e-07	Sobic.010G110901	11158343	11159200	11.1	NA
Leu/BCAA family	10:11147239	10	11147239	5.63338e-07	Sobic.010G111000	11164619	11165444	17.38	NA
Leu/Pyruvate family	1:4291408	1	4291408	1.06616e-06	Sobic.001G056601	4267205	4272781	-18.63	similar to Putative tryptophan synthase alpha
Leu/Pyruvate family	1:4291408	1	4291408	1.06616e-06	Sobic.001G056700	4275459	4279430	-11.98	similar to Opaque2 heterodimerizing protein 2
Leu/Pyruvate family	1:4291408	1	4291408	1.06616e-06	Sobic.001G056800	4279716	4286604	-4.8	similar to Guanylate-binding family protein, putative, expressed
Leu/Pyruvate family	1:4291408	1	4291408	1.06616e-06	Sobic.001G056900	4288073	4290308	1.1	NA
Leu/Pyruvate family	1:4291408	1	4291408	1.06616e-06	Sobic.001G057100	4299495	4301798	8.09	similar to Uncharacterized plant-specific domain TIGR01615 family protein, expressed
Leu/Pyruvate family	1:4306793	1	4306793	7.34088e-07	Sobic.001G057100	4299495	4301798	5	similar to Uncharacterized plant-specific domain TIGR01615 family protein, expressed
Leu/Pyruvate family	1:4291408	1	4291408	1.06616e-06	Sobic.001G057200	4319392	4325090	27.98	similar to Pyruvate kinase
Leu/Pyruvate family	1:4306793	1	4306793	7.34088e-07	Sobic.001G057200	4319392	4325090	12.6	similar to Pyruvate kinase
Leu/Pyruvate family	1:4306793	1	4306793	7.34088e-07	Sobic.001G057300	4327561	4330027	20.77	similar to Putative uncharacterized protein
Leu/Pyruvate family	1:4306793	1	4306793	7.34088e-07	Sobic.001G057400	4332027	4336819	25.23	similar to Expressed protein
Leu/Pyruvate family	1:11220904	1	11220904	1.30129e-06	Sobic.001G140200	11185282	11192665	-28.24	weakly similar to Putative KNOX class homeodomain protein
Leu/Pyruvate family	1:11220904	1	11220904	1.30129e-06	Sobic.001G140300	11195137	11198205	-22.7	similar to Putative uncharacterized protein
Leu/Pyruvate family	1:11220904	1	11220904	1.30129e-06	Sobic.001G140400	11202700	11203741	-17.16	similar to Putative uncharacterized protein
Leu/Pyruvate family	1:11220904	1	11220904	1.30129e-06	Sobic.001G140600	11220176	11223726	-	weakly similar to Putative uncharacterized protein
Leu/Pyruvate family	1:11220904	1	11220904	1.30129e-06	Sobic.001G140700	11223555	11230721	2.65	similar to Pyruvate kinase
Leu/Pyruvate family	1:11220904	1	11220904	1.30129e-06	Sobic.001G140800	11235481	11238914	14.58	weakly similar to Helix-loop-helix DNA-binding domain containing protein, expressed
Leu/Pyruvate family	1:13201919	1	13201919	2.83691e-06	Sobic.001G160500	13186392	13188966	-12.95	similar to Phenylalanine ammonia-lyase
Leu/Pyruvate family	1:13201919	1	13201919	2.83691e-06	Sobic.001G160600	13195257	13196687	5.23	similar to Signal recognition particle 54 kDa protein 1
Leu/Pyruvate family	1:13201919	1	13201919	2.83691e-06	Sobic.001G160700	13215491	13216827	13.57	EamA-like transporter family (EamA)
Leu/Pyruvate family	1:13201919	1	13201919	2.83691e-06	Sobic.001G160800	13227602	13232411	25.68	similar to Nodulin, putative, expressed
Leu/Pyruvate family	2:5867249	2	5867249	7.68153e-07	Sobic.002G060900	5845116	5853742	-13.51	similar to Transducin / WD-40 repeat protein-like
Leu/Pyruvate family	2:5867249	2	5867249	7.68153e-07	Sobic.002G061000	5853404	5854928	-12.32	NA
Leu/Pyruvate family	2:5867249	2	5867249	7.68153e-07	Sobic.002G061100	5858453	5860099	7.15	NA
Leu/Pyruvate family	2:5867249	2	5867249	7.68153e-07	Sobic.002G061200	5869362	5871182	2.11	NA
Leu/Pyruvate family	2:5867249	2	5867249	7.68153e-07	Sobic.002G061300	5884181	5885571	16.93	Predicted protein
Leu/Pyruvate family	2:5867249	2	5867249	7.68153e-07	Sobic.002G061400	5895411	5897544	28.16	Predicted protein
Leu/Pyruvate family	2:5914846	2	5914846	1.85556e-06	Sobic.002G061500	5905931	5907507	-7.16	PF12937 - F-box-like (F-box-like) (1 of 106)
Leu/Pyruvate family	2:5914667	2	5914667	8.89804e-07	Sobic.002G061600	5911574	5930293	-	UNCHARACTERIZED NODULIN-LIKE PROTEIN
Leu/Pyruvate family	2:5914846	2	5914846	1.85556e-06	Sobic.002G061600	5911574	5930293	-	UNCHARACTERIZED NODULIN-LIKE PROTEIN
Leu/Pyruvate family	2:5914846	2	5914846	1.85556e-06	Sobic.002G061666	5932733	5933959	18.07	NA
Leu/Pyruvate family	2:5914846	2	5914846	1.85556e-06	Sobic.002G061732	5937517	5941684	22.85	NA
Leu/Pyruvate family	2:58068540	2	58068540	9.6505e-07	Sobic.002G193800	58076507	58081941	7.97	GLUCOSE TRANSPORTER TYPE 1 (1 of 1)
Leu/Pyruvate family	2:59291668	2	59291668	2.08372e-06	Sobic.002G202750	59267213	59267618	-24.05	NA
Leu/Pyruvate family	2:59291668	2	59291668	2.08372e-06	Sobic.002G202800	59275303	59277597	14.07	PF03106 - WRKY DNA -binding domain (WRKY) (1 of 97)
Leu/Pyruvate family	2:59291668	2	59291668	2.08372e-06	Sobic.002G203000	59318757	59320764	27.09	similar to Putative uncharacterized protein
Leu/Pyruvate family	3:4821845	3	4821845	7.36073e-07	Sobic.003G053001	4811056	4811927	9.92	NA
Leu/Pyruvate family	3:4821845	3	4821845	7.36073e-07	Sobic.003G053100	4826319	4826971	4.47	NA
Leu/Pyruvate family	3:4821845	3	4821845	7.36073e-07	Sobic.003G053200	4829807	4831415	7.96	similar to Typical P-type R2R3 Myb protein
Leu/Pyruvate family	3:4821845	3	4821845	7.36073e-07	Sobic.003G053300	4847599	4848761	25.75	MYB-LIKE DNA-BINDING PROTEIN MYB
Leu/Pyruvate family	3:4888249	3	4888249	7.09969e-08	Sobic.003G053400	4852586	4854806	-25.97	ALPHA/BETA HYDROLASE FOLD-CONTAINING PROTEIN
Leu/Pyruvate family	3:4888249	3	4888249	7.09969e-08	Sobic.003G053500	4856931	4861612	-19.17	similar to P0028E10.22 protein
Leu/Pyruvate family	3:4888249	3	4888249	7.09969e-08	Sobic.003G053600	4862366	4866056	-14.72	similar to P0028E10.22 protein
Leu/Pyruvate family	3:4888249	3	4888249	7.09969e-08	Sobic.003G053700	4867273	4871226	-9.55	similar to Putative uncharacterized protein
Leu/Pyruvate family	3:4888249	3	4888249	7.09969e-08	Sobic.003G053750	4870817	4872355	-8.42	NA
Leu/Pyruvate family	3:4888249	3	4888249	7.09969e-08	Sobic.003G053800	4873447	4878173	-2.61	similar to P0028E10.20 protein
Leu/Pyruvate family	3:4880778	3	4880778	5.65485e-07	Sobic.003G053900	4881188	4884433	0.41	UNCHARACTERIZED RING FINGER-CONTAINING PROTEIN
Leu/Pyruvate family	3:4888249	3	4888249	7.09969e-08	Sobic.003G053900	4881188	4884433	3.82	UNCHARACTERIZED RING FINGER-CONTAINING PROTEIN
Leu/Pyruvate family	3:4888249	3	4888249	7.09969e-08	Sobic.003G054000	4891147	4892133	2.9	NA
Leu/Pyruvate family	3:4888249	3	4888249	7.09969e-08	Sobic.003G054100	4893536	4897085	12.76	similar to P0028E10.18 protein
Leu/Pyruvate family	3:4888249	3	4888249	7.09969e-08	Sobic.003G054200	4898330	4900284	17.55	similar to Thioredoxin-like protein
Leu/Pyruvate family	3:4888249	3	4888249	7.09969e-08	Sobic.003G054400	4909925	4914989	29.15	similar to P0028E10.16 protein
Leu/Pyruvate family	3:11583493	3	11583493	1.03766e-06	Sobic.003G126100	11554876	11560062	-23.43	similar to Alpha-glucosidase-like
Leu/Pyruvate family	3:11583493	3	11583493	1.03766e-06	Sobic.003G126200	11578226	11585852	-	MULTIDRUG RESISTANCE PROTEIN
Leu/Pyruvate family	3:11583493	3	11583493	1.03766e-06	Sobic.003G126300	11589620	11596174	6.13	similar to Putative uncharacterized protein P0011D01.31
Leu/Pyruvate family	3:11583493	3	11583493	1.03766e-06	Sobic.003G126400	11598922	11602390	15.43	NA
Leu/Pyruvate family	3:11583493	3	11583493	1.03766e-06	Sobic.003G126500	11601316	11607981	17.82	similar to Os01g0269000 protein
Leu/Pyruvate family	3:11583493	3	11583493	1.03766e-06	Sobic.003G126600	11609122	11612704	25.63	PTHR11787:SF4 - RAB PROTEINS GERANYLGERANYLTRANSFERASE COMPONENT A (1 of 1)
Leu/Pyruvate family	3:12684988	3	12684988	2.06591e-06	Sobic.003G134300	12667257	12670920	-14.07	similar to ESTs AU081301
Leu/Pyruvate family	3:12684988	3	12684988	2.06591e-06	Sobic.003G134400	12673619	12676112	8.88	Predicted protein
Leu/Pyruvate family	3:12684988	3	12684988	2.06591e-06	Sobic.003G134500	12693069	12696967	8.08	similar to Cyclin type B-like
Leu/Pyruvate family	3:12684988	3	12684988	2.06591e-06	Sobic.003G134600	12698292	12699461	13.3	weakly similar to Hypothetical protein
Leu/Pyruvate family	3:12684988	3	12684988	2.06591e-06	Sobic.003G134700	12702448	12705823	17.46	PTHR30231 - DNA POLYMERASE III SUBUNIT EPSILON (1 of 4)
Leu/Pyruvate family	3:12684988	3	12684988	2.06591e-06	Sobic.003G134800	12710922	12716564	25.93	similar to Coatomer subunit beta-1
Leu/Pyruvate family	3:12907011	3	12907011	2.34273e-06	Sobic.003G135600	12879149	12883471	-23.54	similar to OSJNBa0004B13.8 protein
Leu/Pyruvate family	3:12907011	3	12907011	2.34273e-06	Sobic.003G135700	12889287	12895440	-11.57	similar to GABA-A receptor epsilon-like subunit
Leu/Pyruvate family	3:12907011	3	12907011	2.34273e-06	Sobic.003G135800	12896163	12897553	-9.46	NA
Leu/Pyruvate family	3:12907011	3	12907011	2.34273e-06	Sobic.003G135900	12897686	12898870	-8.14	weakly similar to Putative uncharacterized protein P0498A12.2-1
Leu/Pyruvate family	3:12907011	3	12907011	2.34273e-06	Sobic.003G136000	12903731	12906474	-	similar to Putative uncharacterized protein P0498A12.2-1
Leu/Pyruvate family	3:12907011	3	12907011	2.34273e-06	Sobic.003G136100	12931948	12934251	24.94	NAD DEPENDENT EPIMERASE/DEHYDRATASE
Leu/Pyruvate family	3:16090919	3	16090919	1.76498e-06	Sobic.003G151900	16062908	16066820	24.1	similar to Plasma membrane-bound peroxidase 1
Leu/Pyruvate family	3:57321213	3	57321213	2.47773e-06	Sobic.003G234101	57293467	57297718	-23.5	NA
Leu/Pyruvate family	3:57321213	3	57321213	2.47773e-06	Sobic.003G234200	57297987	57310502	-10.71	similar to Carbonic anhydrase
Leu/Pyruvate family	3:57321213	3	57321213	2.47773e-06	Sobic.003G234300	57311404	57311981	-9.23	NA
Leu/Pyruvate family	3:57321213	3	57321213	2.47773e-06	Sobic.003G234400	57311562	57316959	-4.25	K01673 - carbonic anhydrase (cynT, can) (1 of 4)
Leu/Pyruvate family	3:57321213	3	57321213	2.47773e-06	Sobic.003G234500	57318984	57321883	-	similar to Carbonic anhydrase, chloroplast precursor
Leu/Pyruvate family	3:57321213	3	57321213	2.47773e-06	Sobic.003G234600	57323907	57327962	2.69	K01673 - carbonic anhydrase (cynT, can) (1 of 4)
Leu/Pyruvate family	3:57321213	3	57321213	2.47773e-06	Sobic.003G234701	57334016	57336168	12.8	similar to Pectin-glucuronyltransferase-like
Leu/Pyruvate family	3:57321213	3	57321213	2.47773e-06	Sobic.003G234800	57338756	57340628	17.54	weakly similar to Integral membrane protein-like
Leu/Pyruvate family	3:57321213	3	57321213	2.47773e-06	Sobic.003G234900	57342764	57346436	21.55	similar to Os01g0640800 protein
Leu/Pyruvate family	3:57321213	3	57321213	2.47773e-06	Sobic.003G235000	57348947	57353386	27.73	similar to Protein kinase 6-like
Leu/Pyruvate family	3:60547572	3	60547572	1.9123e-06	Sobic.003G268500	60518868	60519393	-28.18	NA
Leu/Pyruvate family	3:60547572	3	60547572	1.9123e-06	Sobic.003G268600	60522468	60523873	-23.7	Predicted protein
Leu/Pyruvate family	3:60547572	3	60547572	1.9123e-06	Sobic.003G268650	60527378	60528108	-19.46	NA
Leu/Pyruvate family	3:60547572	3	60547572	1.9123e-06	Sobic.003G268700	60531879	60533602	13.97	MITOGEN-ACTIVATED KINASE KINASE KINASE
Leu/Pyruvate family	3:60547572	3	60547572	1.9123e-06	Sobic.003G268800	60567216	60569238	19.64	MITOGEN-ACTIVATED KINASE KINASE KINASE
Leu/Pyruvate family	3:60547572	3	60547572	1.9123e-06	Sobic.003G268900	60572698	60575521	25.13	similar to Os01g0699500 protein
Leu/Pyruvate family	4:1534621	4	1534621	1.93657e-06	Sobic.004G019100	1510543	1513416	-21.21	similar to Terpene synthase 2
Leu/Pyruvate family	4:1534621	4	1534621	1.93657e-06	Sobic.004G019200	1514107	1533165	1.46	K03002 - DNA-directed RNA polymerase I subunit RPA2 (RPA2, POLR1B) (1 of 1)
Leu/Pyruvate family	4:1534621	4	1534621	1.93657e-06	Sobic.004G019250	1535949	1537774	1.33	NA
Leu/Pyruvate family	4:1534621	4	1534621	1.93657e-06	Sobic.004G019300	1539796	1542628	5.18	similar to Terpene synthase 2
Leu/Pyruvate family	4:1534621	4	1534621	1.93657e-06	Sobic.004G019400	1548120	1551366	13.5	similar to Terpene synthase 2
Leu/Pyruvate family	4:1559625	4	1559625	1.3748e-06	Sobic.004G019500	1552874	1555981	-3.64	similar to Putative pentatricopeptide (PPR) repeat-containing protein
Leu/Pyruvate family	4:1559625	4	1559625	1.3748e-06	Sobic.004G019550	1557081	1558262	-1.36	4.2.3.48 - (3S,6E)-nerolidol synthase / Nerolidol synthase (1 of 6)
Leu/Pyruvate family	4:1559625	4	1559625	1.3748e-06	Sobic.004G019600	1558263	1563074	-	similar to Putative uncharacterized protein
Leu/Pyruvate family	4:1563376	4	1563376	2.9114e-06	Sobic.004G019600	1558263	1563074	-5.11	similar to Putative uncharacterized protein
Leu/Pyruvate family	4:1563376	4	1563376	2.9114e-06	Sobic.004G019600	1558263	1563074	-5.11	similar to Putative uncharacterized protein
Leu/Pyruvate family	4:1563378	4	1563378	2.9114e-06	Sobic.004G019600	1558263	1563074	-5.12	similar to Putative uncharacterized protein
Leu/Pyruvate family	4:1563387	4	1563387	2.9114e-06	Sobic.004G019600	1558263	1563074	-5.12	similar to Putative uncharacterized protein
Leu/Pyruvate family	4:1563410	4	1563410	7.07707e-07	Sobic.004G019600	1558263	1563074	-5.15	similar to Putative uncharacterized protein
Leu/Pyruvate family	4:1559625	4	1559625	1.3748e-06	Sobic.004G019700	1567080	1570659	7.46	similar to Putative uncharacterized protein
Leu/Pyruvate family	4:1559625	4	1559625	1.3748e-06	Sobic.004G019800	1569868	1576745	10.24	ENHANCED DISEASE SUSCEPTIBILITY 5-RELATED (1 of 1)
Leu/Pyruvate family	4:1559625	4	1559625	1.3748e-06	Sobic.004G019900	1577771	1578998	18.15	PTHR11649:SF3 - GTPASE ERA, MITOCHONDRIAL (1 of 3)
Leu/Pyruvate family	4:1559625	4	1559625	1.3748e-06	Sobic.004G020000	1580161	1583128	20.54	similar to Chromosome chr14 scaffold_27, whole genome shotgun sequence
Leu/Pyruvate family	4:1559625	4	1559625	1.3748e-06	Sobic.004G020100	1583664	1588025	24.04	similar to Os02g0122400 protein
Leu/Pyruvate family	4:9161448	4	9161448	2.47159e-06	Sobic.004G100900	9166690	9170055	5.24	similar to Calmodulin-binding protein MPCBP
Leu/Pyruvate family	4:65185405	4	65185405	1.15763e-06	Sobic.004G315100	65155968	65158224	-27.18	similar to Thioredoxin-like 5
Leu/Pyruvate family	4:65185405	4	65185405	1.15763e-06	Sobic.004G315200	65159152	65159457	-25.95	similar to Putative uncharacterized protein
Leu/Pyruvate family	4:65185405	4	65185405	1.15763e-06	Sobic.004G315300	65161543	65164120	-21.29	similar to Os02g0774500 protein
Leu/Pyruvate family	4:65185405	4	65185405	1.15763e-06	Sobic.004G315400	65165615	65168511	-16.89	similar to Cation diffusion facilitator 8
Leu/Pyruvate family	4:65195651	4	65195651	7.6473e-07	Sobic.004G315400	65165615	65168511	-27.14	similar to Cation diffusion facilitator 8
Leu/Pyruvate family	4:65185405	4	65185405	1.15763e-06	Sobic.004G315500	65168299	65171912	-13.49	similar to Replication factor C 36kDa subunit
Leu/Pyruvate family	4:65195651	4	65195651	7.6473e-07	Sobic.004G315500	65168299	65171912	-23.74	similar to Replication factor C 36kDa subunit
Leu/Pyruvate family	4:65185405	4	65185405	1.15763e-06	Sobic.004G315600	65173600	65174563	-10.84	similar to Putative uncharacterized protein
Leu/Pyruvate family	4:65195651	4	65195651	7.6473e-07	Sobic.004G315600	65173600	65174563	-21.09	similar to Putative uncharacterized protein
Leu/Pyruvate family	4:65185405	4	65185405	1.15763e-06	Sobic.004G315700	65175753	65186781	-	Kinesin-like protein
Leu/Pyruvate family	4:65195651	4	65195651	7.6473e-07	Sobic.004G315700	65175753	65186781	8.87	Kinesin-like protein
Leu/Pyruvate family	4:65185405	4	65185405	1.15763e-06	Sobic.004G315800	65200231	65201157	14.83	similar to Putative uncharacterized protein
Leu/Pyruvate family	4:65195651	4	65195651	7.6473e-07	Sobic.004G315800	65200231	65201157	4.58	similar to Putative uncharacterized protein
Leu/Pyruvate family	4:65185405	4	65185405	1.15763e-06	Sobic.004G315850	65206224	65206658	20.82	NA
Leu/Pyruvate family	4:65195651	4	65195651	7.6473e-07	Sobic.004G315850	65206224	65206658	10.57	NA
Leu/Pyruvate family	4:65185405	4	65185405	1.15763e-06	Sobic.004G315900	65212914	65213595	27.51	weakly similar to Putative uncharacterized protein
Leu/Pyruvate family	4:65195651	4	65195651	7.6473e-07	Sobic.004G315900	65212914	65213595	17.26	weakly similar to Putative uncharacterized protein
Leu/Pyruvate family	4:65195651	4	65195651	7.6473e-07	Sobic.004G316000	65215922	65216565	20.27	DEFENSIN-LIKE PROTEIN 144-RELATED (1 of 2)
Leu/Pyruvate family	4:65195651	4	65195651	7.6473e-07	Sobic.004G316100	65218621	65219258	22.97	PF07333 - S locus-related glycoprotein 1 binding pollen coat protein (SLR1-BP) (SLR1-BP) (1 of 3)
Leu/Pyruvate family	4:65195651	4	65195651	7.6473e-07	Sobic.004G316200	65221177	65221767	25.53	NA
Leu/Pyruvate family	4:65195651	4	65195651	7.6473e-07	Sobic.004G316300	65223533	65224084	27.88	PF07333 - S locus-related glycoprotein 1 binding pollen coat protein (SLR1-BP) (SLR1-BP) (1 of 3)
Leu/Pyruvate family	4:65195651	4	65195651	7.6473e-07	Sobic.004G316350	65225043	65225690	29.39	NA
Leu/Pyruvate family	4:65472831	4	65472831	1.16154e-06	Sobic.004G319300	65446320	65450591	-22.24	similar to Lipase class 3 protein-like
Leu/Pyruvate family	4:65472831	4	65472831	1.16154e-06	Sobic.004G319400	65450646	65455901	-16.93	similar to DNA helicase RECQE-like
Leu/Pyruvate family	4:65472831	4	65472831	1.16154e-06	Sobic.004G319500	65457788	65459293	-13.54	6.5.1.1 - DNA ligase (ATP) / Sealase (1 of 5)
Leu/Pyruvate family	4:65472831	4	65472831	1.16154e-06	Sobic.004G319600	65461109	65465192	7.64	similar to Putative uncharacterized protein
Leu/Pyruvate family	4:65472831	4	65472831	1.16154e-06	Sobic.004G319700	65474375	65475831	1.54	PF00847 - AP2 domain (AP2) (1 of 171)
Leu/Pyruvate family	4:65472831	4	65472831	1.16154e-06	Sobic.004G319800	65478703	65482060	5.87	similar to Putative uncharacterized protein
Leu/Pyruvate family	4:65472831	4	65472831	1.16154e-06	Sobic.004G319900	65482196	65488822	9.37	similar to Phosphatidylinositolglycan-like
Leu/Pyruvate family	4:65472831	4	65472831	1.16154e-06	Sobic.004G320000	65488923	65492331	16.09	similar to Os02g0781700 protein
Leu/Pyruvate family	4:65472831	4	65472831	1.16154e-06	Sobic.004G320100	65493345	65497315	20.51	similar to Putative uncharacterized protein
Leu/Pyruvate family	4:65472831	4	65472831	1.16154e-06	Sobic.004G320200	65498307	65500933	25.48	NA
Leu/Pyruvate family	4:65472831	4	65472831	1.16154e-06	Sobic.004G320300	65501852	65510218	29.02	NA
Leu/Pyruvate family	4:67607015	4	67607015	2.69556e-06	Sobic.004G346000	67575996	67580811	-26.2	similar to Os02g0817900 protein
Leu/Pyruvate family	4:67607015	4	67607015	2.69556e-06	Sobic.004G346100	67582412	67585478	-21.54	PTHR14614:SF30 - S-ADENOSYL-L-METHIONINE-DEPENDENT METHYLTRANSFERASES SUPERFAMILY PROTEIN (1 of 1)
Leu/Pyruvate family	4:67607015	4	67607015	2.69556e-06	Sobic.004G346200	67585415	67588805	-18.21	similar to Putative uncharacterized protein
Leu/Pyruvate family	4:67607015	4	67607015	2.69556e-06	Sobic.004G346300	67601875	67604524	-2.49	KOG1603 - Copper chaperone (1 of 74)
Leu/Pyruvate family	4:67607015	4	67607015	2.69556e-06	Sobic.004G346400	67606496	67607529	-	Predicted protein
Leu/Pyruvate family	4:67607015	4	67607015	2.69556e-06	Sobic.004G346500	67611071	67613381	4.06	similar to Putative uncharacterized protein
Leu/Pyruvate family	4:67607015	4	67607015	2.69556e-06	Sobic.004G346600	67615689	67616244	8.67	NA
Leu/Pyruvate family	4:67607015	4	67607015	2.69556e-06	Sobic.004G346700	67624011	67625395	17	PF12274 - Protein of unknown function (DUF3615) (DUF3615) (1 of 38)
Leu/Pyruvate family	4:67607015	4	67607015	2.69556e-06	Sobic.004G346750	67622057	67631170	15.04	PF07762 - Protein of unknown function (DUF1618) (DUF1618) (1 of 68)
Leu/Pyruvate family	4:67607015	4	67607015	2.69556e-06	Sobic.004G346800	67625895	67627402	18.88	NA
Leu/Pyruvate family	4:67722647	4	67722647	2.2946e-06	Sobic.004G347800	67704489	67709280	-13.37	similar to OTU-like cysteine protease-like
Leu/Pyruvate family	4:67722647	4	67722647	2.2946e-06	Sobic.004G347833	67711067	67714968	-7.68	NA
Leu/Pyruvate family	4:67722647	4	67722647	2.2946e-06	Sobic.004G347866	67712396	67714214	-8.43	NA
Leu/Pyruvate family	4:67722647	4	67722647	2.2946e-06	Sobic.004G347900	67717774	67722369	-0.28	similar to Putative uncharacterized protein P0474F11.3
Leu/Pyruvate family	4:67722647	4	67722647	2.2946e-06	Sobic.004G348000	67726322	67731341	3.68	similar to ABC transporter-like protein
Leu/Pyruvate family	4:67722647	4	67722647	2.2946e-06	Sobic.004G348100	67731503	67739601	8.86	similar to Zinc finger-like
Leu/Pyruvate family	4:67722647	4	67722647	2.2946e-06	Sobic.004G348200	67743314	67744912	20.67	similar to Os02g0819900 protein
Leu/Pyruvate family	4:67722647	4	67722647	2.2946e-06	Sobic.004G348300	67747782	67752223	25.14	similar to Serine/threonine-protein phosphatase PP1
Leu/Pyruvate family	6:894476	6	894476	1.62935e-06	Sobic.006G005600	868221	871154	-23.32	similar to Heat shock protein 82
Leu/Pyruvate family	6:894476	6	894476	1.62935e-06	Sobic.006G005700	875850	877751	16.73	weakly similar to Os03g0393700 protein
Leu/Pyruvate family	6:894476	6	894476	1.62935e-06	Sobic.006G005800	896492	899109	2.02	weakly similar to Putative uncharacterized protein OJ1212_C01.30
Leu/Pyruvate family	6:894476	6	894476	1.62935e-06	Sobic.006G005900	914660	919407	20.18	weakly similar to Serine carboxypeptidase family protein, expressed
Leu/Pyruvate family	6:47942038	6	47942038	2.67512e-06	Sobic.006G110300	47912140	47918977	-23.06	similar to OSIGBa0130P02.4 protein
Leu/Pyruvate family	6:47942038	6	47942038	2.67512e-06	Sobic.006G110400	47919862	47924253	-17.79	Predicted protein
Leu/Pyruvate family	6:47942038	6	47942038	2.67512e-06	Sobic.006G110500	47927268	47929907	-12.13	PF00161 - Ribosome inactivating protein (RIP) (1 of 18)
Leu/Pyruvate family	6:47942038	6	47942038	2.67512e-06	Sobic.006G110600	47929464	47932464	-9.57	NA
Leu/Pyruvate family	6:47942038	6	47942038	2.67512e-06	Sobic.006G110700	47933398	47936735	-5.3	similar to OSIGBa0130P02.5 protein
Leu/Pyruvate family	6:47942038	6	47942038	2.67512e-06	Sobic.006G110850	47942352	47943421	0.31	similar to GASA-like protein
Leu/Pyruvate family	6:47942038	6	47942038	2.67512e-06	Sobic.006G110900	47946294	47952745	4.26	similar to OSJNBb0048E02.11 protein
Leu/Pyruvate family	6:47942038	6	47942038	2.67512e-06	Sobic.006G111000	47947234	47949819	5.2	PTHR32285:SF28 - PROTEIN ALTERED XYLOGLUCAN 4-LIKE (1 of 1)
Leu/Pyruvate family	6:47942038	6	47942038	2.67512e-06	Sobic.006G111100	47953735	47954771	11.7	similar to Pathogenesis-related protein 2
Leu/Pyruvate family	6:47942038	6	47942038	2.67512e-06	Sobic.006G111200	47958525	47964633	16.49	similar to RNA-dependent RNA polymerase
Leu/Pyruvate family	6:47942038	6	47942038	2.67512e-06	Sobic.006G111300	47965898	47968332	23.86	similar to OSIGBa0115M15.1 protein
Leu/Pyruvate family	6:47942038	6	47942038	2.67512e-06	Sobic.006G111400	47968903	47970727	26.87	K04730 - interleukin-1 receptor-associated kinase 1 (IRAK1) (1 of 26)
Leu/Pyruvate family	6:47942038	6	47942038	2.67512e-06	Sobic.006G111450	47970986	47971718	28.95	NA
Leu/Pyruvate family	6:58261271	6	58261271	7.01665e-07	Sobic.006G241700	58231212	58241069	-20.18	PF00069//PF07645//PF13947 - Protein kinase domain (Pkinase) // Calcium-binding EGF domain (EGF_CA) // Wall-associated receptor kinase galacturonan-binding (GUB_WAK_bind) (1 of 16)
Leu/Pyruvate family	6:58261271	6	58261271	7.01665e-07	Sobic.006G241800	58242697	58247823	-13.42	PF00069//PF00560 - Protein kinase domain (Pkinase) // Leucine Rich Repeat (LRR_1) (1 of 3)
Leu/Pyruvate family	6:58261246	6	58261246	1.18139e-06	Sobic.006G241900	58259612	58261624	-	similar to H0212B02.6 protein
Leu/Pyruvate family	6:58261252	6	58261252	1.18139e-06	Sobic.006G241900	58259612	58261624	-	similar to H0212B02.6 protein
Leu/Pyruvate family	6:58261271	6	58261271	7.01665e-07	Sobic.006G241900	58259612	58261624	-	similar to H0212B02.6 protein
Leu/Pyruvate family	6:58261271	6	58261271	7.01665e-07	Sobic.006G241950	58266372	58266847	5.13	NA
Leu/Pyruvate family	6:58261271	6	58261271	7.01665e-07	Sobic.006G242000	58267485	58271445	6.24	similar to Cysteine proteinase Mir3
Leu/Pyruvate family	6:58261271	6	58261271	7.01665e-07	Sobic.006G242100	58279952	58284051	18.71	similar to Glycosyltransferase
Leu/Pyruvate family	6:58261271	6	58261271	7.01665e-07	Sobic.006G242200	58290141	58293675	28.9	similar to H0212B02.10 protein
Leu/Pyruvate family	7:2398030	7	2398030	6.24602e-07	Sobic.007G025800	2367174	2371549	-26.48	similar to Histidine amino acid transporter
Leu/Pyruvate family	7:2398030	7	2398030	6.24602e-07	Sobic.007G025900	2373791	2377022	-21.01	PTHR22950:SF235 - LYSINE HISTIDINE TRANSPORTER 1-RELATED (1 of 8)
Leu/Pyruvate family	7:2398030	7	2398030	6.24602e-07	Sobic.007G026000	2377519	2383288	-14.74	PTHR22880:SF134 - TRANSCRIPTION FACTOR GTE8-RELATED (1 of 4)
Leu/Pyruvate family	7:2398030	7	2398030	6.24602e-07	Sobic.007G026100	2391976	2394684	3.35	similar to Putative uncharacterized protein
Leu/Pyruvate family	7:2398030	7	2398030	6.24602e-07	Sobic.007G026200	2404024	2408695	5.99	similar to Putative uncharacterized protein
Leu/Pyruvate family	7:2398030	7	2398030	6.24602e-07	Sobic.007G026300	2408865	2413000	10.84	similar to Pre-mRNA-splicing factor SLU7
Leu/Pyruvate family	7:2398030	7	2398030	6.24602e-07	Sobic.007G026400	2413277	2414767	15.25	Predicted protein
Leu/Pyruvate family	7:2398030	7	2398030	6.24602e-07	Sobic.007G026500	2423140	2425677	25.11	similar to Putative uncharacterized protein
Leu/Pyruvate family	7:2398030	7	2398030	6.24602e-07	Sobic.007G026600	2427051	2431277	29.02	similar to Kelch repeat-containing protein-like
Leu/Pyruvate family	7:8103511	7	8103511	1.56189e-06	Sobic.007G072000	8097091	8098870	-4.64	similar to Putative uncharacterized protein
Leu/Pyruvate family	7:8103511	7	8103511	1.56189e-06	Sobic.007G072100	8103025	8106754	-	similar to Putative uncharacterized protein
Leu/Pyruvate family	7:8103511	7	8103511	1.56189e-06	Sobic.007G072133	8110415	8120053	6.9	PTHR23272//PTHR23272:SF49 - BED FINGER-RELATED // SUBFAMILY NOT NAMED (1 of 1)
Leu/Pyruvate family	7:8103511	7	8103511	1.56189e-06	Sobic.007G072166	8130343	8131650	26.83	NA
Leu/Pyruvate family	7:10670279	7	10670279	5.69998e-07	Sobic.007G085001	10665106	10667842	-2.44	K02937 - large subunit ribosomal protein L7e (RP-L7e, RPL7) (1 of 5)
Leu/Pyruvate family	7:10670279	7	10670279	5.69998e-07	Sobic.007G085100	10669943	10670989	-	NA
Leu/Pyruvate family	7:55517123	7	55517123	1.63222e-06	Sobic.007G132950	55481850	55491614	25.51	PTHR23002//PTHR23002:SF63 - ZINC FINGER CCHC DOMAIN CONTAINING PROTEIN // SUBFAMILY NOT NAMED (1 of 162)
Leu/Pyruvate family	7:55517123	7	55517123	1.63222e-06	Sobic.007G133000	55527597	55546223	10.47	similar to FYVE finger-containing phosphoinositide kinase-like
Leu/Pyruvate family	7:63084795	7	63084795	1.80809e-06	Sobic.007G199600	63053317	63055029	-29.77	weakly similar to Putative uncharacterized protein
Leu/Pyruvate family	7:63084795	7	63084795	1.80809e-06	Sobic.007G199700	63059999	63061002	-23.79	K10523 - speckle-type POZ protein (SPOP) (1 of 110)
Leu/Pyruvate family	7:63084795	7	63084795	1.80809e-06	Sobic.007G199800	63063445	63066630	-18.17	similar to Putative uncharacterized protein
Leu/Pyruvate family	7:63084795	7	63084795	1.80809e-06	Sobic.007G199901	63070168	63070371	-14.42	PF00304 - Gamma-thionin family (Gamma-thionin) (1 of 47)
Leu/Pyruvate family	7:63084795	7	63084795	1.80809e-06	Sobic.007G200000	63082307	63084230	-0.57	weakly similar to Putative uncharacterized protein
Leu/Pyruvate family	8:1074094	8	1074094	1.78541e-06	Sobic.008G012400	1040993	1047087	-27.01	similar to Os11g0142500 protein
Leu/Pyruvate family	8:1074094	8	1074094	1.78541e-06	Sobic.008G012500	1059888	1060635	-13.46	NA
Leu/Pyruvate family	8:1074094	8	1074094	1.78541e-06	Sobic.008G012600	1068226	1072631	1.46	similar to Ankyrin repeat family protein, putative, expressed
Leu/Pyruvate family	8:1074157	8	1074157	2.9214e-07	Sobic.008G012600	1068226	1072631	1.53	similar to Ankyrin repeat family protein, putative, expressed
Leu/Pyruvate family	8:1074332	8	1074332	3.69836e-07	Sobic.008G012600	1068226	1072631	1.7	similar to Ankyrin repeat family protein, putative, expressed
Leu/Pyruvate family	8:1074094	8	1074094	1.78541e-06	Sobic.008G012700	1085858	1088155	11.76	PF03514 - GRAS domain family (GRAS) (1 of 81)
Leu/Pyruvate family	8:1074157	8	1074157	2.9214e-07	Sobic.008G012700	1085858	1088155	11.7	PF03514 - GRAS domain family (GRAS) (1 of 81)
Leu/Pyruvate family	8:1074332	8	1074332	3.69836e-07	Sobic.008G012700	1085858	1088155	11.53	PF03514 - GRAS domain family (GRAS) (1 of 81)
Leu/Pyruvate family	8:1074094	8	1074094	1.78541e-06	Sobic.008G012800	1088839	1091092	14.75	PF03514 - GRAS domain family (GRAS) (1 of 81)
Leu/Pyruvate family	8:1074157	8	1074157	2.9214e-07	Sobic.008G012800	1088839	1091092	14.75	PF03514 - GRAS domain family (GRAS) (1 of 81)
Leu/Pyruvate family	8:1074094	8	1074094	1.78541e-06	Sobic.008G012900	1097898	1098870	23.8	similar to Os12g0138000 protein
Leu/Pyruvate family	8:1074157	8	1074157	2.9214e-07	Sobic.008G012900	1097898	1098870	23.8	similar to Os12g0138000 protein
Leu/Pyruvate family	8:1074094	8	1074094	1.78541e-06	Sobic.008G013000	1102083	1106036	27.99	2.7.11.18 - [Myosin light-chain] kinase / Smooth-muscle-myosin-light-chain kinase (1 of 3)
Leu/Pyruvate family	8:1074157	8	1074157	2.9214e-07	Sobic.008G013000	1102083	1106036	27.99	2.7.11.18 - [Myosin light-chain] kinase / Smooth-muscle-myosin-light-chain kinase (1 of 3)
Leu/Pyruvate family	8:52368227	8	52368227	2.17861e-06	Sobic.008G114500	52358382	52359341	-8.89	similar to Probable histone H2AXb
Leu/Pyruvate family	8:52368227	8	52368227	2.17861e-06	Sobic.008G114600	52360202	52361342	-6.89	NA
Leu/Pyruvate family	8:52368227	8	52368227	2.17861e-06	Sobic.008G114700	52364601	52371179	-	similar to Os12g0530100 protein
Leu/Pyruvate family	8:52368227	8	52368227	2.17861e-06	Sobic.008G114800	52375685	52376632	7.46	NA
Leu/Pyruvate family	8:52368227	8	52368227	2.17861e-06	Sobic.008G114900	52386851	52389674	18.62	similar to Rac GTPase activating protein 3, putative, expressed
Leu/Pyruvate family	8:52368227	8	52368227	2.17861e-06	Sobic.008G115000	52390177	52396758	21.95	similar to Vernalization insensitive 3
Leu/Pyruvate family	8:59438201	8	59438201	2.59946e-06	Sobic.008G160700	59402485	59409682	-28.52	similar to Methylcrotonoyl-CoA carboxylase subunit alpha, mitochondrial precursor
Leu/Pyruvate family	8:59438201	8	59438201	2.59946e-06	Sobic.008G161000	59435965	59439528	-	similar to Putative uncharacterized protein
Leu/Pyruvate family	8:59461141	8	59461141	6.09868e-09	Sobic.008G161000	59435965	59439528	-21.61	similar to Putative uncharacterized protein
Leu/Pyruvate family	8:59438201	8	59438201	2.59946e-06	Sobic.008G161100	59444732	59446362	6.53	NA
Leu/Pyruvate family	8:59461141	8	59461141	6.09868e-09	Sobic.008G161100	59444732	59446362	-14.78	NA
Leu/Pyruvate family	8:59438201	8	59438201	2.59946e-06	Sobic.008G161201	59458104	59472228	19.9	K16287 - ubiquitin-like-specific protease 1C/D [EC:3.4.22.68] (ULP1C_D) (1 of 5)
Leu/Pyruvate family	8:59461141	8	59461141	6.09868e-09	Sobic.008G161201	59458104	59472228	-	K16287 - ubiquitin-like-specific protease 1C/D [EC:3.4.22.68] (ULP1C_D) (1 of 5)
Leu/Pyruvate family	8:62470094	8	62470094	1.41032e-07	Sobic.008G190300	62440233	62441222	-28.73	NA
Leu/Pyruvate family	8:62470094	8	62470094	1.41032e-07	Sobic.008G190400	62444661	62456086	-13.87	2.4.2.9//2.7.1.48 - Uracil phosphoribosyltransferase / UMP pyrophosphorylase // Uridine kinase / Uridine monophosphokinase (1 of 4)
Leu/Pyruvate family	8:62469955	8	62469955	1.15687e-06	Sobic.008G190500	62469356	62475739	-	similar to Plasma membrane ATPase 1
Leu/Pyruvate family	8:62470094	8	62470094	1.41032e-07	Sobic.008G190500	62469356	62475739	-	similar to Plasma membrane ATPase 1
Leu/Pyruvate family	8:62470094	8	62470094	1.41032e-07	Sobic.008G190600	62477838	62483256	7.88	K07007 - uncharacterized protein (K07007) (1 of 1)
Leu/Pyruvate family	8:62470094	8	62470094	1.41032e-07	Sobic.008G190700	62481733	62487502	11.78	similar to Pentatricopeptide, putative, expressed
Leu/Pyruvate family	8:62470094	8	62470094	1.41032e-07	Sobic.008G190800	62488860	62490230	18.91	Predicted protein
Leu/Pyruvate family	8:62470094	8	62470094	1.41032e-07	Sobic.008G190900	62491053	62493006	21.1	similar to Putative uncharacterized protein
Leu/Pyruvate family	8:62470094	8	62470094	1.41032e-07	Sobic.008G191000	62495797	62499472	25.84	similar to Lipoxygenase
Leu/Pyruvate family	9:2765336	9	2765336	1.83299e-06	Sobic.009G031100	2754170	2760722	4.61	5.5.1.9 - Cycloeucalenol cycloisomerase / Cycloeucalenol--obtusifoliol isomerase (1 of 2)
Leu/Pyruvate family	9:2765336	9	2765336	1.83299e-06	Sobic.009G031200	2767109	2771605	1.77	similar to Putative uncharacterized protein P0682B08.2
Leu/Pyruvate family	9:2765336	9	2765336	1.83299e-06	Sobic.009G031500	2793908	2799439	-28.57	similar to Putative uncharacterized protein P0033D06.18
Leu/Pyruvate family	9:4367054	9	4367054	2.51651e-06	Sobic.009G045400	4347460	4356394	-10.66	similar to Putative uncharacterized protein
Leu/Pyruvate family	9:4367054	9	4367054	2.51651e-06	Sobic.009G045500	4357362	4361457	-5.6	similar to Hemolysin A, putative
Leu/Pyruvate family	9:4367054	9	4367054	2.51651e-06	Sobic.009G045600	4363961	4367129	-	similar to Putative uncharacterized protein
Leu/Pyruvate family	9:4367059	9	4367059	2.51651e-06	Sobic.009G045600	4363961	4367129	-	similar to Putative uncharacterized protein
Leu/Pyruvate family	9:4367061	9	4367061	2.51651e-06	Sobic.009G045600	4363961	4367129	-	similar to Putative uncharacterized protein
Leu/Pyruvate family	9:4367079	9	4367079	6.2264e-07	Sobic.009G045600	4363961	4367129	-	similar to Putative uncharacterized protein
Leu/Pyruvate family	9:4367090	9	4367090	6.2264e-07	Sobic.009G045600	4363961	4367129	-	similar to Putative uncharacterized protein
Leu/Pyruvate family	9:4367967	9	4367967	1.44556e-06	Sobic.009G045600	4363961	4367129	-	similar to Putative uncharacterized protein
Leu/Pyruvate family	9:4367054	9	4367054	2.51651e-06	Sobic.009G045700	4372392	4374364	5.34	similar to Putative uncharacterized protein
Leu/Pyruvate family	9:4367054	9	4367054	2.51651e-06	Sobic.009G045800	4375698	4378176	8.64	similar to 5,10-methylene-tetrahydrofolate dehydrogenase/5,10-methenyl- tetrahydrofolate cyclohydrolase
Leu/Pyruvate family	9:4367054	9	4367054	2.51651e-06	Sobic.009G045900	4379954	4382886	12.9	PTHR11476:SF7 - HISTIDYL-TRNA SYNTHETASE, ISOFORM D (1 of 1)
Leu/Pyruvate family	9:4367054	9	4367054	2.51651e-06	Sobic.009G046000	4386548	4387558	19.49	similar to Putative uncharacterized protein OSJNBa0072C16.1
Leu/Pyruvate family	9:4367054	9	4367054	2.51651e-06	Sobic.009G046100	4389297	4398039	22.24	similar to Putative phenylalanyl-tRNA synthetase beta chain
Leu/Pyruvate family	9:57369260	9	57369260	2.85594e-06	Sobic.009G234100	57342319	57345920	-23.34	weakly similar to WRKY transcription factor
Leu/Pyruvate family	9:57369260	9	57369260	2.85594e-06	Sobic.009G234200	57352632	57357782	-11.48	similar to Putative uncharacterized protein
Leu/Pyruvate family	9:57369260	9	57369260	2.85594e-06	Sobic.009G234300	57362560	57368004	1.26	similar to Mitogen-activated protein kinase 7
Leu/Pyruvate family	9:57369260	9	57369260	2.85594e-06	Sobic.009G234400	57380742	57382858	11.48	similar to Os05g0566500 protein
Leu/Pyruvate family	9:57369260	9	57369260	2.85594e-06	Sobic.009G234500	57384638	57387766	15.38	similar to Cold acclimation protein COR413-TM1
Leu/Pyruvate family	9:57369260	9	57369260	2.85594e-06	Sobic.009G234600	57389228	57390570	19.97	similar to Chlorophyll A-B binding protein (CAB), putative
Leu/Pyruvate family	9:57369260	9	57369260	2.85594e-06	Sobic.009G234700	57395387	57404990	26.13	similar to Putative uncharacterized protein OJ1781_H11.10
Leu/Total	1:4708340	1	4708340	8.97099e-07	Sobic.001G062600	4675178	4682162	-26.18	similar to Aldehyde oxidase
Leu/Total	1:4708343	1	4708343	8.97099e-07	Sobic.001G062600	4675178	4682162	-26.18	similar to Aldehyde oxidase
Leu/Total	1:4712644	1	4712644	4.26863e-07	Sobic.001G062600	4675178	4682162	-30.48	similar to Aldehyde oxidase
Leu/Total	1:4708340	1	4708340	8.97099e-07	Sobic.001G062700	4692464	4694308	-14.03	similar to Putative uncharacterized protein
Leu/Total	1:4708343	1	4708343	8.97099e-07	Sobic.001G062700	4692464	4694308	-14.04	similar to Putative uncharacterized protein
Leu/Total	1:4712644	1	4712644	4.26863e-07	Sobic.001G062700	4692464	4694308	-18.34	similar to Putative uncharacterized protein
Leu/Total	1:4708340	1	4708340	8.97099e-07	Sobic.001G062750	4694871	4695917	-12.42	NA
Leu/Total	1:4708343	1	4708343	8.97099e-07	Sobic.001G062750	4694871	4695917	-12.43	NA
Leu/Total	1:4712644	1	4712644	4.26863e-07	Sobic.001G062750	4694871	4695917	-16.73	NA
Leu/Total	1:4708340	1	4708340	8.97099e-07	Sobic.001G062800	4698137	4699057	-9.28	similar to Putative uncharacterized protein
Leu/Total	1:4708343	1	4708343	8.97099e-07	Sobic.001G062800	4698137	4699057	-9.29	similar to Putative uncharacterized protein
Leu/Total	1:4712644	1	4712644	4.26863e-07	Sobic.001G062800	4698137	4699057	-13.59	similar to Putative uncharacterized protein
Leu/Total	1:4708340	1	4708340	8.97099e-07	Sobic.001G062900	4700934	4706989	1.35	similar to Putative glutamate carboxypeptidase
Leu/Total	1:4708343	1	4708343	8.97099e-07	Sobic.001G062900	4700934	4706989	1.35	similar to Putative glutamate carboxypeptidase
Leu/Total	1:4712644	1	4712644	4.26863e-07	Sobic.001G062900	4700934	4706989	-5.66	similar to Putative glutamate carboxypeptidase
Leu/Total	1:4708340	1	4708340	8.97099e-07	Sobic.001G063000	4710854	4712754	2.51	similar to PrMC3, putative, expressed
Leu/Total	1:4708343	1	4708343	8.97099e-07	Sobic.001G063000	4710854	4712754	2.51	similar to PrMC3, putative, expressed
Leu/Total	1:4712644	1	4712644	4.26863e-07	Sobic.001G063000	4710854	4712754	-	similar to PrMC3, putative, expressed
Leu/Total	1:4712669	1	4712669	4.36504e-07	Sobic.001G063000	4710854	4712754	-	similar to PrMC3, putative, expressed
Leu/Total	1:4712684	1	4712684	1.20172e-06	Sobic.001G063000	4710854	4712754	-	similar to PrMC3, putative, expressed
Leu/Total	1:4712693	1	4712693	1.20172e-06	Sobic.001G063000	4710854	4712754	-	similar to PrMC3, putative, expressed
Leu/Total	1:4712708	1	4712708	5.18614e-07	Sobic.001G063000	4710854	4712754	-	similar to PrMC3, putative, expressed
Leu/Total	1:4712712	1	4712712	5.18614e-07	Sobic.001G063000	4710854	4712754	-	similar to PrMC3, putative, expressed
Leu/Total	1:4708340	1	4708340	8.97099e-07	Sobic.001G063100	4714357	4717282	6.02	similar to Putative uncharacterized protein OSJNBa0087O09.6
Leu/Total	1:4708343	1	4708343	8.97099e-07	Sobic.001G063100	4714357	4717282	6.01	similar to Putative uncharacterized protein OSJNBa0087O09.6
Leu/Total	1:4712644	1	4712644	4.26863e-07	Sobic.001G063100	4714357	4717282	1.71	similar to Putative uncharacterized protein OSJNBa0087O09.6
Leu/Total	1:4708340	1	4708340	8.97099e-07	Sobic.001G063200	4718332	4719645	9.99	similar to Putative uncharacterized protein
Leu/Total	1:4708343	1	4708343	8.97099e-07	Sobic.001G063200	4718332	4719645	9.99	similar to Putative uncharacterized protein
Leu/Total	1:4712644	1	4712644	4.26863e-07	Sobic.001G063200	4718332	4719645	5.69	similar to Putative uncharacterized protein
Leu/Total	1:4708340	1	4708340	8.97099e-07	Sobic.001G063300	4722547	4726647	14.21	similar to Putative uncharacterized protein
Leu/Total	1:4708343	1	4708343	8.97099e-07	Sobic.001G063300	4722547	4726647	14.2	similar to Putative uncharacterized protein
Leu/Total	1:4712644	1	4712644	4.26863e-07	Sobic.001G063300	4722547	4726647	9.9	similar to Putative uncharacterized protein
Leu/Total	1:4708340	1	4708340	8.97099e-07	Sobic.001G063400	4727524	4732311	19.18	similar to Putative RING zinc finger protein
Leu/Total	1:4708343	1	4708343	8.97099e-07	Sobic.001G063400	4727524	4732311	19.18	similar to Putative RING zinc finger protein
Leu/Total	1:4712644	1	4712644	4.26863e-07	Sobic.001G063400	4727524	4732311	14.88	similar to Putative RING zinc finger protein
Leu/Total	1:4823235	1	4823235	1.15867e-06	Sobic.001G063900	4792518	4799465	-23.77	similar to Putative C3HC4 type RING zinc finger protein
Leu/Total	1:4823235	1	4823235	1.15867e-06	Sobic.001G064000	4802788	4805964	17.27	Predicted protein
Leu/Total	1:4823235	1	4823235	1.15867e-06	Sobic.001G064200	4831163	4835634	7.93	NA
Leu/Total	1:4823235	1	4823235	1.15867e-06	Sobic.001G064200	4831163	4835634	1.63	NA
Leu/Total	1:4837275	1	4837275	2.28063e-06	Sobic.001G064200	4831163	4835634	1.64	NA
Leu/Total	1:4925257	1	4925257	2.1631e-06	Sobic.001G064700	4893724	4897389	-27.87	Leucine-rich repeat protein kinase family protein
Leu/Total	1:4925257	1	4925257	2.1631e-06	Sobic.001G064800	4898599	4901448	-23.81	NA
Leu/Total	1:4925257	1	4925257	2.1631e-06	Sobic.001G064900	4902584	4904409	-20.85	similar to SNARE protein
Leu/Total	1:4925257	1	4925257	2.1631e-06	Sobic.001G065000	4906847	4923063	-2.19	TRANSPORT PROTEIN TRAPP
Leu/Total	1:4925257	1	4925257	2.1631e-06	Sobic.001G065100	4926191	4934235	0.93	similar to Cullin-4B, putative, expressed
Leu/Total	1:4925257	1	4925257	2.1631e-06	Sobic.001G065150	4934963	4944996	9.71	NA
Leu/Total	1:4925257	1	4925257	2.1631e-06	Sobic.001G065200	4937142	4941709	11.89	similar to Expressed protein
Leu/Total	1:4925257	1	4925257	2.1631e-06	Sobic.001G065300	4943452	4950833	18.2	similar to Putative DNA-binding protein
Leu/Total	1:4925257	1	4925257	2.1631e-06	Sobic.001G065400	4944997	4945239	19.74	NA
Leu/Total	1:6032165	1	6032165	7.6373e-07	Sobic.001G078400	6012577	6015797	-16.37	similar to Signal peptidase I family protein, expressed
Leu/Total	1:6032165	1	6032165	7.6373e-07	Sobic.001G078500	6016701	6019997	-12.17	similar to Os03g0765100 protein
Leu/Total	1:6032165	1	6032165	7.6373e-07	Sobic.001G078600	6020100	6024416	7.75	similar to Putative aurora-related kinase
Leu/Total	1:6033865	1	6033865	9.25224e-08	Sobic.001G078600	6020100	6024416	9.45	similar to Putative aurora-related kinase
Leu/Total	1:6032165	1	6032165	7.6373e-07	Sobic.001G078700	6036955	6038097	4.79	similar to Dof domain, zinc finger family protein, expressed
Leu/Total	1:6033865	1	6033865	9.25224e-08	Sobic.001G078700	6036955	6038097	3.09	similar to Dof domain, zinc finger family protein, expressed
Leu/Total	1:6039134	1	6039134	5.25447e-07	Sobic.001G078700	6060777	6062851	1.04	similar to Dof domain, zinc finger family protein, expressed
Leu/Total	1:6039148	1	6039148	1.08086e-06	Sobic.001G078700	6060777	6062851	1.05	similar to Dof domain, zinc finger family protein, expressed
Leu/Total	1:6039178	1	6039178	2.26169e-06	Sobic.001G078700	6060777	6062851	1.08	similar to Dof domain, zinc finger family protein, expressed
Leu/Total	1:6039190	1	6039190	2.26169e-06	Sobic.001G078700	6060777	6062851	1.09	similar to Dof domain, zinc finger family protein, expressed
Leu/Total	1:6039191	1	6039191	2.26169e-06	Sobic.001G078700	6060777	6062851	1.09	similar to Dof domain, zinc finger family protein, expressed
Leu/Total	1:6039259	1	6039259	2.26169e-06	Sobic.001G078700	6060777	6062851	1.16	similar to Dof domain, zinc finger family protein, expressed
Leu/Total	1:6032165	1	6032165	7.6373e-07	Sobic.001G078800	6046180	6053223	14.02	similar to Serine/threonine-protein kinase SAPK8
Leu/Total	1:6039134	1	6039134	5.25447e-07	Sobic.001G078800	6046180	6053223	7.05	similar to Serine/threonine-protein kinase SAPK8
Leu/Total	1:6039148	1	6039148	1.08086e-06	Sobic.001G078800	6046180	6053223	7.03	similar to Serine/threonine-protein kinase SAPK8
Leu/Total	1:6039178	1	6039178	2.26169e-06	Sobic.001G078800	6046180	6053223	7	similar to Serine/threonine-protein kinase SAPK8
Leu/Total	1:6039190	1	6039190	2.26169e-06	Sobic.001G078800	6046180	6053223	6.99	similar to Serine/threonine-protein kinase SAPK8
Leu/Total	1:6039191	1	6039191	2.26169e-06	Sobic.001G078800	6046180	6053223	6.99	similar to Serine/threonine-protein kinase SAPK8
Leu/Total	1:6039259	1	6039259	2.26169e-06	Sobic.001G078800	6046180	6053223	6.92	similar to Serine/threonine-protein kinase SAPK8
Leu/Total	1:6050816	1	6050816	3.05284e-07	Sobic.001G078800	6046180	6053223	-	similar to Serine/threonine-protein kinase SAPK8
Leu/Total	1:6054274	1	6054274	4.53181e-07	Sobic.001G078800	6046180	6053223	1.05	similar to Serine/threonine-protein kinase SAPK8
Leu/Total	1:6054290	1	6054290	4.53181e-07	Sobic.001G078800	6046180	6053223	1.07	similar to Serine/threonine-protein kinase SAPK8
Leu/Total	1:6054295	1	6054295	1.21506e-06	Sobic.001G078800	6046180	6053223	1.07	similar to Serine/threonine-protein kinase SAPK8
Leu/Total	1:6054344	1	6054344	2.43667e-06	Sobic.001G078800	6046180	6053223	1.12	similar to Serine/threonine-protein kinase SAPK8
Leu/Total	1:6054379	1	6054379	2.43667e-06	Sobic.001G078800	6046180	6053223	1.16	similar to Serine/threonine-protein kinase SAPK8
Leu/Total	1:6054382	1	6054382	2.43667e-06	Sobic.001G078800	6046180	6053223	1.16	similar to Serine/threonine-protein kinase SAPK8
Leu/Total	1:6054402	1	6054402	2.43667e-06	Sobic.001G078800	6046180	6053223	1.18	similar to Serine/threonine-protein kinase SAPK8
Leu/Total	1:6054409	1	6054409	2.43667e-06	Sobic.001G078800	6046180	6053223	1.19	similar to Serine/threonine-protein kinase SAPK8
Leu/Total	1:6057511	1	6057511	1.45062e-07	Sobic.001G078800	6046180	6053223	4.29	similar to Serine/threonine-protein kinase SAPK8
Leu/Total	1:6057605	1	6057605	9.62419e-07	Sobic.001G078800	6046180	6053223	4.38	similar to Serine/threonine-protein kinase SAPK8
Leu/Total	1:6032165	1	6032165	7.6373e-07	Sobic.001G078900	6060777	6062851	28.61	similar to Putative Myb-like DNA-binding protein
Leu/Total	1:6050816	1	6050816	3.05284e-07	Sobic.001G078900	6060777	6062851	9.96	similar to Putative Myb-like DNA-binding protein
Leu/Total	1:6054274	1	6054274	4.53181e-07	Sobic.001G078900	6060777	6062851	6.5	similar to Putative Myb-like DNA-binding protein
Leu/Total	1:6054290	1	6054290	4.53181e-07	Sobic.001G078900	6060777	6062851	6.49	similar to Putative Myb-like DNA-binding protein
Leu/Total	1:6054295	1	6054295	1.21506e-06	Sobic.001G078900	6060777	6062851	6.48	similar to Putative Myb-like DNA-binding protein
Leu/Total	1:6054344	1	6054344	2.43667e-06	Sobic.001G078900	6060777	6062851	6.43	similar to Putative Myb-like DNA-binding protein
Leu/Total	1:6054379	1	6054379	2.43667e-06	Sobic.001G078900	6060777	6062851	6.4	similar to Putative Myb-like DNA-binding protein
Leu/Total	1:6054382	1	6054382	2.43667e-06	Sobic.001G078900	6060777	6062851	6.4	similar to Putative Myb-like DNA-binding protein
Leu/Total	1:6054402	1	6054402	2.43667e-06	Sobic.001G078900	6060777	6062851	6.38	similar to Putative Myb-like DNA-binding protein
Leu/Total	1:6054409	1	6054409	2.43667e-06	Sobic.001G078900	6060777	6062851	6.37	similar to Putative Myb-like DNA-binding protein
Leu/Total	1:6057511	1	6057511	1.45062e-07	Sobic.001G078900	6060777	6062851	3.27	similar to Putative Myb-like DNA-binding protein
Leu/Total	1:6057605	1	6057605	9.62419e-07	Sobic.001G078900	6060777	6062851	3.17	similar to Putative Myb-like DNA-binding protein
Leu/Total	1:6068284	1	6068284	3.57775e-07	Sobic.001G078900	6060777	6062851	5.43	similar to Putative Myb-like DNA-binding protein
Leu/Total	1:6068296	1	6068296	3.57775e-07	Sobic.001G078900	6060777	6062851	5.45	similar to Putative Myb-like DNA-binding protein
Leu/Total	1:6050816	1	6050816	3.05284e-07	Sobic.001G079000	6071269	6073021	20.45	NA
Leu/Total	1:6068284	1	6068284	3.57775e-07	Sobic.001G079000	6071269	6073021	2.99	NA
Leu/Total	1:6068296	1	6068296	3.57775e-07	Sobic.001G079000	6071269	6073021	2.97	NA
Leu/Total	1:6050816	1	6050816	3.05284e-07	Sobic.001G079100	6073596	6079988	22.78	similar to SWIB complex BAF60b domain-containing protein, putative, expressed
Leu/Total	1:6050816	1	6050816	3.05284e-07	Sobic.001G079150	6074845	6075355	24.03	NA
Leu/Total	1:6057511	1	6057511	1.45062e-07	Sobic.001G079200	6087458	6095806	29.95	similar to Protein kinase domain containing protein, expressed
Leu/Total	2:61346629	2	61346629	2.92484e-06	Sobic.002G221400	61333318	61337308	-9.32	similar to Os09g0449400 protein
Leu/Total	2:61346629	2	61346629	2.92484e-06	Sobic.002G221450	61337408	61339673	-6.96	NA
Leu/Total	2:61346629	2	61346629	2.92484e-06	Sobic.002G221500	61343147	61344844	-1.79	weakly similar to Putative uncharacterized protein
Leu/Total	2:61346629	2	61346629	2.92484e-06	Sobic.002G221600	61346933	61350200	0.3	similar to Putative uncharacterized protein P0047B10.47
Leu/Total	2:61346629	2	61346629	2.92484e-06	Sobic.002G221700	61350537	61355566	3.91	similar to Putative uncharacterized protein
Leu/Total	2:61346629	2	61346629	2.92484e-06	Sobic.002G221800	61361688	61362532	15.06	similar to Protein HVA22
Leu/Total	2:61346629	2	61346629	2.92484e-06	Sobic.002G221900	61366556	61368022	19.93	similar to 1-aminocyclopropane-1-carboxylate oxidase
Leu/Total	2:61346629	2	61346629	2.92484e-06	Sobic.002G222000	61375234	61375912	28.61	NA
Leu/Total	2:76734948	2	76734948	3.7829e-07	Sobic.002G419500	76701074	76702827	-25.98	similar to Putative uncharacterized protein
Leu/Total	2:76734948	2	76734948	3.7829e-07	Sobic.002G419550	76702870	76703426	-25.38	NA
Leu/Total	2:76734948	2	76734948	3.7829e-07	Sobic.002G419600	76703733	76708852	-19.95	CYTOCHROME P450 FAMILY MEMBER
Leu/Total	2:76734948	2	76734948	3.7829e-07	Sobic.002G419700	76711086	76713421	-15.38	similar to Putative uncharacterized protein
Leu/Total	2:76734948	2	76734948	3.7829e-07	Sobic.002G419800	76714426	76723588	-5.22	similar to Putative uncharacterized protein OSJNBa0008J01.25-1
Leu/Total	2:76734948	2	76734948	3.7829e-07	Sobic.002G419900	76718479	76719192	-9.61	NA
Leu/Total	2:76728803	2	76728803	1.97267e-06	Sobic.002G420000	76726271	76735708	-	similar to Putative ATP-dependent DNA helicase recQ
Leu/Total	2:76734948	2	76734948	3.7829e-07	Sobic.002G420000	76726271	76735708	-	similar to Putative ATP-dependent DNA helicase recQ
Leu/Total	2:76734948	2	76734948	3.7829e-07	Sobic.002G420100	76736295	76741349	7.49	similar to Putative uncharacterized protein
Leu/Total	2:76734948	2	76734948	3.7829e-07	Sobic.002G420200	76742595	76745262	13.79	similar to Putative uncharacterized protein OSJNBa0008J01.29
Leu/Total	2:76734948	2	76734948	3.7829e-07	Sobic.002G420300	76752531	76756511	23.73	similar to Os07g0682400 protein
Leu/Total	3:70345839	3	70345839	1.98432e-06	Sobic.003G392200	70315424	70318504	-30.42	similar to B1065G12.16 protein
Leu/Total	3:70345839	3	70345839	1.98432e-06	Sobic.003G392275	70326291	70330257	-19.55	similar to Putative uncharacterized protein OSJNBa0018I03.11
Leu/Total	3:70345839	3	70345839	1.98432e-06	Sobic.003G392350	70339493	70340144	-6.35	NA
Leu/Total	3:70345839	3	70345839	1.98432e-06	Sobic.003G392425	70342971	70345249	-0.59	Predicted protein
Leu/Total	3:70345839	3	70345839	1.98432e-06	Sobic.003G392500	70346604	70349103	0.77	NA
Leu/Total	3:70345839	3	70345839	1.98432e-06	Sobic.003G392550	70355290	70357541	9.45	NA
Leu/Total	4:67903995	4	67903995	2.40475e-06	Sobic.004G350200	67887717	67893640	10.36	similar to KH domain-containing protein NOVA-like
Leu/Total	4:67903995	4	67903995	2.40475e-06	Sobic.004G350300	67909245	67913847	5.25	similar to NAC-like protein
Leu/Total	6:42300970	6	42300970	1.33189e-06	Sobic.006G063600	42273658	42277646	-23.32	similar to Os04g0403300 protein
Leu/Total	6:42300970	6	42300970	1.33189e-06	Sobic.006G063700	42291916	42294347	6.62	similar to Putative uncharacterized protein
Leu/Total	8:6375994	8	6375994	2.51898e-06	Sobic.008G059500	6345338	6349396	-26.6	NA
Leu/Total	8:6375994	8	6375994	2.51898e-06	Sobic.008G059566	6356911	6358755	-17.24	PTHR12606//PTHR12606:SF13 - SENTRIN/SUMO-SPECIFIC PROTEASE // SUBFAMILY NOT NAMED (1 of 12)
Leu/Total	8:6375994	8	6375994	2.51898e-06	Sobic.008G059632	6371714	6374495	1.5	PF03101//PF04434 - FAR1 DNA-binding domain (FAR1) // SWIM zinc finger (SWIM) (1 of 2)
Leu/Total	8:6375994	8	6375994	2.51898e-06	Sobic.008G059700	6378915	6379750	2.92	weakly similar to Putative uncharacterized protein
Leu/Total	8:6375994	8	6375994	2.51898e-06	Sobic.008G059800	6380782	6381972	4.79	similar to Putative uncharacterized protein
Leu/Total	8:6375994	8	6375994	2.51898e-06	Sobic.008G059900	6382390	6387230	6.4	PTHR23151//PTHR23151:SF61 - DIHYDROLIPOAMIDE ACETYL/SUCCINYL-TRANSFERASE-RELATED // SUBFAMILY NOT NAMED (1 of 1)
Leu/Total	8:6375994	8	6375994	2.51898e-06	Sobic.008G060000	6388218	6391985	12.22	similar to Leucine Rich Repeat family protein, expressed
Leu/Total	8:6410954	8	6410954	1.52412e-06	Sobic.008G060000	6388218	6391985	18.97	similar to Leucine Rich Repeat family protein, expressed
Leu/Total	8:6410954	8	6410954	1.52412e-06	Sobic.008G060050	6416338	6416920	5.38	NA
Leu/Total	8:6410954	8	6410954	1.52412e-06	Sobic.008G060100	6428514	6429728	17.56	NA
Leu/Total	8:6410954	8	6410954	1.52412e-06	Sobic.008G060150	6432590	6435970	21.64	NA
Leu/Total	8:45219303	8	45219303	2.77194e-06	Sobic.008G095900	45197392	45205471	13.83	similar to Expressed protein
Leu/Total	8:45219303	8	45219303	2.77194e-06	Sobic.008G096000	45231621	45237932	12.32	similar to Auxin response factor 24
Leu/Total	8:53647924	8	53647924	2.32109e-07	Sobic.008G120760	53644740	53647392	-0.53	PTHR19317//PTHR19317:SF12 - PRENYLATED RAB ACCEPTOR 1-RELATED // SUBFAMILY NOT NAMED (1 of 2)
Leu/Total	9:1891394	9	1891394	2.47113e-06	Sobic.009G020900	1858987	1863702	-27.69	similar to Cation-transporting ATPase
Leu/Total	9:1891394	9	1891394	2.47113e-06	Sobic.009G020950	1863845	1864492	-26.9	NA
Leu/Total	9:1891394	9	1891394	2.47113e-06	Sobic.009G021000	1876349	1877294	-14.1	NA
Leu/Total	9:1891394	9	1891394	2.47113e-06	Sobic.009G021050	1877295	1877986	13.41	NA
Leu/Total	9:1891394	9	1891394	2.47113e-06	Sobic.009G021100	1898846	1901753	7.45	NA
Leu/Total	9:1891394	9	1891394	2.47113e-06	Sobic.009G021300	1905208	1906028	13.81	Predicted protein
Leu/Total	9:1891394	9	1891394	2.47113e-06	Sobic.009G021400	1908610	1909519	17.22	Predicted protein
Leu/Total	9:1891394	9	1891394	2.47113e-06	Sobic.009G021500	1911816	1917709	20.42	NA
Leu/Total	9:1891394	9	1891394	2.47113e-06	Sobic.009G021600	1918150	1920277	26.76	weakly similar to Jasmonate-induced protein, putative, expressed
Leu/Total	9:57659349	9	57659349	2.23134e-06	Sobic.009G238200	57628850	57630763	-28.59	weakly similar to WRKY transcription factor 19
Leu/Total	9:57659349	9	57659349	2.23134e-06	Sobic.009G238300	57630301	57632518	-26.83	similar to Putative uncharacterized protein OJ1735_C10.6
Leu/Total	9:57659349	9	57659349	2.23134e-06	Sobic.009G238500	57639492	57641346	-18	similar to Putative uncharacterized protein OJ1735_C10.9
Leu/Total	9:57659349	9	57659349	2.23134e-06	Sobic.009G238600	57652425	57655397	-3.95	similar to Putative uncharacterized protein
Leu/Total	9:57659349	9	57659349	2.23134e-06	Sobic.009G238650	57657443	57658159	1.19	NA
Leu/Total	9:57659349	9	57659349	2.23134e-06	Sobic.009G238700	57662408	57667376	3.06	similar to Putative uncharacterized protein OJ1735_C10.12
Leu/Total	9:57659349	9	57659349	2.23134e-06	Sobic.009G238800	57667737	57671319	8.39	similar to Putative uncharacterized protein
Leu/Total	9:57659349	9	57659349	2.23134e-06	Sobic.009G238850	57676021	57678816	16.67	NA
Leu/Total	9:57659349	9	57659349	2.23134e-06	Sobic.009G238900	57680872	57684861	21.52	similar to NADP-specific isocitrate dehydrogenase
Leu/Total	9:57659349	9	57659349	2.23134e-06	Sobic.009G239000	57687169	57688124	27.82	similar to MADS-box protein-like
Leu/Total	10:3210355	10	3210355	8.74222e-07	Sobic.010G041301	3210714	3211180	-0.36	NA
Leu/Total	10:3225915	10	3225915	2.88533e-06	Sobic.010G041600	3225558	3227768	-	similar to Profilin-4
Leu/Total	10:3228054	10	3228054	9.91805e-07	Sobic.010G041600	3225558	3227768	-	similar to Profilin-4
Leu/Total	10:3225915	10	3225915	2.88533e-06	Sobic.010G041900	3242261	3244202	16.35	weakly similar to Dehydrin
Leu/Total	10:3225915	10	3225915	2.88533e-06	Sobic.010G042000	3244624	3246104	18.71	NA
Leu/Total	10:3225915	10	3225915	2.88533e-06	Sobic.010G042100	3246850	3249453	20.94	similar to Transcription elongation factor 1 homolog
Leu/Total	10:3225915	10	3225915	2.88533e-06	Sobic.010G042200	3249552	3251584	23.64	PF13041 - PPR repeat family (PPR_2) (1 of 439)
Leu/Total	10:3225915	10	3225915	2.88533e-06	Sobic.010G042300	3252759	3255918	26.84	similar to Os06g0152700 protein
Leu/Total	10:3270257	10	3270257	2.0607e-06	Sobic.010G042400	3256054	3257914	-12.34	NA
Leu/Total	10:3270257	10	3270257	2.0607e-06	Sobic.010G042500	3267190	3268098	2.16	NA
Leu/Total	10:3272225	10	3272225	5.62715e-07	Sobic.010G042500	3267190	3268098	4.13	NA
Leu/Total	10:3270257	10	3270257	2.0607e-06	Sobic.010G042600	3290619	3297453	20.36	PTHR11132//PTHR11132:SF121 - SOLUTE CARRIER FAMILY 35 // SUBFAMILY NOT NAMED (1 of 1)
Leu/Total	10:3272225	10	3272225	5.62715e-07	Sobic.010G042600	3290619	3297453	18.39	PTHR11132//PTHR11132:SF121 - SOLUTE CARRIER FAMILY 35 // SUBFAMILY NOT NAMED (1 of 1)
Leu/Total	10:3270257	10	3270257	2.0607e-06	Sobic.010G042700	3297835	3301835	27.58	Predicted protein
Leu/Total	10:3346580	10	3346580	5.74928e-07	Sobic.010G043100	3331690	3340000	-6.58	PTHR12482:SF11 - HYDROLASE-LIKE PROTEIN (1 of 1)
Leu/Total	10:3346580	10	3346580	5.74928e-07	Sobic.010G043200	3339728	3345825	-0.76	similar to Mitogen-activated protein kinase 1
Leu/Total	10:3346580	10	3346580	5.74928e-07	Sobic.010G043250	3347572	3351536	0.99	NA
Leu/Total	10:3351307	10	3351307	2.04485e-07	Sobic.010G043250	3347572	3351536	-	NA
Leu/Total	10:3346580	10	3346580	5.74928e-07	Sobic.010G043300	3353098	3354512	6.52	NA
Leu/Total	10:3346580	10	3346580	5.74928e-07	Sobic.010G043350	3367814	3368377	21.23	NA
Leu/Total	10:3346580	10	3346580	5.74928e-07	Sobic.010G043400	3373914	3378135	27.33	similar to Putative uncharacterized protein
Leu/Total	10:9889351	10	9889351	2.33693e-06	Sobic.010G095100	8530698	8534268	24.02	similar to Probable auxin efflux carrier component 1c
Leu/Total	10:9889351	10	9889351	2.33693e-06	Sobic.010G105000	8514838	8519204	-	similar to Putative ABA-induced protein
Lys	1:17788974	1	17788974	2.88254e-06	Sobic.001G196800	17761739	17766837	22.14	SERINE/THREONINE-PROTEIN KINASE
Lys	1:17788974	1	17788974	2.88254e-06	Sobic.001G196900	17796560	17798831	7.59	similar to Os10g0510500 protein
Lys	1:17788974	1	17788974	2.88254e-06	Sobic.001G196950	17799033	17799424	10.06	NA
Lys	1:17788974	1	17788974	2.88254e-06	Sobic.001G197000	17801601	17806160	12.63	similar to Putative uncharacterized protein OSJNBa0005K07.2
Lys	1:17788974	1	17788974	2.88254e-06	Sobic.001G197050	17806728	17808091	17.75	NA
Lys	1:17788974	1	17788974	2.88254e-06	Sobic.001G197100	17808863	17811483	19.89	similar to Putative uncharacterized protein
Lys	1:17788974	1	17788974	2.88254e-06	Sobic.001G197200	17811406	17812645	22.43	Arabidopsis protein of unknown function (DUF241)
Lys	1:17788974	1	17788974	2.88254e-06	Sobic.001G197300	17813360	17818116	24.39	S-locus glycoprotein domain (S_locus_glycop) // D-mannose binding lectin (B_lectin) // Protein tyrosine kinase (Pkinase_Tyr) // PAN-like domain (PAN_2)
Lys	1:57067101	1	57067101	2.51606e-06	Sobic.001G293200	57078326	57079889	11.23	similar to Class III peroxidase 120 precursor
Lys	1:57067101	1	57067101	2.51606e-06	Sobic.001G293300	57080138	57082645	13.04	similar to Chloroplast chaperonin 10, putative, expressed
Lys	1:57067101	1	57067101	2.51606e-06	Sobic.001G293400	57087612	57088811	20.51	similar to Zinc finger, C3HC4 type family protein, expressed
Lys	2:13818293	2	13818293	4.48264e-08	Sobic.002G113200	13798405	13801518	-16.78	similar to Putative uncharacterized protein
Lys	2:13818293	2	13818293	4.48264e-08	Sobic.002G113300	13816967	13818070	-0.22	similar to Expressed protein
Lys	2:13818293	2	13818293	4.48264e-08	Sobic.002G113400	13818951	13825859	0.66	Predicted protein
Lys	2:13818293	2	13818293	4.48264e-08	Sobic.002G113500	13832204	13833284	13.91	similar to Rapid ALkalinization Factor family protein, expressed
Lys	2:13818293	2	13818293	4.48264e-08	Sobic.002G113600	13834275	13837715	15.98	similar to Rac GTPase activating protein 3-like protein
Lys	4:11594929	4	11594929	1.81777e-06	Sobic.004G114500	11570112	11576668	-18.26	similar to Putative uncharacterized protein OSJNBb0042G06.17
Lys	4:11594929	4	11594929	1.81777e-06	Sobic.004G114600	11585696	11587272	-7.66	similar to Putative uncharacterized protein
Lys	4:11594929	4	11594929	1.81777e-06	Sobic.004G114700	11593187	11593684	-1.25	NA
Lys	5:5579891	5	5579891	1.92639e-06	Sobic.005G054700	5538592	5550057	-29.83	weakly similar to Putative uncharacterized protein
Lys	5:5579891	5	5579891	1.92639e-06	Sobic.005G054800	5554693	5556369	-23.52	similar to Probable galactose oxidase (EC 1.1.3.9) F15B8.190 [similarity]- Arabidopsis thaliana
Lys	5:5579891	5	5579891	1.92639e-06	Sobic.005G054900	5559616	5564836	-15.06	6.2.1.3 - Long-chain-fatty-acid--CoA ligase / Lignoceroyl-CoA synthase (1 of 14)
Lys	5:5579891	5	5579891	1.92639e-06	Sobic.005G055000	5565096	5567379	-12.51	similar to Vacuolar ATP synthase 16 kDa proteolipid subunit 4
Lys	5:5579891	5	5579891	1.92639e-06	Sobic.005G055150	5569255	5572703	-7.19	PTHR23091:SF255 - ACYL-COA N-ACYLTRANSFERASES-LIKE PROTEIN (1 of 2)
Lys	5:5579891	5	5579891	1.92639e-06	Sobic.005G055300	5579743	5580960	-	similar to Tropinone reductase, putative, expressed
Lys	5:5579891	5	5579891	1.92639e-06	Sobic.005G055400	5580961	5588007	1.07	similar to Amidase family protein, expressed
Lys	5:5579891	5	5579891	1.92639e-06	Sobic.005G055501	5605199	5606132	25.31	PTHR22763:SF60 - PROTEIN H05L14.2 (1 of 7)
Lys	5:5579891	5	5579891	1.92639e-06	Sobic.005G055600	5606565	5613004	26.67	similar to Coiled-coil protein
Lys	7:2941151	7	2941151	1.26837e-06	Sobic.007G033200	2926309	2930309	-10.84	similar to Putative fringe-related protein
Lys	7:2941151	7	2941151	1.26837e-06	Sobic.007G033300	2933091	2934794	-6.36	similar to Os08g0137400 protein
Lys	7:2941151	7	2941151	1.26837e-06	Sobic.007G033400	2937157	2941121	-0.03	similar to Os08g0137400 protein
Lys	7:2941151	7	2941151	1.26837e-06	Sobic.007G033500	2944939	2945649	3.79	similar to OSIGBa0135A16.6 protein
Lys	7:2941151	7	2941151	1.26837e-06	Sobic.007G033600	2947861	2948876	6.71	NA
Lys	7:2941151	7	2941151	1.26837e-06	Sobic.007G033700	2950375	2954296	9.22	NA
Lys	7:2941151	7	2941151	1.26837e-06	Sobic.007G033800	2956101	2959260	14.95	similar to Helix-loop-helix-like protein
Lys	7:13105869	7	13105869	7.96283e-08	Sobic.007G090403	13080632	13088528	-17.34	NA
Lys	7:13105869	7	13105869	7.96283e-08	Sobic.007G090406	13089172	13091948	-13.92	NA
Lys	7:13105869	7	13105869	7.96283e-08	Sobic.007G090409	13091571	13092738	13.13	NA
Lys	8:32895674	8	32895674	1.69687e-06	Sobic.008G089700	32810818	32882137	-13.54	K11364 - SAGA-associated factor 29 (SGF29) (1 of 1)
Lys	8:32895674	8	32895674	1.69687e-06	Sobic.008G089800	32886500	32887252	8.42	NA
Lys	9:58157687	9	58157687	2.15964e-07	Sobic.009G245700	58132768	58133625	-24.06	similar to Putative uncharacterized protein
Lys	9:58157687	9	58157687	2.15964e-07	Sobic.009G245750	58139778	58140433	-17.25	NA
Lys	9:58157687	9	58157687	2.15964e-07	Sobic.009G245800	58145966	58155902	1.79	similar to Putative uncharacterized protein OJ1651_G11.5
Lys	9:58157687	9	58157687	2.15964e-07	Sobic.009G245900	58159960	58161767	2.27	PF07893 - Protein of unknown function (DUF1668) (DUF1668) (1 of 55)
Lys	9:58157687	9	58157687	2.15964e-07	Sobic.009G246000	58162912	58165270	5.23	PF07893 - Protein of unknown function (DUF1668) (DUF1668) (1 of 55)
Lys	9:58157687	9	58157687	2.15964e-07	Sobic.009G246100	58167573	58169699	9.89	similar to Putative uncharacterized protein
Lys	9:58157687	9	58157687	2.15964e-07	Sobic.009G246200	58176436	58179009	18.75	similar to Putative uncharacterized protein
Lys	9:58157687	9	58157687	2.15964e-07	Sobic.009G246250	58182933	58185711	25.25	NA
Lys	10:7119022	10	7119022	1.73297e-06	Sobic.010G083000	7085839	7090285	-28.62	similar to Putative uncharacterized protein
Lys	10:7119022	10	7119022	1.73297e-06	Sobic.010G083050	7091012	7092894	-26.01	Predicted protein
Lys	10:7119022	10	7119022	1.73297e-06	Sobic.010G083100	7092579	7094432	-24.47	PTHR23024//PTHR23024:SF217 - MEMBER OF 'GDXG' FAMILY OF LIPOLYTIC ENZYMES // SUBFAMILY NOT NAMED (1 of 1)
Lys	10:7119022	10	7119022	1.73297e-06	Sobic.010G083200	7096855	7098312	-20.59	PTHR23024//PTHR23024:SF137 - MEMBER OF 'GDXG' FAMILY OF LIPOLYTIC ENZYMES // SUBFAMILY NOT NAMED (1 of 5)
Lys	10:7119022	10	7119022	1.73297e-06	Sobic.010G083300	7097981	7102197	-16.71	PTHR23024//PTHR23024:SF199 - MEMBER OF 'GDXG' FAMILY OF LIPOLYTIC ENZYMES // SUBFAMILY NOT NAMED (1 of 2)
Lys	10:7119022	10	7119022	1.73297e-06	Sobic.010G083400	7102370	7103663	-15.24	similar to Putative PrMC3
Lys	10:7119022	10	7119022	1.73297e-06	Sobic.010G083500	7101332	7111985	-6.92	1.6.5.9//3.1.1.1 - NADH:ubiquinone reductase (non-electrogenic) / Ubiquinone reductase // Carboxylesterase / Procaine esterase (1 of 1)
Lys	10:7119022	10	7119022	1.73297e-06	Sobic.010G083550	7113735	7116056	-2.85	NA
Lys	10:7118902	10	7118902	1.67279e-07	Sobic.010G083600	7117175	7121974	-	similar to Os06g0215100 protein
Lys	10:7119022	10	7119022	1.73297e-06	Sobic.010G083600	7117175	7121974	-	similar to Os06g0215100 protein
Lys	10:7119022	10	7119022	1.73297e-06	Sobic.010G083700	7138579	7147096	19.68	similar to Formin-binding protein-related-like
Lys	10:46265453	10	46265453	1.72038e-06	Sobic.010G157500	46245534	46246893	18.56	weakly similar to EL5-like
Lys/Aspartate family	1:17788974	1	17788974	2.67301e-06	Sobic.001G196800	17761739	17766837	22.14	SERINE/THREONINE-PROTEIN KINASE
Lys/Aspartate family	1:17788974	1	17788974	2.67301e-06	Sobic.001G196900	17796560	17798831	7.59	similar to Os10g0510500 protein
Lys/Aspartate family	1:17788974	1	17788974	2.67301e-06	Sobic.001G196950	17799033	17799424	10.06	NA
Lys/Aspartate family	1:17788974	1	17788974	2.67301e-06	Sobic.001G197000	17801601	17806160	12.63	similar to Putative uncharacterized protein OSJNBa0005K07.2
Lys/Aspartate family	1:17788974	1	17788974	2.67301e-06	Sobic.001G197050	17806728	17808091	17.75	NA
Lys/Aspartate family	1:17788974	1	17788974	2.67301e-06	Sobic.001G197100	17808863	17811483	19.89	similar to Putative uncharacterized protein
Lys/Aspartate family	1:17788974	1	17788974	2.67301e-06	Sobic.001G197200	17811406	17812645	22.43	Arabidopsis protein of unknown function (DUF241)
Lys/Aspartate family	1:17788974	1	17788974	2.67301e-06	Sobic.001G197300	17813360	17818116	24.39	S-locus glycoprotein domain (S_locus_glycop) // D-mannose binding lectin (B_lectin) // Protein tyrosine kinase (Pkinase_Tyr) // PAN-like domain (PAN_2)
Lys/Aspartate family	3:53443724	3	53443724	7.09887e-07	Sobic.003G204300	53425537	53426177	-17.55	similar to Putative uncharacterized protein
Lys/Aspartate family	3:53443724	3	53443724	7.09887e-07	Sobic.003G204400	53430845	53431682	12.04	PF06376 - Protein of unknown function (DUF1070) (DUF1070) (1 of 12)
Lys/Aspartate family	3:53443724	3	53443724	7.09887e-07	Sobic.003G204501	53461768	53462383	18.04	PF06376 - Protein of unknown function (DUF1070) (DUF1070) (1 of 12)
Lys/Aspartate family	3:53443724	3	53443724	7.09887e-07	Sobic.003G204600	53464573	53465117	20.85	similar to Putative uncharacterized protein
Lys/Aspartate family	3:53443724	3	53443724	7.09887e-07	Sobic.003G204750	53467868	53473076	24.14	NA
Lys/Aspartate family	4:59807635	4	59807635	1.81583e-06	Sobic.004G251400	59787151	59788519	-19.12	NA
Lys/Aspartate family	4:59807635	4	59807635	1.81583e-06	Sobic.004G251500	59791612	59793970	-13.67	similar to Extracellular calcium sensing receptor
Lys/Aspartate family	4:59807635	4	59807635	1.81583e-06	Sobic.004G251600	59797023	59799097	-8.54	similar to Leaf senescence protein-like
Lys/Aspartate family	4:59807635	4	59807635	1.81583e-06	Sobic.004G251701	59799752	59802857	-4.78	NA
Lys/Aspartate family	4:59807635	4	59807635	1.81583e-06	Sobic.004G251800	56246907	56252442	3.05	similar to Leaf senescence protein-like
Lys/Aspartate family	4:59807635	4	59807635	1.81583e-06	Sobic.004G251800	59802957	59804586	-3.05	similar to Leaf senescence protein-like
Lys/Aspartate family	4:59807635	4	59807635	1.81583e-06	Sobic.004G251900	59808909	59809914	1.27	similar to Putative senescence-associated protein 5
Lys/Aspartate family	4:59807635	4	59807635	1.81583e-06	Sobic.004G252000	59810439	59813889	2.8	similar to Putative uncharacterized protein OSJNBa0072H09.7
Lys/Aspartate family	4:59807635	4	59807635	1.81583e-06	Sobic.004G252100	59814027	59816344	6.39	similar to Putative high mobility group-like nuclear protein 2
Lys/Aspartate family	4:59807635	4	59807635	1.81583e-06	Sobic.004G252200	59820576	59825050	12.94	similar to Putative uncharacterized protein
Lys/Aspartate family	4:59807635	4	59807635	1.81583e-06	Sobic.004G252250	59831331	59831552	23.7	NA
Lys/Aspartate family	4:59807635	4	59807635	1.81583e-06	Sobic.004G252300	59832888	59835086	25.25	KOG1601 - GATA-4/5/6 transcription factors (1 of 15)
Lys/Aspartate family	4:59807635	4	59807635	1.81583e-06	Sobic.004G252400	59833742	59838198	26.11	similar to Os02g0728300 protein
Lys/Aspartate family	6:2079259	6	2079259	2.78979e-06	Sobic.006G014400	2075896	2082204	-	PTHR31683:SF20 - PECTATE LYASE 1-RELATED (1 of 1)
Lys/Total	9:14566409	9	14566409	9.36603e-07	Sobic.009G085900	14570383	14573259	3.97	similar to Aquaporin TIP4-2
Lys/Total	9:14566409	9	14566409	9.36603e-07	Sobic.009G086100	14585420	14586778	19.01	similar to Putative uncharacterized protein OSJNBa0042F15.11
Lys/Total	9:14566409	9	14566409	9.36603e-07	Sobic.009G086200	14593974	14599894	27.57	similar to Os05g0232500 protein
Met	6:45398500	6	45398500	1.17891e-06	Sobic.006G084701	45364680	45373975	24.53	NA
Met	6:45398500	6	45398500	1.17891e-06	Sobic.006G084800	45401986	45402333	3.49	NA
Met	6:45398500	6	45398500	1.17891e-06	Sobic.006G084900	45411202	45411523	12.7	NA
Met/Aspartate family	1:67341815	1	67341815	2.59508e-06	Sobic.001G385800	67313884	67316618	-25.2	similar to Putative NAM (No apical meristem) protein
Met/Aspartate family	1:67341815	1	67341815	2.59508e-06	Sobic.001G385900	67327321	67329183	12.63	similar to Osr40c1 protein
Met/Aspartate family	1:67342543	1	67342543	2.53372e-06	Sobic.001G385900	67327321	67329183	13.36	similar to Osr40c1 protein
Met/Aspartate family	1:67341815	1	67341815	2.59508e-06	Sobic.001G386000	67344332	67346402	2.52	similar to Putative uncharacterized protein
Met/Aspartate family	1:67342543	1	67342543	2.53372e-06	Sobic.001G386000	67344332	67346402	1.79	similar to Putative uncharacterized protein
Met/Aspartate family	1:67341815	1	67341815	2.59508e-06	Sobic.001G386100	67357049	67362236	15.23	similar to RNA recognition motif family protein, expressed
Met/Aspartate family	1:67341815	1	67341815	2.59508e-06	Sobic.001G386200	67364810	67366984	23	similar to Thioredoxin-like 1, putative, expressed
Met/Aspartate family	4:64868529	4	64868529	9.40258e-07	Sobic.004G311600	64835082	64838833	-29.7	similar to Putative uncharacterized protein
Met/Aspartate family	4:64868529	4	64868529	9.40258e-07	Sobic.004G311750	64843889	64846480	-22.05	GLUTATHIONE S-TRANSFERASE, GST, SUPERFAMILY, GST DOMAIN CONTAINING
Met/Aspartate family	4:64868529	4	64868529	9.40258e-07	Sobic.004G311900	64865508	64880150	-	MITOGEN-ACTIVATED KINASE KINASE KINASE
Met/Aspartate family	4:64868529	4	64868529	9.40258e-07	Sobic.004G312000	64880765	64882272	12.24	similar to Pentatricopeptide (PPR) repeat-containing protein-like
Met/Aspartate family	4:64868529	4	64868529	9.40258e-07	Sobic.004G312100	64882517	64886476	13.99	similar to Os02g0770100 protein
Met/Aspartate family	5:54798644	5	54798644	1.24736e-06	Sobic.005G125400	54770158	54773326	25.32	similar to C4-dicarboxylate transporter-like protein
Met/Aspartate family	5:69690963	5	69690963	1.6313e-06	Sobic.005G209800	69663905	69665821	-25.14	similar to Putative nodule-specific protein
Met/Aspartate family	5:69690963	5	69690963	1.6313e-06	Sobic.005G209900	69672734	69675477	-15.49	Predicted protein
Met/Aspartate family	5:69690963	5	69690963	1.6313e-06	Sobic.005G210000	69680347	69685867	-5.1	PTHR11685//PTHR11685:SF131 - RBR FAMILY RING FINGER AND IBR DOMAIN-CONTAINING // SUBFAMILY NOT NAMED (1 of 6)
Met/Aspartate family	5:69690963	5	69690963	1.6313e-06	Sobic.005G210100	69689571	69693116	-	similar to Chromosome chr7 scaffold_42, whole genome shotgun sequence
Met/Aspartate family	5:69690963	5	69690963	1.6313e-06	Sobic.005G210200	69698357	69703387	7.39	K04730 - interleukin-1 receptor-associated kinase 1 (IRAK1) (1 of 26)
Met/Aspartate family	5:69690963	5	69690963	1.6313e-06	Sobic.005G210300	69704073	69706252	13.11	NA
Met/Aspartate family	5:69690963	5	69690963	1.6313e-06	Sobic.005G210350	69707375	69708691	16.41	NA
Met/Aspartate family	5:69690963	5	69690963	1.6313e-06	Sobic.005G210400	69708997	69711076	18.03	similar to H0305E08.3 protein
Met/Aspartate family	5:69690963	5	69690963	1.6313e-06	Sobic.005G210500	69711702	69716659	20.74	similar to ATP-dependent DNA helicase, RecQ family protein, expressed
Met/Aspartate family	5:69690963	5	69690963	1.6313e-06	Sobic.005G210600	69717981	69720006	27.02	similar to Expressed protein
Met/Total	1:67487163	1	67487163	1.67784e-06	Sobic.001G387300	67456762	67459950	-27.21	similar to Secondary cell wall-related glycosyltransferase family 47, putative, expressed
Met/Total	1:67487163	1	67487163	1.67784e-06	Sobic.001G387400	67461784	67462470	-24.69	NA
Met/Total	1:67487163	1	67487163	1.67784e-06	Sobic.001G387500	67462799	67466637	-20.53	weakly similar to NB-ARC domain containing protein, expressed
Met/Total	1:67487163	1	67487163	1.67784e-06	Sobic.001G387600	67472693	67476803	10.36	similar to Ethylene-insensitive-3-like protein
Met/Total	1:67487205	1	67487205	2.35974e-06	Sobic.001G387600	67472693	67476803	10.4	similar to Ethylene-insensitive-3-like protein
Met/Total	1:67487208	1	67487208	2.35974e-06	Sobic.001G387600	67472693	67476803	10.41	similar to Ethylene-insensitive-3-like protein
Met/Total	1:67487210	1	67487210	2.35974e-06	Sobic.001G387600	67472693	67476803	10.41	similar to Ethylene-insensitive-3-like protein
Met/Total	1:67487163	1	67487163	1.67784e-06	Sobic.001G387700	67494814	67497426	7.65	similar to Protease inhibitor/seed storage/LTP family protein, expressed
Met/Total	1:67487205	1	67487205	2.35974e-06	Sobic.001G387700	67494814	67497426	7.61	similar to Protease inhibitor/seed storage/LTP family protein, expressed
Met/Total	1:67487208	1	67487208	2.35974e-06	Sobic.001G387700	67494814	67497426	7.61	similar to Protease inhibitor/seed storage/LTP family protein, expressed
Met/Total	1:67487210	1	67487210	2.35974e-06	Sobic.001G387700	67494814	67497426	7.6	similar to Protease inhibitor/seed storage/LTP family protein, expressed
Met/Total	1:67487163	1	67487163	1.67784e-06	Sobic.001G387800	67500473	67506845	13.31	similar to Mitochondrial import receptor subunit TOM40, putative, expressed
Met/Total	1:67487163	1	67487163	1.67784e-06	Sobic.001G387900	67508895	67512030	21.73	similar to DnaJ domain containing protein, expressed
Met/Total	1:67487163	1	67487163	1.67784e-06	Sobic.001G388000	67513252	67520130	26.09	similar to GTPase activating protein, putative, expressed
Phe	5:61364366	5	61364366	7.4875e-07	Sobic.005G146400	61340973	61341965	-22.4	Predicted protein
Phe	5:61364366	5	61364366	7.4875e-07	Sobic.005G146533	61359556	61363324	1.04	weakly similar to Plant integral membrane protein TIGR01569 containing protein
Phe	5:61364366	5	61364366	7.4875e-07	Sobic.005G146666	61376754	61380936	12.39	PF04535 - Domain of unknown function (DUF588) (DUF588) (1 of 43)
Phe	5:61364366	5	61364366	7.4875e-07	Sobic.005G146800	61390033	61391273	25.67	PTHR10334 - CYSTEINE-RICH SECRETORY PROTEIN-RELATED (1 of 14)
Phe	6:56386475	6	56386475	1.5225e-06	Sobic.006G215600	56352751	56361081	-25.39	PF00069//PF11721//PF13855 - Protein kinase domain (Pkinase) // Di-glucose binding within endoplasmic reticulum (Malectin) // Leucine rich repeat (LRR_8) (1 of 1)
Phe	6:56366781	6	56366781	2.51767e-06	Sobic.006G215650	56366370	56367384	-	NA
Phe	6:56386475	6	56386475	1.5225e-06	Sobic.006G215650	56366370	56367384	-19.09	NA
Phe	6:56386475	6	56386475	1.5225e-06	Sobic.006G215700	56367476	56368969	-17.51	weakly similar to Putative uncharacterized protein OJ1362_G11.4
Phe	6:56386475	6	56386475	1.5225e-06	Sobic.006G215750	56368975	56369589	-16.89	NA
Phe	6:56386475	6	56386475	1.5225e-06	Sobic.006G215800	56374573	56382035	-4.44	Predicted protein
Phe	6:56386475	6	56386475	1.5225e-06	Sobic.006G215900	56382963	56385058	-1.42	weakly similar to Putative uncharacterized protein OJ1362_G11.5
Phe	6:56386475	6	56386475	1.5225e-06	Sobic.006G216000	56390944	56394072	4.47	similar to DAG protein, chloroplast, putative, expressed
Phe	6:56386475	6	56386475	1.5225e-06	Sobic.006G216100	56401369	56406321	14.89	NA
Phe	6:56386475	6	56386475	1.5225e-06	Sobic.006G216150	56406370	56407183	19.9	NA
Phe	6:56386475	6	56386475	1.5225e-06	Sobic.006G216200	56415361	56419242	28.89	Predicted protein
Phe	10:10962767	10	10962767	3.86797e-06	Sobic.010G109800	10967892	10968851	5.13	NA
Phe/Shikimate family	1:26333870	1	26333870	1.3129e-06	Sobic.001G247600	26301630	26305587	28.28	similar to GDP-mannose 3,5-epimerase 1
Phe/Shikimate family	1:69010559	1	69010559	8.87448e-09	Sobic.001G405150	68980597	68981379	-29.18	PF13837 - Myb/SANT-like DNA-binding domain (Myb_DNA-bind_4) (1 of 32)
Phe/Shikimate family	1:69010559	1	69010559	8.87448e-09	Sobic.001G405200	68982466	68984077	-26.48	similar to Putative uncharacterized protein
Phe/Shikimate family	1:69010559	1	69010559	8.87448e-09	Sobic.001G405300	68988557	69000784	-9.78	similar to Chromosome chr6 scaffold_3, whole genome shotgun sequence
Phe/Shikimate family	1:69010559	1	69010559	8.87448e-09	Sobic.001G405400	69001813	69005189	-5.37	similar to Os03g0294100 protein
Phe/Shikimate family	1:69010559	1	69010559	8.87448e-09	Sobic.001G405450	69007098	69009054	1.51	NA
Phe/Shikimate family	1:69010559	1	69010559	8.87448e-09	Sobic.001G405500	69014641	69017623	4.08	similar to Pyruvate decarboxylase isozyme 2
Phe/Shikimate family	1:69010559	1	69010559	8.87448e-09	Sobic.001G405600	69019564	69023443	9.01	K10863 - aprataxin [EC:3.-.-.-] (APTX) (1 of 1)
Phe/Shikimate family	1:69010559	1	69010559	8.87448e-09	Sobic.001G405700	69023774	69025093	13.22	similar to Os03g0293100 protein
Phe/Shikimate family	1:69010559	1	69010559	8.87448e-09	Sobic.001G405800	69028229	69032451	17.67	similar to DnaJ domain containing protein, expressed
Phe/Shikimate family	1:69010559	1	69010559	8.87448e-09	Sobic.001G405900	69037776	69040791	27.22	similar to Ran-binding protein 1, putative, expressed
Phe/Shikimate family	2:4963950	2	4963950	1.31271e-12	Sobic.002G051900	4929569	4933978	-29.97	similar to Heat shock factor RHSF5
Phe/Shikimate family	2:4963950	2	4963950	1.31271e-12	Sobic.002G052000	4934950	4935969	-27.98	EARLY LIGHT-INDUCED PROTEIN 1, CHLOROPLASTIC-RELATED
Phe/Shikimate family	2:4963950	2	4963950	1.31271e-12	Sobic.002G052100	4938649	4939979	23.97	similar to Early light-inducible protein ELIP
Phe/Shikimate family	2:4963950	2	4963950	1.31271e-12	Sobic.002G052300	4965589	4969258	1.64	NA
Phe/Shikimate family	2:4963950	2	4963950	1.31271e-12	Sobic.002G052400	4972808	4975015	8.86	similar to Putative uncharacterized protein
Phe/Shikimate family	2:4963950	2	4963950	1.31271e-12	Sobic.002G052500	4976403	4977350	12.45	NA
Phe/Shikimate family	2:4963950	2	4963950	1.31271e-12	Sobic.002G052600	4979082	4980961	15.13	NA
Phe/Shikimate family	5:33766037	5	33766037	1.73112e-06	Sobic.005G110505	33754367	33755606	10.43	NA
Phe/Shikimate family	6:11439775	6	11439775	5.10658e-09	Sobic.006G036100	11444728	11461887	4.95	K11266 - MAternally affected uncoordination (MAU2) (1 of 1)
Phe/Shikimate family	8:53200484	8	53200484	3.80065e-11	Sobic.008G119400	53197084	53198504	1.98	similar to Rapid ALkalinization Factor family protein, expressed
Phe/Shikimate family	8:53200484	8	53200484	3.80065e-11	Sobic.008G119501	53204616	53207428	4.13	NA
Phe/Shikimate family	8:53200484	8	53200484	3.80065e-11	Sobic.008G119600	53209683	53214642	9.2	PTHR23155//PTHR23155:SF485 - LEUCINE-RICH REPEAT-CONTAINING PROTEIN // SUBFAMILY NOT NAMED (1 of 5)
Pro	3:8724886	3	8724886	1.34219e-06	Sobic.003G098500	8694900	8696906	-27.98	similar to Putative uncharacterized protein
Pro	3:8724886	3	8724886	1.34219e-06	Sobic.003G098600	8697860	8699590	-25.3	similar to Putative uncharacterized protein P0439B06.28
Pro	3:8724886	3	8724886	1.34219e-06	Sobic.003G098650	8700538	8705350	-19.54	NA
Pro	3:8724886	3	8724886	1.34219e-06	Sobic.003G098700	8705099	8706200	-18.69	weakly similar to Putative uncharacterized protein
Pro	3:8724886	3	8724886	1.34219e-06	Sobic.003G098800	8708589	8711187	-13.7	similar to Putative uncharacterized protein
Pro	3:8724886	3	8724886	1.34219e-06	Sobic.003G098900	8713225	8716964	-7.92	similar to Putative uncharacterized protein
Pro	3:8724886	3	8724886	1.34219e-06	Sobic.003G099000	8716965	8720882	4	weakly similar to Os01g0111500 protein
Pro	3:8724886	3	8724886	1.34219e-06	Sobic.003G099100	8730567	8736613	5.68	similar to Os01g0111400 protein
Pro	3:8724886	3	8724886	1.34219e-06	Sobic.003G099166	8738292	8740948	13.41	similar to Putative uncharacterized protein P0439B06.22
Pro	3:8724886	3	8724886	1.34219e-06	Sobic.003G099232	8742503	8743445	17.62	NA
Pro	3:8724886	3	8724886	1.34219e-06	Sobic.003G099300	8743583	8749825	18.7	similar to Putative uncharacterized protein P0439B06.21
Pro	5:2977578	5	2977578	1.9527e-06	Sobic.005G033100	2947606	2959266	-18.31	similar to AMP-binding enzyme family protein, expressed
Pro	5:2977578	5	2977578	1.9527e-06	Sobic.005G033200	2962147	2965659	-11.92	similar to Expressed protein
Pro	5:2977578	5	2977578	1.9527e-06	Sobic.005G033300	2967417	2972272	5.31	similar to Putative MFAP1 protein
Pro	5:2977578	5	2977578	1.9527e-06	Sobic.005G033400	2987269	2990310	9.69	weakly similar to Heavy metal-associated domain containing protein, expressed
Pro	5:3605534	5	3605534	1.6317e-06	Sobic.005G039200	3583973	3588808	-16.73	PTHR23155 - LEUCINE-RICH REPEAT-CONTAINING PROTEIN (1 of 402)
Pro	5:3605534	5	3605534	1.6317e-06	Sobic.005G039350	3588809	3590406	15.13	NA
Pro	5:3605534	5	3605534	1.6317e-06	Sobic.005G039500	3607320	3611734	1.79	similar to Signal recognition particle protein, putative
Pro	5:3605534	5	3605534	1.6317e-06	Sobic.005G039600	3613149	3615968	7.62	similar to Putative uncharacterized protein
Pro	5:3605534	5	3605534	1.6317e-06	Sobic.005G039700	3616447	3621092	10.91	similar to Rac GTPase activating protein 1
Pro	5:3605534	5	3605534	1.6317e-06	Sobic.005G039800	3621954	3622247	16.42	NA
Pro	5:3605534	5	3605534	1.6317e-06	Sobic.005G039900	3626432	3627100	20.9	weakly similar to Putative uncharacterized protein
Pro	5:3605534	5	3605534	1.6317e-06	Sobic.005G040000	3631550	3632242	26.02	NA
Pro	9:1462350	9	1462350	2.65641e-06	Sobic.009G015300	1435167	1437402	-24.9	PTHR32468:SF10 - CATION/H(+) ANTIPORTER 20 (1 of 2)
Pro	9:1462350	9	1462350	2.65641e-06	Sobic.009G015400	1450468	1456925	-5.37	PTHR32468:SF10 - CATION/H(+) ANTIPORTER 20 (1 of 2)
Pro	9:1462350	9	1462350	2.65641e-06	Sobic.009G015500	1458024	1459505	-2.79	NA
Pro	9:1462299	9	1462299	1.10709e-06	Sobic.009G015600	1461880	1462963	-	NA
Pro	9:1462304	9	1462304	1.10709e-06	Sobic.009G015600	1461880	1462963	-	NA
Pro	9:1462341	9	1462341	9.45027e-07	Sobic.009G015600	1461880	1462963	-	NA
Pro	9:1462344	9	1462344	9.45027e-07	Sobic.009G015600	1461880	1462963	-	NA
Pro	9:1462350	9	1462350	2.65641e-06	Sobic.009G015600	1461880	1462963	-	NA
Pro	9:1462350	9	1462350	2.65641e-06	Sobic.009G015700	1474889	1477101	12.59	similar to Actin-depolymerizing factor 7
Pro	9:1462350	9	1462350	2.65641e-06	Sobic.009G015800	1477196	1480645	14.9	similar to BRI1-KD interacting protein 130
Pro	9:1462350	9	1462350	2.65641e-06	Sobic.009G015900	1485210	1486439	22.91	similar to Probable histone H2A.6
Pro	9:1462350	9	1462350	2.65641e-06	Sobic.009G016000	1486647	1490500	24.35	similar to Putative inorganic pyrophosphatase
Pro	10:22050836	10	22050836	2.48211e-06	Sobic.010G137500	22018972	22041564	9.27	PTHR23155//PTHR23155:SF579 - LEUCINE-RICH REPEAT-CONTAINING PROTEIN // SUBFAMILY NOT NAMED (1 of 9)
Pro	10:22050836	10	22050836	2.48211e-06	Sobic.010G137600	22078757	22093507	27.92	NA
Pro/Glutamate family	1:62265668	1	62265668	3.17273e-07	Sobic.001G333600	62233525	62239134	-26.53	similar to Membrane-anchored ubiquitin-fold protein 1 precursor
Pro/Glutamate family	1:62265668	1	62265668	3.17273e-07	Sobic.001G333700	62242791	62245085	-20.58	weakly similar to Putative uncharacterized protein
Pro/Glutamate family	1:62265668	1	62265668	3.17273e-07	Sobic.001G333800	62246955	62250776	-14.89	similar to Putative uncharacterized protein
Pro/Glutamate family	1:62265668	1	62265668	3.17273e-07	Sobic.001G333900	62253704	62259145	-6.52	similar to Diacylglycerol kinase 1, putative
Pro/Glutamate family	1:62265668	1	62265668	3.17273e-07	Sobic.001G334001	62264627	62269096	-	NA
Pro/Glutamate family	1:62265668	1	62265668	3.17273e-07	Sobic.001G334100	62270721	62276003	5.05	similar to 1-(5-phosphoribosyl)-5-[(5-phosphoribosylamino)methylideneamino] imidazole-4-carboxamide isomerase, chloroplast precursor
Pro/Glutamate family	1:62265668	1	62265668	3.17273e-07	Sobic.001G334150	62279533	62280786	13.87	NA
Pro/Glutamate family	1:62265668	1	62265668	3.17273e-07	Sobic.001G334200	62287500	62291046	21.83	similar to Integral membrane protein DUF6 containing protein, expressed
Pro/Glutamate family	1:62265668	1	62265668	3.17273e-07	Sobic.001G334300	62295150	62297144	29.48	similar to 40S ribosomal protein S19
Pro/Glutamate family	3:4492088	3	4492088	1.1876e-06	Sobic.003G048500	4469847	4473953	-18.14	similar to Biostress-resistance-related protein
Pro/Glutamate family	3:4492088	3	4492088	1.1876e-06	Sobic.003G048600	4474015	4477768	-14.32	similar to Monothiol glutaredoxin-S4 precursor
Pro/Glutamate family	3:4492088	3	4492088	1.1876e-06	Sobic.003G048700	4480389	4484359	-7.73	similar to Putative serine/threonine-specific protein kinase ATPK64
Pro/Glutamate family	3:4492088	3	4492088	1.1876e-06	Sobic.003G048900	4487899	4506317	-	NA
Pro/Glutamate family	3:4504702	3	4504702	9.36426e-07	Sobic.003G048900	4487899	4506317	-	NA
Pro/Glutamate family	3:4492088	3	4492088	1.1876e-06	Sobic.003G049000	4498884	4500401	6.8	Predicted protein
Pro/Glutamate family	3:4499947	3	4499947	1.84787e-06	Sobic.003G049000	4498884	4500401	-	Predicted protein
Pro/Glutamate family	3:4492088	3	4492088	1.1876e-06	Sobic.003G049100	4500499	4503934	8.41	PTHR10869:SF55 - OXOGLUTARATE/IRON-DEPENDENT OXYGENASE (1 of 2)
Pro/Glutamate family	3:4492088	3	4492088	1.1876e-06	Sobic.003G049200	4507218	4512001	15.13	similar to Chromosome chr11 scaffold_13, whole genome shotgun sequence
Pro/Glutamate family	3:4492088	3	4492088	1.1876e-06	Sobic.003G049300	4512626	4514842	20.54	similar to Putative uncharacterized protein
Pro/Glutamate family	3:4492088	3	4492088	1.1876e-06	Sobic.003G049400	4517187	4518653	25.1	similar to Os01g0174000 protein
Pro/Glutamate family	3:4492088	3	4492088	1.1876e-06	Sobic.003G049500	4519257	4524669	27.17	PTHR24223:SF181 - ABC TRANSPORTER C FAMILY MEMBER 3-RELATED (1 of 3)
Pro/Glutamate family	5:2977578	5	2977578	7.29958e-07	Sobic.005G033100	2947606	2959266	-18.31	similar to AMP-binding enzyme family protein, expressed
Pro/Glutamate family	5:2977578	5	2977578	7.29958e-07	Sobic.005G033200	2962147	2965659	-11.92	similar to Expressed protein
Pro/Glutamate family	5:2977578	5	2977578	7.29958e-07	Sobic.005G033300	2967417	2972272	5.31	similar to Putative MFAP1 protein
Pro/Glutamate family	5:2977578	5	2977578	7.29958e-07	Sobic.005G033400	2987269	2990310	9.69	weakly similar to Heavy metal-associated domain containing protein, expressed
Pro/Glutamate family	5:3605534	5	3605534	9.90317e-07	Sobic.005G039200	3583973	3588808	-16.73	PTHR23155 - LEUCINE-RICH REPEAT-CONTAINING PROTEIN (1 of 402)
Pro/Glutamate family	5:3605534	5	3605534	9.90317e-07	Sobic.005G039350	3588809	3590406	15.13	NA
Pro/Glutamate family	5:3605534	5	3605534	9.90317e-07	Sobic.005G039500	3607320	3611734	1.79	similar to Signal recognition particle protein, putative
Pro/Glutamate family	5:3605534	5	3605534	9.90317e-07	Sobic.005G039600	3613149	3615968	7.62	similar to Putative uncharacterized protein
Pro/Glutamate family	5:3605534	5	3605534	9.90317e-07	Sobic.005G039700	3616447	3621092	10.91	similar to Rac GTPase activating protein 1
Pro/Glutamate family	5:3605534	5	3605534	9.90317e-07	Sobic.005G039800	3621954	3622247	16.42	NA
Pro/Glutamate family	5:3605534	5	3605534	9.90317e-07	Sobic.005G039900	3626432	3627100	20.9	weakly similar to Putative uncharacterized protein
Pro/Glutamate family	5:3605534	5	3605534	9.90317e-07	Sobic.005G040000	3631550	3632242	26.02	NA
Pro/Glutamate family	8:5993722	8	5993722	4.32694e-08	Sobic.008G057300	5976179	5985705	-8.02	PTHR27000:SF204 - PHYTOSULFOKINE RECEPTOR 1 (1 of 2)
Pro/Glutamate family	8:5993736	8	5993736	5.8443e-07	Sobic.008G057300	5976179	5985705	-8.03	PTHR27000:SF204 - PHYTOSULFOKINE RECEPTOR 1 (1 of 2)
Pro/Glutamate family	8:5993720	8	5993720	4.32694e-08	Sobic.008G057400	5986804	5989601	4.12	PF00069//PF00954//PF01453//PF08276 - Protein kinase domain (Pkinase) // S-locus glycoprotein domain (S_locus_glycop) // D-mannose binding lectin (B_lectin) // PAN-like domain (PAN_2) (1 of 32)
Pro/Glutamate family	8:5993722	8	5993722	4.32694e-08	Sobic.008G057400	5986804	5989601	4.12	PF00069//PF00954//PF01453//PF08276 - Protein kinase domain (Pkinase) // S-locus glycoprotein domain (S_locus_glycop) // D-mannose binding lectin (B_lectin) // PAN-like domain (PAN_2) (1 of 32)
Pro/Glutamate family	8:5993736	8	5993736	5.8443e-07	Sobic.008G057400	5986804	5989601	4.14	PF00069//PF00954//PF01453//PF08276 - Protein kinase domain (Pkinase) // S-locus glycoprotein domain (S_locus_glycop) // D-mannose binding lectin (B_lectin) // PAN-like domain (PAN_2) (1 of 32)
Pro/Glutamate family	8:5993720	8	5993720	4.32694e-08	Sobic.008G057500	5994822	6001133	1.1	similar to Aldehyde dehydrogenase family protein, expressed
Pro/Glutamate family	8:5993722	8	5993722	4.32694e-08	Sobic.008G057500	5994822	6001133	1.1	similar to Aldehyde dehydrogenase family protein, expressed
Pro/Glutamate family	8:5993736	8	5993736	5.8443e-07	Sobic.008G057500	5994822	6001133	1.09	similar to Aldehyde dehydrogenase family protein, expressed
Pro/Glutamate family	8:5993722	8	5993722	4.32694e-08	Sobic.008G057600	6003013	6006719	9.29	similar to Putative uncharacterized protein
Pro/Glutamate family	8:5993736	8	5993736	5.8443e-07	Sobic.008G057600	6003013	6006719	9.28	similar to Putative uncharacterized protein
Pro/Glutamate family	8:5993722	8	5993722	4.32694e-08	Sobic.008G057700	6006851	6008734	13.13	Predicted protein
Pro/Glutamate family	8:5993736	8	5993736	5.8443e-07	Sobic.008G057700	6006851	6008734	13.12	Predicted protein
Pro/Glutamate family	8:5993722	8	5993722	4.32694e-08	Sobic.008G057800	6013467	6018006	19.75	similar to Dehydration-responsive protein, putative
Pro/Glutamate family	8:5993736	8	5993736	5.8443e-07	Sobic.008G057800	6013467	6018006	19.73	similar to Dehydration-responsive protein, putative
Pro/Glutamate family	8:5993722	8	5993722	4.32694e-08	Sobic.008G057900	6023320	6027434	29.6	similar to Probable L-ascorbate peroxidase 6, chloroplast precursor
Pro/Glutamate family	8:5993736	8	5993736	5.8443e-07	Sobic.008G057900	6023320	6027434	29.58	similar to Probable L-ascorbate peroxidase 6, chloroplast precursor
Pro/Glutamate family	8:53330041	8	53330041	1.37848e-06	Sobic.008G120200	53337410	53337892	7.37	NA
Pro/Glutamate family	10:18772518	10	18772518	2.01855e-06	Sobic.010G133150	18750977	18751493	21.03	NA
Pro/Glutamate family	10:18772518	10	18772518	2.01855e-06	Sobic.010G133200	18765375	18766373	6.15	NA
Pro/Glutamate family	10:18772518	10	18772518	2.01855e-06	Sobic.010G133225	18768206	18768980	3.54	NA
Pro/Glutamate family	10:20385541	10	20385541	9.37141e-07	Sobic.010G135900	20415336	20417082	29.8	NA
Pro/Glutamate family	10:22050836	10	22050836	1.6402e-08	Sobic.010G137500	22018972	22041564	9.27	PTHR23155//PTHR23155:SF579 - LEUCINE-RICH REPEAT-CONTAINING PROTEIN // SUBFAMILY NOT NAMED (1 of 9)
Pro/Glutamate family	10:22050836	10	22050836	1.6402e-08	Sobic.010G137600	22078757	22093507	27.92	NA
Pro/Glutamate family	10:27166741	10	27166741	1.45412e-06	Sobic.010G140500	27155811	27185775	-	similar to Armadillo repeat containing protein-like
Pro/Glutamate family	10:27894281	10	27894281	3.33023e-07	Sobic.010G140600	27920444	27926002	26.16	similar to BolA-like
Pro/Total	5:2977578	5	2977578	3.35687e-07	Sobic.005G033100	2947606	2959266	-18.31	similar to AMP-binding enzyme family protein, expressed
Pro/Total	5:2977578	5	2977578	3.35687e-07	Sobic.005G033200	2962147	2965659	-11.92	similar to Expressed protein
Pro/Total	5:2977578	5	2977578	3.35687e-07	Sobic.005G033300	2967417	2972272	5.31	similar to Putative MFAP1 protein
Pro/Total	5:2977578	5	2977578	3.35687e-07	Sobic.005G033400	2987269	2990310	9.69	weakly similar to Heavy metal-associated domain containing protein, expressed
Pro/Total	9:2187153	9	2187153	2.14475e-06	Sobic.009G024200	2158718	2161916	-25.24	similar to Putative uncharacterized protein
Pro/Total	9:2187153	9	2187153	2.14475e-06	Sobic.009G024300	2163642	2167461	-19.69	similar to Putative transmembrane protein
Pro/Total	9:2187153	9	2187153	2.14475e-06	Sobic.009G024400	2167554	2171278	-15.88	similar to Putative transcription factor IIIA
Pro/Total	9:2187153	9	2187153	2.14475e-06	Sobic.009G024500	2172124	2173245	-13.91	similar to Putative uncharacterized protein
Pro/Total	9:2187153	9	2187153	2.14475e-06	Sobic.009G024600	2179301	2183620	3.53	PTHR32467:SF29 - ETHYLENE-RESPONSIVE TRANSCRIPTION FACTOR RAP2-7 (1 of 1)
Pro/Total	9:2187153	9	2187153	2.14475e-06	Sobic.009G024650	2191418	2193521	4.27	PTHR11926//PTHR11926:SF402 - GLUCOSYL/GLUCURONOSYL TRANSFERASES // SUBFAMILY NOT NAMED (1 of 2)
Pro/Total	9:2187153	9	2187153	2.14475e-06	Sobic.009G024700	2210568	2213016	23.42	PTHR24078:SF279 - DUPLICATED SANT DNA-BINDING DOMAIN-CONTAINING PROTEIN (1 of 8)
Pro/Total	10:6361182	10	6361182	2.90633e-06	Sobic.010G077000	6338869	6346839	-14.34	similar to Putative receptor protein kinase
Pro/Total	10:6361182	10	6361182	2.90633e-06	Sobic.010G077100	6361602	6370052	0.42	similar to Aminoalcoholphosphotransferase
Pro/Total	10:6361182	10	6361182	2.90633e-06	Sobic.010G077200	6374926	6376839	13.74	similar to Putative growth-regulating factor 1
Pro/Total	10:6361182	10	6361182	2.90633e-06	Sobic.010G077225	6378227	6380558	17.05	NA
Pro/Total	10:20385541	10	20385541	7.93522e-07	Sobic.010G135900	20415336	20417082	29.8	NA
Pro/Total	10:22050836	10	22050836	6.01207e-07	Sobic.010G137500	22018972	22041564	9.27	PTHR23155//PTHR23155:SF579 - LEUCINE-RICH REPEAT-CONTAINING PROTEIN // SUBFAMILY NOT NAMED (1 of 9)
Pro/Total	10:22050836	10	22050836	6.01207e-07	Sobic.010G137600	22078757	22093507	27.92	NA
Pro/Total	10:27894281	10	27894281	2.23382e-06	Sobic.010G140600	27920444	27926002	26.16	similar to BolA-like
Pyruvate family	4:52468637	4	52468637	2.77834e-06	Sobic.004G172000	52438395	52440362	-28.28	PF03108 - MuDR family transposase (DBD_Tnp_Mut) (1 of 1)
Pyruvate family	4:52468637	4	52468637	2.77834e-06	Sobic.004G172100	52449747	52453656	-14.98	similar to Putative receptor protein kinase PERK1
Pyruvate family	4:52468637	4	52468637	2.77834e-06	Sobic.004G172201	52462347	52463134	-5.5	NA
Pyruvate family	4:52468637	4	52468637	2.77834e-06	Sobic.004G172300	52465547	52466854	-1.78	NA
Pyruvate family	4:52468637	4	52468637	2.77834e-06	Sobic.004G172350	52468758	52470122	0.12	NA
Pyruvate family	4:52468637	4	52468637	2.77834e-06	Sobic.004G172400	52472372	52478712	3.74	Predicted protein
Pyruvate family	6:58784171	6	58784171	1.18065e-06	Sobic.006G248000	58752278	58756227	-27.94	PTHR11525//PTHR11525:SF4 - FARNESYL-PYROPHOSPHATE SYNTHETASE // SUBFAMILY NOT NAMED (1 of 1)
Pyruvate family	6:58784171	6	58784171	1.18065e-06	Sobic.006G248100	58758117	58760732	-23.44	PTHR21493//PTHR21493:SF144 - CGI-141-RELATED/LIPASE CONTAINING PROTEIN // SUBFAMILY NOT NAMED (1 of 1)
Pyruvate family	6:58784171	6	58784171	1.18065e-06	Sobic.006G248200	58761944	58762485	-21.69	similar to Putative uncharacterized protein
Pyruvate family	6:58784171	6	58784171	1.18065e-06	Sobic.006G248300	58764200	58767760	-16.41	similar to Lipoxygenase
Pyruvate family	6:58784171	6	58784171	1.18065e-06	Sobic.006G248350	58769277	58774798	-9.37	NA
Pyruvate family	6:58784171	6	58784171	1.18065e-06	Sobic.006G248400	58780954	58786603	-	similar to OSIGBa0132E09-OSIGBa0108L24.1 protein
Pyruvate family	6:58784171	6	58784171	1.18065e-06	Sobic.006G248450	58788331	58789520	4.16	NA
Pyruvate family	6:58784171	6	58784171	1.18065e-06	Sobic.006G248500	58788728	58791079	4.56	similar to OSIGBa0132E09-OSIGBa0108L24.2 protein
Pyruvate family	6:58784171	6	58784171	1.18065e-06	Sobic.006G248600	58793125	58800314	8.95	NA
Pyruvate family	6:58784171	6	58784171	1.18065e-06	Sobic.006G248700	58801617	58807226	17.45	KOG0651 - 26S proteasome regulatory complex, ATPase RPT4 (1 of 3)
Pyruvate family	6:58784171	6	58784171	1.18065e-06	Sobic.006G248801	58807638	58808840	23.47	PTHR14155:SF123 - RING-H2 FINGER PROTEIN ATL47 (1 of 3)
Pyruvate family	6:58784171	6	58784171	1.18065e-06	Sobic.006G248900	58810442	58812118	26.27	K14849 - ribosomal RNA-processing protein 1 (RRP1) (1 of 1)
Pyruvate family	6:58784171	6	58784171	1.18065e-06	Sobic.006G249000	58812909	58816157	28.74	similar to OSIGBa0132E09-OSIGBa0108L24.8 protein
Pyruvate family	8:2907497	8	2907497	2.29151e-06	Sobic.008G032200	2880076	2885461	-22.04	NA
Pyruvate family	8:2907497	8	2907497	2.29151e-06	Sobic.008G032300	2885844	2893634	-13.86	similar to Dual-specificity protein-like phosphatase 3
Pyruvate family	8:2907497	8	2907497	2.29151e-06	Sobic.008G032400	2894577	2895954	-11.54	Predicted protein
Pyruvate family	8:2907497	8	2907497	2.29151e-06	Sobic.008G032500	2895929	2903460	-4.04	similar to Expressed protein
Pyruvate family	8:2907497	8	2907497	2.29151e-06	Sobic.008G032600	2903619	2906189	-1.31	similar to Os12g0112200 protein
Pyruvate family	8:2907497	8	2907497	2.29151e-06	Sobic.008G032701	2907173	2921312	-	PF00403 - Heavy-metal-associated domain (HMA) (1 of 75)
Pyruvate family	9:57902114	9	57902114	5.62394e-07	Sobic.009G242100	57869640	57875363	-26.75	PTHR31342:SF7 - PROTEIN CHUP1, CHLOROPLASTIC (1 of 1)
Pyruvate family	9:57902114	9	57902114	5.62394e-07	Sobic.009G242200	57877842	57883218	-18.9	similar to Mitogen-activated protein kinase 17
Pyruvate family	9:57902114	9	57902114	5.62394e-07	Sobic.009G242250	57890244	57891399	-10.71	NA
Pyruvate family	9:57902114	9	57902114	5.62394e-07	Sobic.009G242300	57899419	57900289	-1.82	similar to 60S acidic ribosomal protein P2A
Pyruvate family	9:57902114	9	57902114	5.62394e-07	Sobic.009G242400	57902029	57905627	-	similar to 40S ribosomal protein S12
Pyruvate family	9:57902114	9	57902114	5.62394e-07	Sobic.009G242501	57908190	57909947	6.08	similar to Os01g0642600 protein
Pyruvate family	9:57902114	9	57902114	5.62394e-07	Sobic.009G242600	57914633	57918884	12.52	K15889 - prenylcysteine alpha-carboxyl methylesterase (PCME) (1 of 3)
Pyruvate family	9:57902114	9	57902114	5.62394e-07	Sobic.009G242700	57919723	57920642	17.61	similar to Putative uncharacterized protein OJ1126_B10.8
Pyruvate family	9:57902114	9	57902114	5.62394e-07	Sobic.009G242800	57922001	57925947	19.89	similar to Putative uncharacterized protein
Pyruvate family	9:57902114	9	57902114	5.62394e-07	Sobic.009G242900	57929325	57936036	27.21	similar to Putative uncharacterized protein OJ1126_B10.10
Pyruvate family	10:54084249	10	54084249	1.78922e-06	Sobic.010G197500	54053675	54058568	-25.68	similar to Potassium transporter 10
Pyruvate family	10:54084249	10	54084249	1.78922e-06	Sobic.010G197566	54060915	54065679	18.57	NA
Pyruvate family	10:54084249	10	54084249	1.78922e-06	Sobic.010G197632	54090819	54091407	6.57	NA
Pyruvate family	10:54084249	10	54084249	1.78922e-06	Sobic.010G197700	54097649	54099647	13.4	weakly similar to Putative Cytochrome P450 77A3
Pyruvate family	10:54084249	10	54084249	1.78922e-06	Sobic.010G197800	54108777	54109182	24.53	PTHR31833:SF2 - UPF0690 PROTEIN C1ORF52 (1 of 1)
Pyruvate family	10:54084249	10	54084249	1.78922e-06	Sobic.010G197900	54109275	54111679	25.03	PTHR36366:SF1 - PROTEIN RDM1 (1 of 1)
Pyruvate family	10:54084249	10	54084249	1.78922e-06	Sobic.010G198000	54112865	54118570	28.62	similar to Chromosome chr14 scaffold_9, whole genome shotgun sequence
Pyruvate family	10:54412339	10	54412339	1.89463e-06	Sobic.010G201100	54387809	54388701	-23.64	weakly similar to Putative uncharacterized protein
Pyruvate family	10:54412339	10	54412339	1.89463e-06	Sobic.010G201200	54402415	54406166	6.17	NA
Pyruvate family	10:54412339	10	54412339	1.89463e-06	Sobic.010G201266	54428668	54430301	16.33	K05573 - NAD(P)H-quinone oxidoreductase subunit 2 (ndhB) (1 of 1)
Pyruvate family	10:54412339	10	54412339	1.89463e-06	Sobic.010G201332	54430492	54430839	18.15	NA
Pyruvate family	10:54412339	10	54412339	1.89463e-06	Sobic.010G211300	55436839	55440828	-24.65	similar to Protein phosphatase type-2C
Ser	1:7722136	1	7722136	2.60875e-06	Sobic.001G100900	7684582	7694636	-27.5	3.4.21.107 - Peptidase Do / Protease Do (1 of 18)
Ser	1:7722136	1	7722136	2.60875e-06	Sobic.001G101000	7713783	7721813	-	3.4.21.108 - HtrA2 peptidase / Serine proteinase OMI (1 of 6)
Ser	1:7722167	1	7722167	1.40356e-06	Sobic.001G101000	7713783	7721813	-	3.4.21.108 - HtrA2 peptidase / Serine proteinase OMI (1 of 6)
Ser	1:7722136	1	7722136	2.60875e-06	Sobic.001G101100	7725812	7731037	3.68	similar to Mitochondrial carrier protein-like protein
Ser	1:7722136	1	7722136	2.60875e-06	Sobic.001G101200	7733394	7734128	11.26	similar to Expressed protein
Ser	1:7722136	1	7722136	2.60875e-06	Sobic.001G101300	7736496	7736851	14.36	similar to Putative uncharacterized protein
Ser	1:7722136	1	7722136	2.60875e-06	Sobic.001G101400	7737358	7738896	15.22	similar to Expressed protein
Ser	1:7722136	1	7722136	2.60875e-06	Sobic.001G101500	7746529	7751056	24.39	similar to Os03g0733800 protein
Ser	4:1351183	4	1351183	2.01899e-06	Sobic.004G016700	1320732	1321756	-29.43	similar to Expressed protein
Ser	4:1351183	4	1351183	2.01899e-06	Sobic.004G016800	1321951	1328531	-22.65	similar to Putative serine/threonine protein kinase
Ser	4:1351183	4	1351183	2.01899e-06	Sobic.004G016900	1337266	1341010	-10.17	similar to Os09g0543100 protein
Ser	4:1351183	4	1351183	2.01899e-06	Sobic.004G017000	1347959	1350371	-0.81	Leucine Rich Repeat (LRR_1) // Leucine rich repeat (LRR_8)
Ser	4:1351183	4	1351183	2.01899e-06	Sobic.004G017100	1354556	1356998	3.37	METHYLTRANSFERASE-LIKE PROTEIN 23
Ser	4:1351183	4	1351183	2.01899e-06	Sobic.004G017200	1359247	1360417	8.06	NA
Ser	4:1351183	4	1351183	2.01899e-06	Sobic.004G017300	1361183	1365863	10	similar to Putative uncharacterized protein
Ser	4:1351183	4	1351183	2.01899e-06	Sobic.004G017400	1366075	1368796	14.89	PTHR13651:SF0 - PROTEIN FAM206A (1 of 1)
Ser	4:1351183	4	1351183	2.01899e-06	Sobic.004G017500	1370526	1374003	19.34	weakly similar to BHLH protein-like
Ser	4:1351183	4	1351183	2.01899e-06	Sobic.004G017600	1379228	1380149	28.05	similar to Putative uncharacterized protein
Ser	6:513092	6	513092	1.17289e-06	Sobic.006G002900	484009	487940	-25.15	similar to OSJNBa0094O15.15 protein
Ser	6:513092	6	513092	1.17289e-06	Sobic.006G003000	493293	495354	-17.74	similar to B0616E02-H0507E05.1 protein
Ser	6:513092	6	513092	1.17289e-06	Sobic.006G003100	498017	499742	-13.35	similar to B0616E02-H0507E05.2 protein
Ser	6:513092	6	513092	1.17289e-06	Sobic.006G003200	508884	510035	3.06	similar to Class III peroxidase 52 precursor
Ser	6:513092	6	513092	1.17289e-06	Sobic.006G003300	526239	530307	13.15	similar to B0616E02-H0507E05.4 protein
Ser	6:513092	6	513092	1.17289e-06	Sobic.006G003350	530445	531716	17.35	NA
Ser	6:513092	6	513092	1.17289e-06	Sobic.006G003400	533476	536872	20.38	similar to B0616E02-H0507E05.3 protein
Ser	8:2907497	8	2907497	2.78719e-06	Sobic.008G032200	2880076	2885461	-22.04	NA
Ser	8:2907497	8	2907497	2.78719e-06	Sobic.008G032300	2885844	2893634	-13.86	similar to Dual-specificity protein-like phosphatase 3
Ser	8:2907497	8	2907497	2.78719e-06	Sobic.008G032400	2894577	2895954	-11.54	Predicted protein
Ser	8:2907497	8	2907497	2.78719e-06	Sobic.008G032500	2895929	2903460	-4.04	similar to Expressed protein
Ser	8:2907497	8	2907497	2.78719e-06	Sobic.008G032600	2903619	2906189	-1.31	similar to Os12g0112200 protein
Ser	8:2907497	8	2907497	2.78719e-06	Sobic.008G032701	2907173	2921312	-	PF00403 - Heavy-metal-associated domain (HMA) (1 of 75)
Ser family	1:2111536	1	2111536	2.23095e-07	Sobic.001G026700	2082677	2085528	-26.01	similar to Expressed protein
Ser family	1:2111536	1	2111536	2.23095e-07	Sobic.001G026800	2094324	2098430	-13.11	similar to Glycoside hydrolase family 28 protein, putative, expressed
Ser family	1:2111536	1	2111536	2.23095e-07	Sobic.001G026900	2098594	2101900	-9.64	3.5.4.3 - Guanine deaminase / Guanine aminase
Ser family	1:2111536	1	2111536	2.23095e-07	Sobic.001G026950	2106063	2106545	-4.99	NA
Ser family	1:2111536	1	2111536	2.23095e-07	Sobic.001G027000	2111441	2113889	-	NA
Ser family	1:2111536	1	2111536	2.23095e-07	Sobic.001G027100	2117619	2124838	6.08	flap endonuclease-1 (FEN1, RAD2)
Ser family	1:2111536	1	2111536	2.23095e-07	Sobic.001G027200	2126385	2126958	14.85	NA
Ser family	1:2111536	1	2111536	2.23095e-07	Sobic.001G027300	2127305	2135140	15.77	similar to Expressed protein
Ser family	1:2111536	1	2111536	2.23095e-07	Sobic.001G027400	2133101	2133376	21.57	NA
Ser family	1:2111536	1	2111536	2.23095e-07	Sobic.001G027500	2133792	2134894	22.26	similar to Expressed protein
Ser family	1:2111536	1	2111536	2.23095e-07	Sobic.001G027600	2135954	2137994	24.42	similar to 50S ribosomal protein L18, chloroplast precursor
Ser family	1:2111536	1	2111536	2.23095e-07	Sobic.001G027700	2139495	2140578	27.96	similar to Putative uncharacterized protein
Ser family	1:6054823	1	6054823	2.92078e-06	Sobic.001G078800	6046180	6053223	1.6	similar to Serine/threonine-protein kinase SAPK8
Ser family	1:6054825	1	6054825	1.39967e-06	Sobic.001G078800	6046180	6053223	1.6	similar to Serine/threonine-protein kinase SAPK8
Ser family	1:6054823	1	6054823	2.92078e-06	Sobic.001G078900	6060777	6062851	5.95	similar to Putative Myb-like DNA-binding protein
Ser family	1:6054825	1	6054825	1.39967e-06	Sobic.001G078900	6060777	6062851	5.95	similar to Putative Myb-like DNA-binding protein
Ser family	1:30450051	1	30450051	1.55587e-06	Sobic.001G257400	30445839	30449996	-0.06	similar to Os10g0396300 protein
Ser family	1:30450051	1	30450051	1.55587e-06	Sobic.001G257600	30455291	30456872	5.24	NA
Ser family	1:30450051	1	30450051	1.55587e-06	Sobic.001G257650	30461724	30464527	11.67	NA
Ser family	1:30450051	1	30450051	1.55587e-06	Sobic.001G257700	30464819	30468767	14.77	weakly similar to Putative uncharacterized protein
Ser family	1:30450051	1	30450051	1.55587e-06	Sobic.001G257800	30474125	30525429	24.07	MYOSIN
Ser family	1:58136041	1	58136041	2.08172e-06	Sobic.001G299900	58110680	58112132	-23.91	K02705 - photosystem II CP43 chlorophyll apoprotein (psbC) (1 of 4)
Ser family	1:58136041	1	58136041	2.08172e-06	Sobic.001G300000	58113504	58117347	-18.69	NA
Ser family	1:58136041	1	58136041	2.08172e-06	Sobic.001G300033	58134748	58136755	-	ZINC FINGER CCHC DOMAIN CONTAINING PROTEIN
Ser family	1:58136041	1	58136041	2.08172e-06	Sobic.001G300066	58140048	58142748	4.01	NA
Ser family	1:58136041	1	58136041	2.08172e-06	Sobic.001G300100	58153963	58157938	17.92	NA
Ser family	1:58136041	1	58136041	2.08172e-06	Sobic.001G300201	58160860	58167872	24.82	TRANSCRIPTION FACTOR UNE10
Ser family	1:58136041	1	58136041	2.08172e-06	Sobic.001G300301	58162275	58164703	26.23	NA
Ser family	3:53053368	3	53053368	1.31699e-06	Sobic.003G201300	53025154	53026349	-27.02	ALPHA-CRYSTALLIN DOMAIN OF HEAT SHOCK PROTEIN-CONTAINING PROTEIN (1 of 1)
Ser family	3:53053368	3	53053368	1.31699e-06	Sobic.003G201400	53029101	53031945	-21.42	weakly similar to Putative uncharacterized protein
Ser family	3:53053368	3	53053368	1.31699e-06	Sobic.003G201500	53032278	53034574	-18.79	similar to Outer plastidial membrane protein porin
Ser family	3:53053368	3	53053368	1.31699e-06	Sobic.003G201600	53039633	53040945	12.42	similar to Putative uncharacterized protein
Ser family	4:1649861	4	1649861	1.82049e-06	Sobic.004G020800	1616973	1621133	-28.73	similar to Putative uncharacterized protein
Ser family	4:1649861	4	1649861	1.82049e-06	Sobic.004G020900	1622847	1630367	-19.49	K16287 - ubiquitin-like-specific protease 1C/D [EC:3.4.22.68] (ULP1C_D) (1 of 5)
Ser family	4:1649861	4	1649861	1.82049e-06	Sobic.004G021000	1633915	1638974	-10.89	similar to Cyclin-dependent kinase A-2
Ser family	4:1649861	4	1649861	1.82049e-06	Sobic.004G021100	1640278	1644552	-5.31	similar to Putative uncharacterized protein
Ser family	4:1649861	4	1649861	1.82049e-06	Sobic.004G021200	1645060	1648384	1.48	similar to Putative uncharacterized protein
Ser family	4:1649861	4	1649861	1.82049e-06	Sobic.004G021300	1651064	1656081	1.2	similar to Os02g0123500 protein
Ser family	4:1649861	4	1649861	1.82049e-06	Sobic.004G021400	1663028	1665669	13.17	similar to Endoglucanase 4 precursor
Ser family	4:1649861	4	1649861	1.82049e-06	Sobic.004G021500	1669748	1670351	19.89	PF00280 - Potato inhibitor I family (potato_inhibit) (1 of 39)
Ser family	4:67904466	4	67904466	1.38128e-06	Sobic.004G350200	67887717	67893640	10.83	similar to KH domain-containing protein NOVA-like
Ser family	4:67904466	4	67904466	1.38128e-06	Sobic.004G350300	67909245	67913847	4.78	similar to NAC-like protein
Ser family	7:59708206	7	59708206	5.57125e-07	Sobic.007G162700	59682179	59683345	-24.86	similar to AP2-domain DNA-binding protein-like
Ser family	7:59708206	7	59708206	5.57125e-07	Sobic.007G162800	59690507	59694076	-14.13	similar to Putative uncharacterized protein
Ser family	7:59708206	7	59708206	5.57125e-07	Sobic.007G163001	59712524	59722156	4.32	NA
Ser family	7:59708206	7	59708206	5.57125e-07	Sobic.007G163100	59730719	59749288	22.51	K14972 - PAX-interacting protein 1 (PAXIP1, PTIP) (1 of 1)
Ser family	8:6768281	8	6768281	2.35152e-06	Sobic.008G063000	6789930	6797354	21.65	similar to Expressed protein
Ser family	8:6768281	8	6768281	2.35152e-06	Sobic.008G063100	6797841	6799179	29.56	similar to Thioredoxin M-type, chloroplast precursor
Ser family	8:52711670	8	52711670	1.35066e-06	Sobic.008G117000	52701740	52711594	-	PTHR23155//PTHR23155:SF621 - LEUCINE-RICH REPEAT-CONTAINING PROTEIN // SUBFAMILY NOT NAMED (1 of 6)
Ser family	8:52734676	8	52734676	2.13269e-06	Sobic.008G117000	52701740	52711594	-23.08	PTHR23155//PTHR23155:SF621 - LEUCINE-RICH REPEAT-CONTAINING PROTEIN // SUBFAMILY NOT NAMED (1 of 6)
Ser family	8:52734676	8	52734676	2.13269e-06	Sobic.008G117100	52716522	52719365	-15.31	similar to Expressed protein
Ser family	8:52734676	8	52734676	2.13269e-06	Sobic.008G117200	52723465	52728930	5.75	similar to CHY zinc finger family protein, expressed
Ser family	8:52734676	8	52734676	2.13269e-06	Sobic.008G117300	52741409	52741726	6.73	similar to Putative glutaredoxin-C14 precursor
Ser family	8:53036508	8	53036508	1.64334e-06	Sobic.008G118200	53059491	53066424	22.98	similar to Vesicle tethering family protein, putative, expressed
Ser family	8:53647924	8	53647924	4.74453e-07	Sobic.008G120760	53644740	53647392	-0.53	PTHR19317//PTHR19317:SF12 - PRENYLATED RAB ACCEPTOR 1-RELATED // SUBFAMILY NOT NAMED (1 of 2)
Ser family	8:54421800	8	54421800	2.82465e-07	Sobic.008G122600	54517188	54529248	51.52	NA
Ser family	9:51653288	9	51653288	5.76554e-07	Sobic.009G158800	51621776	51629003	-24.29	6.3.4.5 - Argininosuccinate synthase / Citrulline--aspartate ligase (1 of 2)
Ser family	9:51653288	9	51653288	5.76554e-07	Sobic.009G158900	51637043	51640773	-12.52	similar to Putative uncharacterized protein
Ser family	9:51653288	9	51653288	5.76554e-07	Sobic.009G159000	51643359	51649171	4.12	similar to Putative uncharacterized protein OJ1126_D01.3
Ser family	9:51653288	9	51653288	5.76554e-07	Sobic.009G159100	51662586	51665232	9.3	similar to Putative uncharacterized protein
Ser family	9:51653288	9	51653288	5.76554e-07	Sobic.009G159200	51678062	51681764	24.77	similar to Guanylyl cyclase-like protein
Ser family	10:5514678	10	5514678	4.8158e-08	Sobic.010G068300	5482699	5485432	-29.25	similar to Os06g0187500 protein
Ser family	10:5514678	10	5514678	4.8158e-08	Sobic.010G068400	5487018	5490926	-23.75	similar to Putative splicing factor, arginine/serine-rich 7
Ser family	10:5514678	10	5514678	4.8158e-08	Sobic.010G068500	5496879	5501366	-13.31	similar to Putative uncharacterized protein
Ser family	10:5514678	10	5514678	4.8158e-08	Sobic.010G068600	5507347	5515367	-	similar to Putative uncharacterized protein
Ser family	10:5514678	10	5514678	4.8158e-08	Sobic.010G068700	5516050	5519049	1.37	similar to Putative uncharacterized protein
Ser family	10:5514678	10	5514678	4.8158e-08	Sobic.010G068800	5521406	5525001	6.73	PTHR18966//PTHR18966:SF232 - IONOTROPIC GLUTAMATE RECEPTOR // SUBFAMILY NOT NAMED (1 of 2)
Ser family	10:5514678	10	5514678	4.8158e-08	Sobic.010G068900	5531334	5534432	16.66	PTHR18966//PTHR18966:SF232 - IONOTROPIC GLUTAMATE RECEPTOR // SUBFAMILY NOT NAMED (1 of 2)
Ser family	10:5514678	10	5514678	4.8158e-08	Sobic.010G068950	5534474	5535278	19.8	NA
Ser family	10:5514678	10	5514678	4.8158e-08	Sobic.010G069000	5536945	5542417	22.27	NA
Ser/Total	10:27913255	10	27913255	2.66504e-06	Sobic.010G140600	27920444	27926002	7.19	similar to BolA-like
Shikimate family	5:61364366	5	61364366	1.02034e-06	Sobic.005G146400	61340973	61341965	-22.4	Predicted protein
Shikimate family	5:61364366	5	61364366	1.02034e-06	Sobic.005G146533	61359556	61363324	1.04	weakly similar to Plant integral membrane protein TIGR01569 containing protein
Shikimate family	5:61364366	5	61364366	1.02034e-06	Sobic.005G146666	61376754	61380936	12.39	PF04535 - Domain of unknown function (DUF588) (DUF588) (1 of 43)
Shikimate family	5:61364366	5	61364366	1.02034e-06	Sobic.005G146800	61390033	61391273	25.67	PTHR10334 - CYSTEINE-RICH SECRETORY PROTEIN-RELATED (1 of 14)
Shikimate family	6:56386475	6	56386475	1.50804e-06	Sobic.006G215600	56352751	56361081	-25.39	PF00069//PF11721//PF13855 - Protein kinase domain (Pkinase) // Di-glucose binding within endoplasmic reticulum (Malectin) // Leucine rich repeat (LRR_8) (1 of 1)
Shikimate family	6:56386475	6	56386475	1.50804e-06	Sobic.006G215650	56366370	56367384	-19.09	NA
Shikimate family	6:56386475	6	56386475	1.50804e-06	Sobic.006G215700	56367476	56368969	-17.51	weakly similar to Putative uncharacterized protein OJ1362_G11.4
Shikimate family	6:56386475	6	56386475	1.50804e-06	Sobic.006G215750	56368975	56369589	-16.89	NA
Shikimate family	6:56386475	6	56386475	1.50804e-06	Sobic.006G215800	56374573	56382035	-4.44	Predicted protein
Shikimate family	6:56386475	6	56386475	1.50804e-06	Sobic.006G215900	56382963	56385058	-1.42	weakly similar to Putative uncharacterized protein OJ1362_G11.5
Shikimate family	6:56386475	6	56386475	1.50804e-06	Sobic.006G216000	56390944	56394072	4.47	similar to DAG protein, chloroplast, putative, expressed
Shikimate family	6:56386475	6	56386475	1.50804e-06	Sobic.006G216100	56401369	56406321	14.89	NA
Shikimate family	6:56386475	6	56386475	1.50804e-06	Sobic.006G216150	56406370	56407183	19.9	NA
Shikimate family	6:56386475	6	56386475	1.50804e-06	Sobic.006G216200	56415361	56419242	28.89	Predicted protein
Shikimate family	10:10962767	10	10962767	1.27681e-06	Sobic.010G109901	10975924	10987193	13.16	PTHR23002//PTHR23002:SF63 - ZINC FINGER CCHC DOMAIN CONTAINING PROTEIN // SUBFAMILY NOT NAMED (1 of 162)
Thr	3:7608944	3	7608944	4.011e-07	Sobic.003G087600	7603608	7606601	2.34	similar to Os01g0128000 protein
Thr	3:7609040	3	7609040	1.02732e-06	Sobic.003G087600	7603608	7606601	2.44	similar to Os01g0128000 protein
Thr	3:7608944	3	7608944	4.011e-07	Sobic.003G087700	7623565	7626373	14.62	GLYCOSYLTRANSFERASE
Thr	3:7609040	3	7609040	1.02732e-06	Sobic.003G087700	7623565	7626373	14.53	GLYCOSYLTRANSFERASE
Thr	3:7608944	3	7608944	4.011e-07	Sobic.003G087800	7628737	7629274	19.79	NA
Thr	3:7608944	3	7608944	4.011e-07	Sobic.003G087900	7631052	7637057	22.11	similar to Mannose-6-phosphate isomerase
Thr	8:59924648	8	59924648	1.07386e-06	Sobic.008G165700	59895901	59899745	24.9	weakly similar to Putative uncharacterized protein
Thr	8:59924648	8	59924648	1.07386e-06	Sobic.008G165800	59928891	59932515	4.24	similar to Putative receptor protein kinase PERK
Thr	8:59924648	8	59924648	1.07386e-06	Sobic.008G165900	59936479	59940813	11.83	similar to DEAD-box ATP-dependent RNA helicase 9
Thr	10:15914247	10	15914247	2.82982e-06	Sobic.010G126500	15907492	15909291	-4.96	PTHR13683//PTHR13683:SF304 - ASPARTYL PROTEASES // SUBFAMILY NOT NAMED (1 of 5)
Thr	10:16014575	10	16014575	1.41289e-06	Sobic.010G126600	15996301	15997424	17.15	PF05078 - Protein of unknown function (DUF679) (DUF679) (1 of 15)
Thr	10:16014575	10	16014575	1.41289e-06	Sobic.010G126700	16019354	16021226	4.78	weakly similar to Putative nucleoid DNA-binding protein cnd41
Thr	10:16014575	10	16014575	1.41289e-06	Sobic.010G126800	16040372	16042635	25.8	PF00069//PF00139 - Protein kinase domain (Pkinase) // Legume lectin domain (Lectin_legB) (1 of 50)
Thr	10:16081598	10	16081598	2.14204e-06	Sobic.010G127100	16061498	16063329	18.27	NA
Thr	10:16081598	10	16081598	2.14204e-06	Sobic.010G127200	16100827	16102955	19.23	PF00069//PF00139 - Protein kinase domain (Pkinase) // Legume lectin domain (Lectin_legB) (1 of 50)
Thr	10:16081598	10	16081598	2.14204e-06	Sobic.010G127300	16104084	16106388	22.49	PF00069//PF00139 - Protein kinase domain (Pkinase) // Legume lectin domain (Lectin_legB) (1 of 50)
Thr	10:16081598	10	16081598	2.14204e-06	Sobic.010G127500	16106999	16108282	25.4	PTHR10992//PTHR10992:SF883 - ALPHA/BETA HYDROLASE FOLD-CONTAINING PROTEIN // SUBFAMILY NOT NAMED (1 of 2)
Thr	10:16081598	10	16081598	2.14204e-06	Sobic.010G127550	16111016	16112848	29.42	PTHR23002//PTHR23002:SF63 - ZINC FINGER CCHC DOMAIN CONTAINING PROTEIN // SUBFAMILY NOT NAMED (1 of 162)
Thr/Aspartate family	1:79010300	1	79010300	2.61293e-08	Sobic.001G525900	78988198	78994119	-16.18	HOMEOBOX PROTEIN TRANSCRIPTION FACTORS
Thr/Aspartate family	1:79010300	1	79010300	2.61293e-08	Sobic.001G526000	79003916	79006904	-3.4	similar to Putative uncharacterized protein
Thr/Aspartate family	1:79010300	1	79010300	2.61293e-08	Sobic.001G526050	79010667	79011508	0.37	NA
Thr/Aspartate family	1:79010300	1	79010300	2.61293e-08	Sobic.001G526050	79010667	79011508	0.37	NA
Thr/Aspartate family	1:79010300	1	79010300	2.61293e-08	Sobic.001G526100	79017096	79020306	6.8	similar to Putative uncharacterized protein
Thr/Aspartate family	1:79010300	1	79010300	2.61293e-08	Sobic.001G526200	79021004	79026139	10.7	HOMEOBOX PROTEIN KNOTTED-1-LIKE 7
Thr/Aspartate family	1:79010300	1	79010300	2.61293e-08	Sobic.001G526300	79038519	79048737	28.22	HOMEOBOX PROTEIN KNOTTED-1-LIKE 7
Thr/Aspartate family	2:58060555	2	58060555	2.02756e-06	Sobic.002G193800	58076507	58081941	15.95	GLUCOSE TRANSPORTER TYPE 1 (1 of 1)
Thr/Aspartate family	2:58060555	2	58060555	2.02756e-06	Sobic.002G193900	58085048	58088209	24.49	similar to Inositol 1,4,5-trisphosphate 5-phosphatase-like protein
Thr/Aspartate family	5:56872081	5	56872081	4.6773e-07	Sobic.005G130550	56851772	56853395	-18.69	NA
Thr/Aspartate family	5:56872081	5	56872081	4.6773e-07	Sobic.005G130600	56863711	56864444	7.64	NA
Thr/Total	3:54259277	3	54259277	1.96925e-06	Sobic.003G210100	54226720	54229547	-29.73	similar to Stress-responsive protein
Thr/Total	3:54259277	3	54259277	1.96925e-06	Sobic.003G210200	54230234	54230694	-28.58	NA
Thr/Total	3:54259277	3	54259277	1.96925e-06	Sobic.003G210300	54231499	54232041	-27.24	4.2.1.47 - GDP-mannose 4,6-dehydratase / Guanosine diphosphomannose oxidoreductase (1 of 3)
Thr/Total	3:54259277	3	54259277	1.96925e-06	Sobic.003G210400	54238602	54239506	-19.77	NA
Thr/Total	3:54259277	3	54259277	1.96925e-06	Sobic.003G210500	54240407	54243355	15.92	similar to HcrVf1 protein-like
Thr/Total	3:54259277	3	54259277	1.96925e-06	Sobic.003G210601	54260649	54263759	1.37	Leucine Rich Repeat (LRR_1) // Leucine rich repeat N-terminal domain (LRRNT_2) // Leucine rich repeat (LRR_8)
Thr/Total	3:54259277	3	54259277	1.96925e-06	Sobic.003G210701	54274684	54275660	15.41	NA
Thr/Total	4:7286336	4	7286336	1.88462e-07	Sobic.004G086500	7275919	7277742	-8.59	similar to Putative uncharacterized protein
Thr/Total	4:7286336	4	7286336	1.88462e-07	Sobic.004G086600	7280375	7284738	1.6	similar to 26S proteasome ATPase subunit Rpt6
Thr/Total	4:7286336	4	7286336	1.88462e-07	Sobic.004G086700	7289497	7299263	3.16	similar to Os06g0598900 protein
Thr/Total	4:7286336	4	7286336	1.88462e-07	Sobic.004G086800	7299823	7302634	13.49	similar to Putative fatty acid elongase
Thr/Total	4:7286336	4	7286336	1.88462e-07	Sobic.004G086900	7306523	7307436	20.19	NA
Thr/Total	4:7286336	4	7286336	1.88462e-07	Sobic.004G087000	7313253	7314490	26.92	K02112 - F-type H+-transporting ATPase subunit beta (ATPF1B, atpD) (1 of 1)
Thr/Total	4:7286336	4	7286336	1.88462e-07	Sobic.004G087050	7315515	7315610	29.18	NA
Thr/Total	4:49321838	4	49321838	2.49435e-06	Sobic.004G156000	49332166	49336496	10.33	similar to Putative steroleosin
Thr/Total	5:9822290	5	9822290	9.88528e-07	Sobic.005G077966	9823263	9824120	0.97	NA
Thr/Total	5:9822290	5	9822290	9.88528e-07	Sobic.005G078000	9823187	9825902	0.9	NA
Thr/Total	8:6219987	8	6219987	8.55821e-07	Sobic.008G059000	6217784	6219812	-0.18	similar to Amino acid transporter, putative, expressed
Thr/Total	8:6219987	8	6219987	8.55821e-07	Sobic.008G059100	6245939	6248143	25.95	similar to Amino acid transporter, putative, expressed
Thr/Total	10:16094791	10	16094791	2.9026e-06	Sobic.010G127200	16100827	16102955	6.04	PF00069//PF00139 - Protein kinase domain (Pkinase) // Legume lectin domain (Lectin_legB) (1 of 50)
Thr/Total	10:16940240	10	16940240	1.44883e-06	Sobic.010G128700	16968976	16970381	28.74	similar to Os06g0490400 protein
Thr/Total	10:16942930	10	16942930	4.84061e-07	Sobic.010G128700	16968976	16970381	26.05	similar to Os06g0490400 protein
Thr/Total	10:16942934	10	16942934	4.84061e-07	Sobic.010G128700	16968976	16970381	26.04	similar to Os06g0490400 protein
Thr/Total	10:16942935	10	16942935	4.84061e-07	Sobic.010G128700	16968976	16970381	26.04	similar to Os06g0490400 protein
Thr/Total	10:16942943	10	16942943	4.84061e-07	Sobic.010G128700	16968976	16970381	26.03	similar to Os06g0490400 protein
Thr/Total	10:53849364	10	53849364	2.90542e-06	Sobic.010G195200	53838135	53842307	-7.06	Predicted protein
Thr/Total	10:53849364	10	53849364	2.90542e-06	Sobic.010G195301	53845747	53847552	1.81	similar to Putative uncharacterized protein
Thr/Total	10:53849364	10	53849364	2.90542e-06	Sobic.010G195400	53851530	53853484	2.17	PTHR10366//PTHR10366:SF392 - NAD DEPENDENT EPIMERASE/DEHYDRATASE // SUBFAMILY NOT NAMED (1 of 6)
Thr/Total	10:53849364	10	53849364	2.90542e-06	Sobic.010G195450	53852252	53853310	2.89	PTHR10366//PTHR10366:SF392 - NAD DEPENDENT EPIMERASE/DEHYDRATASE // SUBFAMILY NOT NAMED (1 of 6)
Thr/Total	10:53849364	10	53849364	2.90542e-06	Sobic.010G195500	53858700	53860870	9.34	similar to Putative cinnamoyl-CoA reductase
Thr/Total	10:53849364	10	53849364	2.90542e-06	Sobic.010G195600	53869197	53872886	19.83	PTHR10366//PTHR10366:SF392 - NAD DEPENDENT EPIMERASE/DEHYDRATASE // SUBFAMILY NOT NAMED (1 of 6)
Total	8:52734676	8	52734676	2.09585e-06	Sobic.008G117000	52701740	52711594	-23.08	PTHR23155//PTHR23155:SF621 - LEUCINE-RICH REPEAT-CONTAINING PROTEIN // SUBFAMILY NOT NAMED (1 of 6)
Total	8:52734676	8	52734676	2.09585e-06	Sobic.008G117100	52716522	52719365	-15.31	similar to Expressed protein
Total	8:52734676	8	52734676	2.09585e-06	Sobic.008G117200	52723465	52728930	5.75	similar to CHY zinc finger family protein, expressed
Total	8:52734676	8	52734676	2.09585e-06	Sobic.008G117300	52741409	52741726	6.73	similar to Putative glutaredoxin-C14 precursor
Total	10:47706601	10	47706601	8.11135e-07	Sobic.010G161100	47676574	47677465	-29.14	NA
[truncated: 270 more rows]

## Sheet: Sheet1
Trait	SignificantSNP	Chromosome	Position (bp)a	P-value	candidate gene	Startb	Endc	Distance (kb)d	Annotation
Tannins	1:75189469	1	75189469	1.55675e-09	Sobic.001G479900	75174026	75184125	5.34	PPR repeat (PPR) // Weak chloroplast movement under blue light (WEMBL)
Tannins	1:75189469	1	75189469	1.55675e-09	Sobic.001G480000	75190582	75192250	1.11	weakly similar to Plant disease resistance polyprotein-like protein
Tannins	1:75189469	1	75189469	1.55675e-09	Sobic.001G479850	75163148	75164857	-24.61	NA
Tannins	1:75189469	1	75189469	1.55675e-09	Sobic.001G480100	75193296	75198054	3.83	NA
Tannins	1:75189469	1	75189469	1.55675e-09	Sobic.001G480200	75222854	75227302	33.39	NA
Tannins	1:75189469	1	75189469	1.55675e-09	Sobic.001G479800	75151131	75156143	-33.33	similar to Glycogenin glucosyltransferase, putative, expressed
Tannins	2:11097888	2	11097888	4.12086e-08	Sobic.002G100100	11088786	11090388	7.5	similar to Putative uncharacterized protein
Tannins	2:11097888	2	11097888	4.12086e-08	Sobic.002G100200	11100421	11102580	2.53	weakly similar to Putative uncharacterized protein
Tannins	2:11097888	2	11097888	4.12086e-08	Sobic.002G100000	11076561	11078780	-19.11	weakly similar to Putative uncharacterized protein P0022B05.123
Tannins	2:11097888	2	11097888	4.12086e-08	Sobic.002G100300	11104209	11107125	6.32	F-Box domain
Tannins	2:11097888	2	11097888	4.12086e-08	Sobic.002G100600	11119268	11121319	21.38	UBIQUITIN
Tannins	2:2532818	2	2532818	1.24917e-08	Sobic.002G027500	2522942	2527752	5.07	similar to Putative uncharacterized protein
Tannins	2:2532818	2	2532818	1.24917e-08	Sobic.002G027600	2551277	2556127	18.46	similar to Putative uncharacterized protein
Tannins	2:2532818	2	2532818	1.24917e-08	Sobic.002G027401	2513265	2514420	-18.5	MADS BOX PROTEIN
Tannins	2:2532818	2	2532818	1.24917e-08	Sobic.002G027232	2495132	2499711	-33.2	NA
Tannins	2:2532818	2	2532818	1.24917e-08	Sobic.002G027300	2501097	2502007	-30.91	C2H2-type zinc finger (zf-C2H2_6)
Tannins	3:46341200	3	46341200	8.81068e-12	Sobic.003G178900	46366712	46370117	25.51	similar to Os01g0531000 protein
Tannins	3:57708223	3	57708223	1.07719e-10	Sobic.003G237700	57700691	57704326	3.9	NA
Tannins	3:57708223	3	57708223	1.07719e-10	Sobic.003G237800	57713761	57718120	5.54	similar to Alpha/beta hydrolase-like
Tannins	3:57708223	3	57708223	1.07719e-10	Sobic.003G237500	57692007	57692271	-15.95	NA
Tannins	3:57708223	3	57708223	1.07719e-10	Sobic.003G237600	57692878	57698991	-9.23	NA
Tannins	3:57708223	3	57708223	1.07719e-10	Sobic.003G237900	57719602	57725845	11.38	similar to Potassium channel
Tannins	3:57708223	3	57708223	1.07719e-10	Sobic.003G237300	57666579	57670206	-38.02	similar to Os01g0647000 protein
Tannins	3:57708223	3	57708223	1.07719e-10	Sobic.003G237400	57671840	57676529	-31.69	similar to Plastid ATP/ADP transporter
Tannins	4:3635914	4	3635914	2.45397e-06	Sobic.004G044250	3636747	3637620	0.83	NA
Tannins	4:3635914	4	3635914	2.45397e-06	Sobic.004G043600	3598121	3603652	-32.26	Uncharacterized conserved protein (1 of 1)
Tannins	4:3635914	4	3635914	2.45397e-06	Sobic.004G043750	3604375	3618601	-17.31	DNA-directed RNA polymerase V subunit 1
Tannins	4:3635914	4	3635914	2.45397e-06	Sobic.004G043900	3604375	3618601	-17.31	NA
Tannins	4:3635914	4	3635914	2.45397e-06	Sobic.004G044000	3621657	3624355	-11.56	similar to Os02g0152900 protein
Tannins	4:3635914	4	3635914	2.45397e-06	Sobic.004G044100	3626873	3631404	-4.51	Leucine-zipper of ternary complex factor MIP1 (Lzipper-MIP1)
Tannins	4:3635914	4	3635914	2.45397e-06	Sobic.004G044200	3632032	3634903	-1.01	1,4-dihydroxy-2-naphthoyl-CoA synthase, peroxisomal
Tannins	4:3635914	4	3635914	2.45397e-06	Sobic.004G044300	3650142	3651900	14.23	Plant protein of unknown function (DUF247) (1 of 41)
Tannins	4:3635914	4	3635914	2.45397e-06	Sobic.004G044401	3658250	3669427	22.34	NA
Tannins	4:3635914	4	3635914	2.45397e-06	Sobic.004G044500	3658250	3669427	22.34	Protein kinase domain (Pkinase) // Leucine Rich Repeat (LRR_1)
Tannins	4:61736881	4	61736881	1.61652e-08	Sobic.004G273600	61726270	61738683	-	similar to H0215F08.15 protein
Tannins	4:61736881	4	61736881	1.61652e-08	Sobic.004G273400	61718401	61724535	-12.35	similar to Isp4 protein-like
Tannins	4:61736881	4	61736881	1.61652e-08	Sobic.004G273500	61726270	61738683	1.8	similar to Isp4 protein-like
Tannins	4:61736881	4	61736881	1.61652e-08	Sobic.004G273550	61726270	61738683	1.8	similar to Os02g0695700 protein
Tannins	4:61736881	4	61736881	1.61652e-08	Sobic.004G273200	61698384	61701409	-35.47	similar to Putative uncharacterized protein
Tannins	4:61736881	4	61736881	1.61652e-08	Sobic.004G273300	61708311	61711240	-25.64	similar to Ubiquitin protein 1, isoform c
Tannins	4:61736881	4	61736881	1.61652e-08	Sobic.004G273800	61765783	61767930	28.9	similar to Myb-related protein Zm1
Tannins	4:61736881	4	61736881	1.61652e-08	Sobic.004G273900	61770601	61771875	33.72	similar to Class III peroxidase 70 precursor
Tannins	4:61736881	4	61736881	1.61652e-08	Sobic.004G274000	61772539	61773634	35.66	similar to Putative MAP kinase kinase
Tannins	4:61736881	4	61736881	1.61652e-08	Sobic.004G274100	61774574	61778118	37.69	similar to Putative uncharacterized protein B1053A04.5
Tannins	4:62341358	4	62341358	5.22555e-06	Sobic.004G281000	62324435	62331272	10.09	similar to MADS box protein
Tannins	4:62341358	4	62341358	5.22555e-06	Sobic.004G281200	62358256	62360949	16.9	similar to Scarecrow transcriptional regulator-like protein
Tannins	4:62341358	4	62341358	5.22555e-06	Sobic.004G280800	62315395	62318779	-22.58	similar to Anthocyanin biosynthetic gene regulator PAC1
Tannins	4:62341358	4	62341358	5.22555e-06	Sobic.004G280900	62321938	62323480	-17.88	similar to Putative uncharacterized protein OJ1123_G04.7
Tannins	4:62341358	4	62341358	5.22555e-06	Sobic.004G280700	62309596	62313619	-27.74	similar to Mitochondrial import inner membrane translocase subunit Tim13
Tannins	4:62341358	4	62341358	5.22555e-06	Sobic.004G281300	62365275	62369664	23.92	similar to Putative uncharacterized protein
Tannins	4:62341358	4	62341358	5.22555e-06	Sobic.004G281400	62379437	62380103	38.08	similar to Putative uncharacterized protein
Tannins	5:34971014	5	34971014	6.02e-12	Sobic.005G110600	35003421	35005219	32.41	similar to Glycosyl hydrolases family 18 protein, expressed
Tannins	7:24715839	7	24715839	4.51494e-07	Sobic.007G101300	24727264	24743032	11.43	similar to Putative uncharacterized protein P0410E11.116
Tannins	8:57291105	8	57291105	2.54801e-08	Sobic.008G141833	57290624	57291272	-	NA
Tannins	8:57291105	8	57291105	2.54801e-08	Sobic.008G141600	57271616	57275806	-15.3	weakly similar to Expressed protein
Tannins	8:57291105	8	57291105	2.54801e-08	Sobic.008G141700	57279428	57288727	-2.38	similar to Heparanase-like protein 2, putative, expressed
Tannins	8:57291105	8	57291105	2.54801e-08	Sobic.008G141800	57279428	57288727	-2.38	similar to Glycosyl transferase family 8 protein, expressed
Tannins	8:57291105	8	57291105	2.54801e-08	Sobic.008G141866	57296257	57297312	5.15	NA
Tannins	8:57291105	8	57291105	2.54801e-08	Sobic.008G141900	57300173	57303623	9.07	ZINC FINGER PROTEIN ZAT2-RELATED (1 of 2)
Tannins	8:57291105	8	57291105	2.54801e-08	Sobic.008G142000	57306990	57316486	15.89	similar to Expressed protein
Tannins	8:57291105	8	57291105	2.54801e-08	Sobic.008G142100	57306990	57316486	15.89	No apical meristem (NAM) protein (NAM) (1 of 130)
Tannins	8:57291105	8	57291105	2.54801e-08	Sobic.008G142200	57326924	57330887	35.82	Threonine-specific protein kinase
Tannins	9:8660880	9	8660880	1.21826e-08	Sobic.009G072033	8640815	8644401	16.48	NA
Tannins	9:8660880	9	8660880	1.21826e-08	Sobic.009G071800	8621986	8624768	-36.11	similar to Putative uncharacterized protein
Tannins	9:8660880	9	8660880	1.21826e-08	Sobic.009G071900	8626166	8626505	-34.38	NA
Tannins	9:8660880	9	8660880	1.21826e-08	Sobic.009G072000	8631862	8634675	-26.21	similar to Phosphoribosylformylglycinamidine cyclo-ligase
Starch	4:56136753	4	56136753	3.65551e-07	Sobic.004G211700	56136270	56137060	-	NA
Starch	4:56136753	4	56136753	3.65551e-07	Sobic.004G211200	56100739	56102558	-34.2	similar to Putative uncharacterized protein
Starch	4:56136753	4	56136753	3.65551e-07	Sobic.004G211301	56105422	56107565	-29.19	NA
Starch	4:56136753	4	56136753	3.65551e-07	Sobic.004G211400	56110438	56118269	-18.48	similar to Putative uncharacterized protein
Starch	4:56136753	4	56136753	3.65551e-07	Sobic.004G211501	56120010	56125140	-11.61	similar to Putative uncharacterized protein OJ1476_F05.21-1
Starch	4:56136753	4	56136753	3.65551e-07	Sobic.004G211600	56120010	56125140	-11.61	similar to Putative uncharacterized protein
Starch	4:56136753	4	56136753	3.65551e-07	Sobic.004G211800	56140308	56141074	3.56	NA
Starch	4:56136753	4	56136753	3.65551e-07	Sobic.004G211833	56145060	56149937	8.31	cytochrome C oxidase 6B
Starch	4:56136753	4	56136753	3.65551e-07	Sobic.004G211866	56151996	56152243	15.24	similar to S-adenosylmethionine decarboxylase uORF
Starch	4:56136753	4	56136753	3.65551e-07	Sobic.004G211900	56152324	56153873	15.57	similar to S-adenosylmethionine decarboxylase
Starch	4:56136753	4	56136753	3.65551e-07	Sobic.004G212000	56154861	56168756	18.11	histone-lysine N-methyltransferase SETD2
Starch	5:12830390	5	12830390	1.53391e-06	Sobic.005G089400	12827813	12832088	-	NA
Starch	5:12830390	5	12830390	1.53391e-06	Sobic.005G089200	12790320	12791920	-38.47	similar to Os11g0239500 protein
Starch	5:12830390	5	12830390	1.53391e-06	Sobic.005G089300	12794293	12794545	-35.85	Mitochondrial import receptor subunit Tom22 (Tom22)
Starch	5:12830390	5	12830390	1.53391e-06	Sobic.005G089500	12838681	12843320	8.29	S-locus glycoprotein domain (S_locus_glycop) // Protein tyrosine kinase (Pkinase_Tyr) // PAN-like domain
Starch	5:12830390	5	12830390	1.53391e-06	Sobic.005G089600	12853198	12859672	22.81	similar to Sucrose-phosphate synthase
Starch	5:12830390	5	12830390	1.53391e-06	Sobic.005G089700	12863575	12864877	33.19	Predicted protein
Starch	8:14518219	8	14518219	1.12926e-06	Sobic.008G081400	14480360	14484229	33.99	similar to Os12g0231000 protein
Starch	8:55779861	8	55779861	2.57676e-06	Sobic.008G131651	55778010	55779979	-	Ulp1 protease family, C-terminal catalytic domain (Peptidase_C48)
Starch	8:55779861	8	55779861	2.57676e-06	Sobic.008G131500	55748817	55755548	-24.31	CYSTEINE-TYPE PEPTIDASE
Starch	8:55779861	8	55779861	2.57676e-06	Sobic.008G131550	55770604	55772020	-7.84	NA
Starch	8:55779861	8	55779861	2.57676e-06	Sobic.008G131601	55772436	55777903	-1.96	NA
Starch	8:55779861	8	55779861	2.57676e-06	Sobic.008G131700	55795931	55815614	16.07	similar to Thylakoid lumenal 21.5 kDa protein, chloroplast, putative, expressed
Starch	8:55779861	8	55779861	2.57676e-06	Sobic.008G131800	55795931	55815614	16.07	similar to Zinc knuckle family protein, putative, expressed
Starch	8:55779861	8	55779861	2.57676e-06	Sobic.008G131900	55816338	55821120	36.48	similar to NB-ARC domain containing protein, expressed
Starch	9:15121819	9	15121819	2.42738e-06	Sobic.009G088100	15112562	15116797	5.02	similar to Os01g0235700 protein
Starch	9:15121819	9	15121819	2.42738e-06	Sobic.009G087900	15102014	15103960	-17.86	similar to Putative uncharacterized protein
Starch	9:15121819	9	15121819	2.42738e-06	Sobic.009G088000	15105724	15110916	-10.9	similar to Os05g0241000 protein
Ala	1:27889342	1	27889342	5.90743e-07	Sobic.001G253700	27877164	27882119	-7.22	similar to Serine/threonine-protein kinase NAK, putative, expressed
Ala	2:12640442	2	12640442	1.54187e-06	Sobic.002G105900	12644097	12646271	3.66	F-box domain (F-box) // FBD (FBD) (1 of 26)
Ala	2:12671321	2	12671321	2.65759e-06	Sobic.002G105900	12644097	12646271	25.05	F-box domain (F-box) // FBD (FBD) (1 of 26)
Ala	2:12671321	2	12671321	2.65759e-06	Sobic.002G106000	12674988	12677263	3.67	NA
Ala	2:12671321	2	12671321	2.65759e-06	Sobic.002G106100	12683059	12685182	11.74	weakly similar to F-box domain containing protein, expressed
Ala	2:12671321	2	12671321	2.65759e-06	Sobic.002G106200	12693075	12695337	21.75	Predicted protein
Ala	5:5890225	5	5890225	1.837e-06	Sobic.005G057500	5877160	5887322	-2.9	Predicted protein
Ala	5:5890221	5	5890221	1.837e-06	Sobic.005G057550	5888590	5889019	1.2	NA
Ala	5:5890225	5	5890225	1.837e-06	Sobic.005G057550	5888590	5889019	1.21	NA
Ala	5:5890225	5	5890225	1.837e-06	Sobic.005G057600	5912894	5914503	22.67	similar to Putative uncharacterized protein
Ala	5:5890221	5	5890221	1.837e-06	Sobic.005G057700	5912195	5928031	21.97	similar to Putative uncharacterized protein
Ala	5:5890225	5	5890225	1.837e-06	Sobic.005G057700	5912195	5928031	21.97	similar to Putative uncharacterized protein
Ala	6:58784171	6	58784171	1.87782e-06	Sobic.006G248000	58752278	58756227	-27.94	PTHR11525//PTHR11525:SF4 - FARNESYL-PYROPHOSPHATE SYNTHETASE // SUBFAMILY NOT NAMED (1 of 1)
Ala	6:58784171	6	58784171	1.87782e-06	Sobic.006G248100	58758117	58760732	-23.44	PTHR21493//PTHR21493:SF144 - CGI-141-RELATED/LIPASE CONTAINING PROTEIN // SUBFAMILY NOT NAMED (1 of 1)
Ala	6:58784171	6	58784171	1.87782e-06	Sobic.006G248200	58761944	58762485	-21.69	similar to Putative uncharacterized protein
Ala	6:58784171	6	58784171	1.87782e-06	Sobic.006G248300	58764200	58767760	-16.41	similar to Lipoxygenase
Ala	6:58784171	6	58784171	1.87782e-06	Sobic.006G248350	58769277	58774798	-9.37	NA
Ala	6:58784171	6	58784171	1.87782e-06	Sobic.006G248400	58780954	58786603	-	similar to OSIGBa0132E09-OSIGBa0108L24.1 protein
Ala	6:58784171	6	58784171	1.87782e-06	Sobic.006G248450	58788331	58789520	4.16	NA
Ala	6:58784171	6	58784171	1.87782e-06	Sobic.006G248500	58788728	58791079	4.56	similar to OSIGBa0132E09-OSIGBa0108L24.2 protein
Ala	6:58784171	6	58784171	1.87782e-06	Sobic.006G248600	58793125	58800314	8.95	NA
Ala	6:58784171	6	58784171	1.87782e-06	Sobic.006G248700	58801617	58807226	17.45	KOG0651 - 26S proteasome regulatory complex, ATPase RPT4 (1 of 3)
Ala	6:58784171	6	58784171	1.87782e-06	Sobic.006G248801	58807638	58808840	23.47	PTHR14155:SF123 - RING-H2 FINGER PROTEIN ATL47 (1 of 3)
Ala	6:58784171	6	58784171	1.87782e-06	Sobic.006G248900	58810442	58812118	26.27	K14849 - ribosomal RNA-processing protein 1 (RRP1) (1 of 1)
Ala	6:58784171	6	58784171	1.87782e-06	Sobic.006G249000	58812909	58816157	28.74	similar to OSIGBa0132E09-OSIGBa0108L24.8 protein
Ala	9:57902113	9	57902113	2.76274e-06	Sobic.009G242100	57869640	57875363	-26.75	PTHR31342:SF7 - PROTEIN CHUP1, CHLOROPLASTIC (1 of 1)
Ala	9:57902113	9	57902113	2.76274e-06	Sobic.009G242200	57877842	57883218	-18.9	similar to Mitogen-activated protein kinase 17
Ala	9:57902113	9	57902113	2.76274e-06	Sobic.009G242250	57890244	57891399	-10.71	NA
Ala	9:57902113	9	57902113	2.76274e-06	Sobic.009G242300	57899419	57900289	-1.82	similar to 60S acidic ribosomal protein P2A
Ala	9:57902113	9	57902113	2.76274e-06	Sobic.009G242400	57902029	57905627	-	similar to 40S ribosomal protein S12
Ala	9:57902113	9	57902113	2.76274e-06	Sobic.009G242501	57908190	57909947	6.08	similar to Os01g0642600 protein
Ala	9:57902113	9	57902113	2.76274e-06	Sobic.009G242600	57914633	57918884	12.52	K15889 - prenylcysteine alpha-carboxyl methylesterase (PCME) (1 of 3)
Ala	9:57902113	9	57902113	2.76274e-06	Sobic.009G242700	57919723	57920642	17.61	similar to Putative uncharacterized protein OJ1126_B10.8
Ala	9:57902113	9	57902113	2.76274e-06	Sobic.009G242800	57922001	57925947	19.89	similar to Putative uncharacterized protein
Ala	9:57902113	9	57902113	2.76274e-06	Sobic.009G242900	57929325	57936036	27.21	similar to Putative uncharacterized protein OJ1126_B10.10
Ala/Pyruvate family	3:3063590	3	3063590	6.80782e-07	Sobic.003G032900	3033821	3037216	-26.37	NA
Ala/Pyruvate family	3:3063590	3	3063590	6.80782e-07	Sobic.003G033000	3037339	3046418	-17.17	PTHR21689//PTHR21689:SF4 - LIN
Ala/Pyruvate family	3:3063590	3	3063590	6.80782e-07	Sobic.003G033100	3050505	3055278	-8.31	similar to Putative uncharacterized protein
Ala/Pyruvate family	3:3063590	3	3063590	6.80782e-07	Sobic.003G033200	3056465	3059384	-4.21	similar to Os01g0193500 protein
Ala/Pyruvate family	3:3063590	3	3063590	6.80782e-07	Sobic.003G033300	3059505	3061393	-2.2	Predicted protein
Ala/Pyruvate family	3:3063590	3	3063590	6.80782e-07	Sobic.003G033400	3062354	3063493	-0.1	similar to Putative uncharacterized protein OJ1513_F02.105
Ala/Pyruvate family	3:3063590	3	3063590	6.80782e-07	Sobic.003G033500	3066533	3067815	2.94	weakly similar to Putative uncharacterized protein
Ala/Pyruvate family	3:3063590	3	3063590	6.80782e-07	Sobic.003G033600	3072139	3073113	8.55	NA
Ala/Pyruvate family	3:3063590	3	3063590	6.80782e-07	Sobic.003G033700	3076739	3079361	13.15	similar to Os09g0504800 protein
Ala/Pyruvate family	3:3063590	3	3063590	6.80782e-07	Sobic.003G033800	3080178	3082590	16.59	NA
Ala/Pyruvate family	3:3063590	3	3063590	6.80782e-07	Sobic.003G033900	3090015	3092288	26.43	similar to 1-aminocyclopropane-1-carboxylic acid synthase
Ala/Total	1:61328148	1	61328148	1.70221e-06	Sobic.001G326100	61312704	61332721	-	similar to Expressed protein
Ala/Total	1:61328148	1	61328148	1.70221e-06	Sobic.001G326100	61312704	61332721	4.57	similar to Expressed protein
Ala/Total	1:61328839	1	61328839	1.57717e-06	Sobic.001G326100	61312704	61332721	-	similar to Expressed protein
Ala/Total	1:61328972	1	61328972	2.22854e-06	Sobic.001G326100	61312704	61332721	-	similar to Expressed protein
Ala/Total	1:61328148	1	61328148	1.70221e-06	Sobic.001G326200	61335681	61336584	7.53	PTHR35275:SF1 - F14N23.10 (1 of 1)
Ala/Total	1:61328148	1	61328148	1.70221e-06	Sobic.001G326300	61338792	61345412	10.64	similar to Os05g0315100 protein
Ala/Total	1:61328148	1	61328148	1.70221e-06	Sobic.001G326400	61353024	61355357	24.88	similar to Putative uncharacterized protein
Ala/Total	1:61328148	1	61328148	1.70221e-06	Sobic.001G326500	61356511	61357710	28.36	F-BOX FAMILY PROTEIN
Ala/Total	1:61328148	1	61328148	1.70221e-06	Sobic.001G326600	61357895	61359127	29.75	NA
Ala/Total	3:5411028	3	5411028	1.81913e-06	Sobic.003G061200	5375004	5387301	-23.73	PROTEIN Y71H10B.1, ISOFORM C (1 of 2)
Ala/Total	3:5411028	3	5411028	1.81913e-06	Sobic.003G061300	5388274	5393403	-17.63	similar to Chromosome chr8 scaffold_115, whole genome shotgun sequence
Ala/Total	3:5411028	3	5411028	1.81913e-06	Sobic.003G061400	5394259	5396177	-14.85	similar to ESTs C26093
Ala/Total	3:5411028	3	5411028	1.81913e-06	Sobic.003G061500	5399999	5401017	-10.01	similar to Similar to Zea mays late embryogenesis abundant protein EMB564 &S16249
Ala/Total	3:5411028	3	5411028	1.81913e-06	Sobic.003G061600	5401212	5401466	-9.56	PF05498 - Rapid ALkalinization Factor (RALF) (RALF) (1 of 13)
Ala/Total	3:5411028	3	5411028	1.81913e-06	Sobic.003G061700	5403812	5404493	-6.54	PF05498 - Rapid ALkalinization Factor (RALF) (RALF) (1 of 13)
Ala/Total	3:5411028	3	5411028	1.81913e-06	Sobic.003G061800	5406079	5411421	-	PTHR10909:SF331 - ACYL-COENZYME A OXIDASE 4, PEROXISOMAL (1 of 3)
Ala/Total	3:5411028	3	5411028	1.81913e-06	Sobic.003G061850	5412616	5413554	1.59	NA
Ala/Total	3:5411028	3	5411028	1.81913e-06	Sobic.003G061900	5413738	5419087	2.71	similar to Os01g0159300 protein
Ala/Total	3:5411028	3	5411028	1.81913e-06	Sobic.003G062000	5421764	5422965	10.74	similar to EST D25138(R3286) corresponds to a region of the predicted gene
Ala/Total	3:5411028	3	5411028	1.81913e-06	Sobic.003G062101	5425244	5426081	14.22	NA
Ala/Total	3:5411028	3	5411028	1.81913e-06	Sobic.003G062200	5434604	5435933	23.58	CAMP-RESPONSE ELEMENT BINDING PROTEIN-RELATED
Ala/Total	3:5411028	3	5411028	1.81913e-06	Sobic.003G062300	5438686	5444182	27.66	similar to Putative uncharacterized protein P0041E11.9
Ala/Total	3:14362487	3	14362487	8.38627e-07	Sobic.003G143800	14342157	14356901	5.59	similar to Chromosome chr7 scaffold_42, whole genome shotgun sequence
Ala/Total	3:14367520	3	14367520	1.14626e-06	Sobic.003G143800	14342157	14356901	10.62	similar to Chromosome chr7 scaffold_42, whole genome shotgun sequence
Ala/Total	3:66445704	3	66445704	1.85912e-06	Sobic.003G341400	66413653	66418097	-27.61	similar to Os01g0827200 protein
Ala/Total	3:66445704	3	66445704	1.85912e-06	Sobic.003G341500	66421611	66424140	-21.56	similar to Laccase-3 precursor
Ala/Total	3:66445704	3	66445704	1.85912e-06	Sobic.003G341600	66424208	66426939	-18.77	similar to Putative uncharacterized protein
Ala/Total	3:66445704	3	66445704	1.85912e-06	Sobic.003G341700	66428019	66430352	-15.35	EXOCYST COMPLEX PROTEIN EXO70
Ala/Total	3:66445704	3	66445704	1.85912e-06	Sobic.003G341800	66431058	66433614	-12.09	similar to Leucine zipper protein-like
Ala/Total	3:66445704	3	66445704	1.85912e-06	Sobic.003G341900	66433943	66435860	-9.84	similar to Putative family II lipase EXL1
Ala/Total	3:66445704	3	66445704	1.85912e-06	Sobic.003G342000	66440296	66443480	2.22	K14496 - abscisic acid receptor PYR/PYL family (PYL) (1 of 8)
Ala/Total	3:66445704	3	66445704	1.85912e-06	Sobic.003G342100	66458475	66460765	12.77	similar to Putative cinnamoyl-CoA reductase
Ala/Total	3:66445704	3	66445704	1.85912e-06	Sobic.003G342200	66461566	66463887	15.86	similar to Putative cinnamoyl-CoA reductase
Ala/Total	3:66445704	3	66445704	1.85912e-06	Sobic.003G342300	66463888	66467290	18.18	NAD DEPENDENT EPIMERASE/DEHYDRATASE
Ala/Total	3:66445704	3	66445704	1.85912e-06	Sobic.003G342500	66467291	66476921	21.59	METHYLTRANSFERASE
Ala/Total	4:67875856	4	67875856	1.781e-06	Sobic.004G349650	67852602	67852766	-23.09	NA
Ala/Total	4:67875856	4	67875856	1.781e-06	Sobic.004G349700	67852930	67856018	-19.84	similar to Putative fibrillarin protein
Ala/Total	4:67875856	4	67875856	1.781e-06	Sobic.004G349800	67857297	67860435	-15.42	NA
Ala/Total	4:67875856	4	67875856	1.781e-06	Sobic.004G349900	67865785	67869996	5.86	similar to Hydroxyproline-rich glycoprotein-like
Ala/Total	4:67875856	4	67875856	1.781e-06	Sobic.004G350000	67877802	67880739	1.95	similar to Putative uncharacterized protein
Ala/Total	4:67875856	4	67875856	1.781e-06	Sobic.004G350100	67882309	67885612	6.45	similar to Putative uncharacterized protein
Ala/Total	4:67875856	4	67875856	1.781e-06	Sobic.004G350200	67887717	67893640	11.86	similar to KH domain-containing protein NOVA-like
Ala/Total	4:67875856	4	67875856	1.781e-06	Sobic.004G350300	67909245	67913847	5.25	similar to NAC-like protein
Ala/Total	4:67875856	4	67875856	1.781e-06	Sobic.004G350400	67916655	67918352	12.66	weakly similar to Pectinesterase family protein, expressed
Ala/Total	4:67875856	4	67875856	1.781e-06	Sobic.004G350500	67928416	67931155	24.42	similar to Pectinesterase family protein
Ala/Total	4:67875856	4	67875856	1.781e-06	Sobic.004G350600	67931549	67933806	27.55	weakly similar to Os02g0822700 protein
Ala/Total	6:50499499	6	50499499	4.38917e-07	Sobic.006G142500	50457749	50461839	-25.06	2.7.11.1 - Non-specific serine/threonine protein kinase / Threonine-specific protein kinase (1 of 1200)
Ala/Total	6:50499499	6	50499499	4.38917e-07	Sobic.006G142600	50462121	50472587	-14.31	similar to OSJNBb0065L13.3 protein
Ala/Total	6:50499499	6	50499499	4.38917e-07	Sobic.006G142700	50472006	50475731	-11.17	similar to OSIGBa0157K09-H0214G12.1 protein
Ala/Total	6:50486898	6	50486898	6.5595e-07	Sobic.006G142775	50484102	50509497	-	DICER-LIKE PROTEIN 4
Ala/Total	6:50487170	6	50487170	2.78247e-06	Sobic.006G142775	50484102	50509497	-	DICER-LIKE PROTEIN 4
Ala/Total	6:50487487	6	50487487	1.87801e-06	Sobic.006G142775	50484102	50509497	-	DICER-LIKE PROTEIN 4
Ala/Total	6:50487508	6	50487508	2.10093e-06	Sobic.006G142775	50484102	50509497	-	DICER-LIKE PROTEIN 4
Ala/Total	6:50497696	6	50497696	1.32215e-06	Sobic.006G142775	50484102	50509497	-	DICER-LIKE PROTEIN 4
Ala/Total	6:50497723	6	50497723	1.179e-06	Sobic.006G142775	50484102	50509497	-	DICER-LIKE PROTEIN 4
Ala/Total	6:50497735	6	50497735	1.92089e-06	Sobic.006G142775	50484102	50509497	-	DICER-LIKE PROTEIN 4
Ala/Total	6:50497781	6	50497781	5.9609e-07	Sobic.006G142775	50484102	50509497	-	DICER-LIKE PROTEIN 4
Ala/Total	6:50497785	6	50497785	3.40441e-07	Sobic.006G142775	50484102	50509497	-	DICER-LIKE PROTEIN 4
Ala/Total	6:50498026	6	50498026	5.39951e-07	Sobic.006G142775	50484102	50509497	-	DICER-LIKE PROTEIN 4
Ala/Total	6:50498034	6	50498034	5.39951e-07	Sobic.006G142775	50484102	50509497	-	DICER-LIKE PROTEIN 4
Ala/Total	6:50499482	6	50499482	1.82825e-06	Sobic.006G142775	50484102	50509497	-	DICER-LIKE PROTEIN 4
Ala/Total	6:50499499	6	50499499	4.38917e-07	Sobic.006G142775	50484102	50509497	-	DICER-LIKE PROTEIN 4
Ala/Total	6:50499499	6	50499499	4.38917e-07	Sobic.006G142850	50513211	50517903	26.31	PTHR12606:SF1 - GH15225P (1 of 22)
Ala/Total	7:6744942	7	6744942	2.57438e-06	Sobic.007G064400	6721036	6722962	21.98	2.4.1.123 - Inositol 3-alpha-galactosyltransferase / UDP-alpha-D-galactose:myo-inositol 3-alpha-D-galactosyltransferase (1 of 3)
Ala/Total	7:6744942	7	6744942	2.57438e-06	Sobic.007G064500	6750818	6754853	5.88	similar to OSIGBa0130B08.10 protein
Ala/Total	7:44416943	7	44416943	2.11355e-06	Sobic.007G113300	44395897	44398984	17.96	similar to Chromosome undetermined scaffold_799, whole genome shotgun sequence
Ala/Total	8:51569085	8	51569085	2.95007e-06	Sobic.008G110900	51549627	51567864	1.22	NA
Ala/Total	8:51569085	8	51569085	2.95007e-06	Sobic.008G111000	51551962	51565315	-3.77	NA
Ala/Total	8:51569085	8	51569085	2.95007e-06	Sobic.008G111100	51571077	51576175	1.99	KOG0254 - Predicted transporter (major facilitator superfamily) (1 of 65)
Ala/Total	8:51569085	8	51569085	2.95007e-06	Sobic.008G111150	51572468	51573059	3.38	NA
Ala/Total	8:54170223	8	54170223	1.69828e-07	Sobic.008G122001	54169671	54171551	-	PTHR23002//PTHR23002:SF63 - ZINC FINGER CCHC DOMAIN CONTAINING PROTEIN // SUBFAMILY NOT NAMED (1 of 162)
Ala/Total	8:54170224	8	54170224	1.69828e-07	Sobic.008G122001	54169671	54171551	-	PTHR23002//PTHR23002:SF63 - ZINC FINGER CCHC DOMAIN CONTAINING PROTEIN // SUBFAMILY NOT NAMED (1 of 162)
Arg	1:10793615	1	10793615	1.83199e-06	Sobic.001G136300	10787419	10789436	-4.18	similar to Nodulin family protein, putative
Arg	1:10793615	1	10793615	1.83199e-06	Sobic.001G136400	10793376	10794957	-	similar to Putative uncharacterized protein
Arg	1:10793615	1	10793615	1.83199e-06	Sobic.001G136500	10799049	10804369	5.43	similar to Putative uncharacterized protein
Arg	1:10793615	1	10793615	1.83199e-06	Sobic.001G136600	10805377	10811695	11.76	SERINE/THREONINE PROTEIN PHOSPHATASE 2A 57 KDA REGULATORY SUBUNIT B' ALPHA ISOFORM-RELATED
Arg	1:10793615	1	10793615	1.83199e-06	Sobic.001G136800	10815463	10819827	21.85	similar to Putative DsPTP1 protein
Arg	1:10793615	1	10793615	1.83199e-06	Sobic.001G136850	10818306	10818696	24.69	NA
Arg	1:10793615	1	10793615	1.83199e-06	Sobic.001G136900	10822421	10825553	28.81	similar to Ubiquitin-conjugating enzyme family protein, expressed
Arg	1:10854305	1	10854305	3.71685e-07	Sobic.001G137000	10826009	10851362	2.94	similar to Putative uncharacterized protein
Arg	1:10854309	1	10854309	3.71685e-07	Sobic.001G137000	10826009	10851362	2.95	similar to Putative uncharacterized protein
Arg	1:10854305	1	10854305	3.71685e-07	Sobic.001G137050	10869802	10870585	15.5	NA
Arg	1:10854309	1	10854309	3.71685e-07	Sobic.001G137050	10869802	10870585	15.49	NA
Arg	1:10854305	1	10854305	3.71685e-07	Sobic.001G137100	10870887	10877123	16.58	similar to Benzothiadiazole-induced homeodomain protein 1
Arg	1:10854309	1	10854309	3.71685e-07	Sobic.001G137100	10870887	10877123	16.58	similar to Benzothiadiazole-induced homeodomain protein 1
Arg	1:10854305	1	10854305	3.71685e-07	Sobic.001G137200	10881461	10883068	27.16	similar to Knotted1-interacting protein
Arg	1:10854309	1	10854309	3.71685e-07	Sobic.001G137200	10881461	10883068	27.15	similar to Knotted1-interacting protein
Arg	1:68647976	1	68647976	1.02383e-06	Sobic.001G400900	68639571	68640518	-7.46	similar to Pathogenesis-related protein 10a
Arg	1:68647976	1	68647976	1.02383e-06	Sobic.001G401000	68644376	68645233	2.74	PF00407 - Pathogenesis-related protein Bet v I family (Bet_v_1) (1 of 12)
Arg	1:68647976	1	68647976	1.02383e-06	Sobic.001G401000	68644376	68645233	-2.74	PF00407 - Pathogenesis-related protein Bet v I family (Bet_v_1) (1 of 12)
Arg/Glutamate family	5:11288221	5	11288221	1.57049e-06	Sobic.005G083500	11297721	11298544	9.5	NA
Arg/Glutamate family	5:11288221	5	11288221	1.57049e-06	Sobic.005G083550	11293743	11302580	5.52	NA
Arg/Glutamate family	5:11288221	5	11288221	1.57049e-06	Sobic.005G083601	11293743	11303534	5.52	NA
Arg/Glutamate family	5:11288221	5	11288221	1.57049e-06	Sobic.005G083651	11293743	11304790	5.52	NA
Arg/Glutamate family	5:11288221	5	11288221	1.57049e-06	Sobic.005G083700	11304791	11306037	16.57	NA
Arg/Glutamate family	5:11288221	5	11288221	1.57049e-06	Sobic.005G083733	11306038	11307590	9.5	NA
Arg/Glutamate family	5:11288221	5	11288221	1.57049e-06	Sobic.005G083766	11307536	11308294	19.32	NA
Arg/Glutamate family	5:11288221	5	11288221	1.57049e-06	Sobic.005G083800	11308005	11312755	19.78	similar to Expressed protein
Arg/Total	8:56228505	8	56228505	2.8761e-06	Sobic.008G133800	56204799	56206757	21.75	NA
Arg/Total	8:56228505	8	56228505	2.8761e-06	Sobic.008G133900	56233872	56236204	5.37	PF08224 - Domain of unknown function (DUF1719) (DUF1719) (1 of 33)
Arg/Total	8:56228505	8	56228505	2.8761e-06	Sobic.008G133950	56239816	56241180	11.31	NA
Arg/Total	8:56228505	8	56228505	2.8761e-06	Sobic.008G134000	56246586	56246978	18.08	PF13966 - zinc-binding in reverse transcriptase (zf-RVT) (1 of 18)
Arg/Total	8:56228505	8	56228505	2.8761e-06	Sobic.008G134100	56247267	56253574	18.76	PF00646 - F-box domain (F-box) (1 of 303)
Asp	1:10116215	1	10116215	1.5348e-06	Sobic.001G128400	10108298	10111086	-5.13	similar to Proteasome subunit beta type
Asp	1:10116216	1	10116216	1.5348e-06	Sobic.001G128400	10108298	10111086	-5.13	similar to Proteasome subunit beta type
Asp	1:10116215	1	10116215	1.5348e-06	Sobic.001G128500	10112591	10116997	-	similar to Putative uncharacterized protein
Asp	1:10116216	1	10116216	1.5348e-06	Sobic.001G128500	10112591	10116997	-	similar to Putative uncharacterized protein
Asp	1:10116215	1	10116215	1.5348e-06	Sobic.001G128600	10117307	10121437	1.09	similar to Os03g0695500 protein
Asp	1:10116216	1	10116216	1.5348e-06	Sobic.001G128600	10117307	10121437	1.09	similar to Os03g0695500 protein
Asp	1:10116215	1	10116215	1.5348e-06	Sobic.001G128800	10123501	10125087	7.29	RNA RECOGNITION MOTIF-CONTAINING PROTEIN-RELATED
Asp	1:10116216	1	10116216	1.5348e-06	Sobic.001G128800	10123501	10125087	7.29	RNA RECOGNITION MOTIF-CONTAINING PROTEIN-RELATED
Asp	1:10116215	1	10116215	1.5348e-06	Sobic.001G128900	10139546	10141822	23.33	Premnaspirodiene oxygenase / Hyoscymus muticus premnaspirodiene oxygenase
Asp	1:10116216	1	10116216	1.5348e-06	Sobic.001G128900	10139546	10141822	23.33	Premnaspirodiene oxygenase / Hyoscymus muticus premnaspirodiene oxygenase
Asp	1:10116215	1	10116215	1.5348e-06	Sobic.001G129000	10143995	10152169	27.78	HEAT SHOCK PROTEIN 70KDA
Asp	1:10116216	1	10116216	1.5348e-06	Sobic.001G129000	10143995	10152169	27.78	HEAT SHOCK PROTEIN 70KDA
Asp	7:57738131	7	57738131	3.65886e-07	Sobic.007G147000	57724377	57727624	-10.51	similar to Os08g0451800 protein
Asp	7:57738131	7	57738131	3.65886e-07	Sobic.007G147101	57737554	57742123	-	K11975 - E3 ubiquitin-protein ligase RNF144 [EC:6.3.2.19] (RNF144) (1 of 3)
Asp	7:57738131	7	57738131	3.65886e-07	Sobic.007G147200	57742254	57747203	4.12	similar to Putative subtilisin-like proteinase
Asp/Total	1:6057511	1	6057511	2.73913e-06	Sobic.001G078800	6046180	6053223	4.29	similar to Serine/threonine-protein kinase SAPK8
Asp/Total	1:6057511	1	6057511	2.73913e-06	Sobic.001G078900	6060777	6062851	3.27	similar to Putative Myb-like DNA-binding protein
Asp/Total	1:6068284	1	6068284	2.787e-06	Sobic.001G078900	6060777	6062851	5.43	similar to Putative Myb-like DNA-binding protein
Asp/Total	1:6068296	1	6068296	2.787e-06	Sobic.001G078900	6060777	6062851	5.45	similar to Putative Myb-like DNA-binding protein
Asp/Total	1:6068284	1	6068284	2.787e-06	Sobic.001G079000	6071269	6073021	2.99	NA
Asp/Total	1:6068296	1	6068296	2.787e-06	Sobic.001G079000	6071269	6073021	2.97	NA
Asp/Total	8:46702397	8	46702397	2.40662e-06	Sobic.008G098300	46691128	46709030	-	K11858 - ubiquitin carboxyl-terminal hydrolase 48 [EC:3.4.19.12] (USP48) (1 of 1)
Aspartate family	1:10068032	1	10068032	2.02019e-06	Sobic.001G127700	10040307	10042393	-25.64	similar to Lysine Decarboxylase, putative
Aspartate family	1:10068032	1	10068032	2.02019e-06	Sobic.001G127800	10067647	10074713	-	similar to CCAAT-binding transcription factor subunit B family protein, expressed
Aspartate family	1:10068032	1	10068032	2.02019e-06	Sobic.001G128000	10083069	10084375	15.04	similar to Putative uncharacterized protein
Aspartate family	1:10068032	1	10068032	2.02019e-06	Sobic.001G128100	10084533	10088527	16.5	similar to Putative uncharacterized protein OSJNBb0021P10.5
Aspartate family	1:10068032	1	10068032	2.02019e-06	Sobic.001G128200	10093042	10094480	25.01	similar to Putative uncharacterized protein
Aspartate family	1:10068032	1	10068032	2.02019e-06	Sobic.001G128300	10096139	10108081	28.11	PTHR11689:SF92 - H(+)/CL(-) EXCHANGE TRANSPORTER 7 (1 of 1)
Aspartate family	1:57067101	1	57067101	7.93772e-07	Sobic.001G293200	57078326	57079889	11.23	similar to Class III peroxidase 120 precursor
Aspartate family	1:57067101	1	57067101	7.93772e-07	Sobic.001G293300	57080138	57082645	13.04	similar to Chloroplast chaperonin 10, putative, expressed
Aspartate family	1:57067101	1	57067101	7.93772e-07	Sobic.001G293400	57087612	57088811	20.51	similar to Zinc finger, C3HC4 type family protein, expressed
Aspartate family	1:58901534	1	58901534	7.07153e-07	Sobic.001G304900	58879696	58883053	-18.48	Predicted protein
Aspartate family	1:58901534	1	58901534	7.07153e-07	Sobic.001G305000	58884863	58889215	-12.32	NA
Aspartate family	1:58901534	1	58901534	7.07153e-07	Sobic.001G305100	58894178	58901838	-	NOTUM-RELATED (1 of 12)
Aspartate family	1:58901544	1	58901544	7.07153e-07	Sobic.001G305100	58894178	58901838	-	NOTUM-RELATED (1 of 12)
Aspartate family	1:58901534	1	58901534	7.07153e-07	Sobic.001G305200	58904974	58906605	3.44	similar to Putative uncharacterized protein
Aspartate family	1:58901534	1	58901534	7.07153e-07	Sobic.001G305300	58918023	58921635	16.49	similar to Pollen-specific kinase partner protein, putative, expressed
Aspartate family	1:58901534	1	58901534	7.07153e-07	Sobic.001G305350	58923727	58924717	22.19	NA
Aspartate family	1:58901534	1	58901534	7.07153e-07	Sobic.001G305400	58929257	58932482	27.72	NA
BCAA family	4:52468637	4	52468637	2.17466e-06	Sobic.004G172000	52438395	52440362	-28.28	PF03108 - MuDR family transposase (DBD_Tnp_Mut) (1 of 1)
BCAA family	4:52468637	4	52468637	2.17466e-06	Sobic.004G172100	52449747	52453656	-14.98	similar to Putative receptor protein kinase PERK1
BCAA family	4:52468637	4	52468637	2.17466e-06	Sobic.004G172201	52462347	52463134	-5.5	NA
BCAA family	4:52468637	4	52468637	2.17466e-06	Sobic.004G172300	52465547	52466854	-1.78	NA
BCAA family	4:52468637	4	52468637	2.17466e-06	Sobic.004G172350	52468758	52470122	0.12	NA
BCAA family	4:52468637	4	52468637	2.17466e-06	Sobic.004G172400	52472372	52478712	3.74	Predicted protein
BCAA family	9:57902114	9	57902114	5.79681e-07	Sobic.009G242100	57869640	57875363	-26.75	PTHR31342:SF7 - PROTEIN CHUP1, CHLOROPLASTIC (1 of 1)
BCAA family	9:57902114	9	57902114	5.79681e-07	Sobic.009G242200	57877842	57883218	-18.9	similar to Mitogen-activated protein kinase 17
BCAA family	9:57902114	9	57902114	5.79681e-07	Sobic.009G242250	57890244	57891399	-10.71	NA
BCAA family	9:57902114	9	57902114	5.79681e-07	Sobic.009G242300	57899419	57900289	-1.82	similar to 60S acidic ribosomal protein P2A
BCAA family	9:57902114	9	57902114	5.79681e-07	Sobic.009G242400	57902029	57905627	-	similar to 40S ribosomal protein S12
BCAA family	9:57902114	9	57902114	5.79681e-07	Sobic.009G242501	57908190	57909947	6.08	similar to Os01g0642600 protein
BCAA family	9:57902114	9	57902114	5.79681e-07	Sobic.009G242600	57914633	57918884	12.52	K15889 - prenylcysteine alpha-carboxyl methylesterase (PCME) (1 of 3)
BCAA family	9:57902114	9	57902114	5.79681e-07	Sobic.009G242700	57919723	57920642	17.61	similar to Putative uncharacterized protein OJ1126_B10.8
BCAA family	9:57902114	9	57902114	5.79681e-07	Sobic.009G242800	57922001	57925947	19.89	similar to Putative uncharacterized protein
BCAA family	9:57902114	9	57902114	5.79681e-07	Sobic.009G242900	57929325	57936036	27.21	similar to Putative uncharacterized protein OJ1126_B10.10
Cys	1:2111536	1	2111536	4.51568e-07	Sobic.001G026700	2082677	2085528	-26.01	similar to Expressed protein
Cys	1:2111536	1	2111536	4.51568e-07	Sobic.001G026800	2094324	2098430	-13.11	similar to Glycoside hydrolase family 28 protein, putative, expressed
Cys	1:2111536	1	2111536	4.51568e-07	Sobic.001G026900	2098594	2101900	-9.64	3.5.4.3 - Guanine deaminase / Guanine aminase
Cys	1:2111536	1	2111536	4.51568e-07	Sobic.001G026950	2106063	2106545	-4.99	NA
Cys	1:2111536	1	2111536	4.51568e-07	Sobic.001G027000	2111441	2113889	-	NA
Cys	1:2111536	1	2111536	4.51568e-07	Sobic.001G027100	2117619	2124838	6.08	flap endonuclease-1 (FEN1, RAD2)
Cys	1:2111536	1	2111536	4.51568e-07	Sobic.001G027200	2126385	2126958	14.85	NA
Cys	1:2111536	1	2111536	4.51568e-07	Sobic.001G027300	2127305	2135140	15.77	similar to Expressed protein
Cys	1:2111536	1	2111536	4.51568e-07	Sobic.001G027400	2133101	2133376	21.57	NA
Cys	1:2111536	1	2111536	4.51568e-07	Sobic.001G027500	2133792	2134894	22.26	similar to Expressed protein
Cys	1:2111536	1	2111536	4.51568e-07	Sobic.001G027600	2135954	2137994	24.42	similar to 50S ribosomal protein L18, chloroplast precursor
Cys	1:2111536	1	2111536	4.51568e-07	Sobic.001G027700	2139495	2140578	27.96	similar to Putative uncharacterized protein
Cys	1:5106549	1	5106549	2.61457e-06	Sobic.001G067300	5093639	5097087	-9.46	similar to Histidinol dehydrogenase, chloroplast precursor
Cys	1:5106549	1	5106549	2.61457e-06	Sobic.001G067400	5097859	5103044	3.51	similar to Os03g0784300 protein
Cys	1:5106552	1	5106552	2.61457e-06	Sobic.001G067400	5097859	5103044	3.51	similar to Os03g0784300 protein
Cys	1:5106549	1	5106549	2.61457e-06	Sobic.001G067500	5108083	5109967	1.53	similar to Os03g0784100 protein
Cys	1:5106552	1	5106552	2.61457e-06	Sobic.001G067500	5108083	5109967	1.53	similar to Os03g0784100 protein
Cys	1:5106549	1	5106549	2.61457e-06	Sobic.001G067601	5114824	5115724	8.28	similar to Os04g0295000 protein
Cys	1:5106549	1	5106549	2.61457e-06	Sobic.001G067700	5118573	5128226	12.02	K06955 - uncharacterized protein (K06955) (1 of 1)
Cys	1:5106549	1	5106549	2.61457e-06	Sobic.001G067800	5130324	5135683	23.78	similar to Putative uncharacterized protein
Cys	1:6054823	1	6054823	1.39967e-06	Sobic.001G078800	6046180	6053223	1.6	similar to Serine/threonine-protein kinase SAPK8
Cys	1:6054825	1	6054825	1.39967e-06	Sobic.001G078800	6046180	6053223	1.6	similar to Serine/threonine-protein kinase SAPK8
Cys	1:6054823	1	6054823	1.39967e-06	Sobic.001G078900	6060777	6062851	5.95	similar to Putative Myb-like DNA-binding protein
Cys	1:6054825	1	6054825	1.39967e-06	Sobic.001G078900	6060777	6062851	5.95	similar to Putative Myb-like DNA-binding protein
Cys	1:30450051	1	30450051	1.25652e-06	Sobic.001G257400	30445839	30449996	-0.06	similar to Os10g0396300 protein
Cys	1:30450051	1	30450051	1.25652e-06	Sobic.001G257600	30455291	30456872	5.24	NA
Cys	1:30450051	1	30450051	1.25652e-06	Sobic.001G257650	30461724	30464527	11.67	NA
Cys	1:30450051	1	30450051	1.25652e-06	Sobic.001G257700	30464819	30468767	14.77	weakly similar to Putative uncharacterized protein
Cys	1:30450051	1	30450051	1.25652e-06	Sobic.001G257800	30474125	30525429	24.07	MYOSIN
Cys	1:58136041	1	58136041	1.61299e-06	Sobic.001G299900	58110680	58112132	-23.91	K02705 - photosystem II CP43 chlorophyll apoprotein (psbC) (1 of 4)
Cys	1:58136041	1	58136041	1.61299e-06	Sobic.001G300000	58113504	58117347	-18.69	NA
Cys	1:58136041	1	58136041	1.61299e-06	Sobic.001G300033	58134748	58136755	-	ZINC FINGER CCHC DOMAIN CONTAINING PROTEIN
Cys	1:58136041	1	58136041	1.61299e-06	Sobic.001G300066	58140048	58142748	4.01	NA
Cys	1:58136041	1	58136041	1.61299e-06	Sobic.001G300100	58153963	58157938	17.92	NA
Cys	1:58136041	1	58136041	1.61299e-06	Sobic.001G300201	58160860	58167872	24.82	TRANSCRIPTION FACTOR UNE10
Cys	1:58136041	1	58136041	1.61299e-06	Sobic.001G300301	58162275	58164703	26.23	NA
Cys	3:53053368	3	53053368	2.84074e-06	Sobic.003G201300	53025154	53026349	-27.02	ALPHA-CRYSTALLIN DOMAIN OF HEAT SHOCK PROTEIN-CONTAINING PROTEIN (1 of 1)
Cys	3:53053368	3	53053368	2.84074e-06	Sobic.003G201400	53029101	53031945	-21.42	weakly similar to Putative uncharacterized protein
Cys	3:53053368	3	53053368	2.84074e-06	Sobic.003G201500	53032278	53034574	-18.79	similar to Outer plastidial membrane protein porin
Cys	3:53053368	3	53053368	2.84074e-06	Sobic.003G201600	53039633	53040945	12.42	similar to Putative uncharacterized protein
Cys	4:1649861	4	1649861	2.94096e-06	Sobic.004G020800	1616973	1621133	-28.73	similar to Putative uncharacterized protein
Cys	4:1649861	4	1649861	2.94096e-06	Sobic.004G020900	1622847	1630367	-19.49	K16287 - ubiquitin-like-specific protease 1C/D [EC:3.4.22.68] (ULP1C_D) (1 of 5)
Cys	4:1649861	4	1649861	2.94096e-06	Sobic.004G021000	1633915	1638974	-10.89	similar to Cyclin-dependent kinase A-2
Cys	4:1649861	4	1649861	2.94096e-06	Sobic.004G021100	1640278	1644552	-5.31	similar to Putative uncharacterized protein
Cys	4:1649861	4	1649861	2.94096e-06	Sobic.004G021200	1645060	1648384	1.48	similar to Putative uncharacterized protein
Cys	4:1649861	4	1649861	2.94096e-06	Sobic.004G021300	1651064	1656081	1.2	similar to Os02g0123500 protein
Cys	4:1649861	4	1649861	2.94096e-06	Sobic.004G021400	1663028	1665669	13.17	similar to Endoglucanase 4 precursor
Cys	4:1649861	4	1649861	2.94096e-06	Sobic.004G021500	1669748	1670351	19.89	PF00280 - Potato inhibitor I family (potato_inhibit) (1 of 39)
Cys	4:67904466	4	67904466	1.78963e-06	Sobic.004G350200	67887717	67893640	10.83	similar to KH domain-containing protein NOVA-like
Cys	4:67904466	4	67904466	1.78963e-06	Sobic.004G350300	67909245	67913847	4.78	similar to NAC-like protein
Cys	5:6908550	5	6908550	2.74623e-06	Sobic.005G063200	6909765	6912155	1.22	PF09758 - Uncharacterised conserved protein (FPL) (1 of 2)
Cys	5:6908550	5	6908550	2.74623e-06	Sobic.005G063300	6914243	6920308	5.69	similar to Putative uncharacterized protein
Cys	7:59708206	7	59708206	6.61203e-07	Sobic.007G162901	59698592	59707878	-	PF16987 - KIX domain (KIX_2) (1 of 3)
Cys	8:6768281	8	6768281	2.38394e-06	Sobic.008G063000	6789930	6797354	21.65	similar to Expressed protein
Cys	8:6768281	8	6768281	2.38394e-06	Sobic.008G063100	6797841	6799179	29.56	similar to Thioredoxin M-type, chloroplast precursor
Cys	8:53036508	8	53036508	2.19408e-06	Sobic.008G118100	53044929	53050870	8.42	PTHR23244:SF308 - KELCH REPEAT-CONTAINING PROTEIN (1 of 1)
Cys	8:53647924	8	53647924	1.91429e-07	Sobic.008G120760	53644740	53647392	-0.53	PTHR19317//PTHR19317:SF12 - PRENYLATED RAB ACCEPTOR 1-RELATED // SUBFAMILY NOT NAMED (1 of 2)
Cys	8:54421800	8	54421800	4.36974e-07	Sobic.008G122300	54409701	54411963	9.84	similar to Subtilase family protein, expressed
Cys	8:54421800	8	54421800	4.36974e-07	Sobic.008G122400	54445530	54451058	23.73	NA
Cys	9:51653288	9	51653288	2.22696e-07	Sobic.009G158800	51621776	51629003	-24.29	6.3.4.5 - Argininosuccinate synthase / Citrulline--aspartate ligase (1 of 2)
Cys	9:51653288	9	51653288	2.22696e-07	Sobic.009G158900	51637043	51640773	-12.52	similar to Putative uncharacterized protein
Cys	9:51653288	9	51653288	2.22696e-07	Sobic.009G159000	51643359	51649171	4.12	similar to Putative uncharacterized protein OJ1126_D01.3
Cys	9:51653288	9	51653288	2.22696e-07	Sobic.009G159100	51662586	51665232	9.3	similar to Putative uncharacterized protein
Cys	9:51653288	9	51653288	2.22696e-07	Sobic.009G159200	51678062	51681764	24.77	similar to Guanylyl cyclase-like protein
Cys	10:5514678	10	5514678	9.0965e-08	Sobic.010G068300	5482699	5485432	-29.25	similar to Os06g0187500 protein
Cys	10:5514678	10	5514678	9.0965e-08	Sobic.010G068400	5487018	5490926	-23.75	similar to Putative splicing factor, arginine/serine-rich 7
Cys	10:5514678	10	5514678	9.0965e-08	Sobic.010G068500	5496879	5501366	-13.31	similar to Putative uncharacterized protein
Cys	10:5514678	10	5514678	9.0965e-08	Sobic.010G068600	5507347	5515367	-	similar to Putative uncharacterized protein
Cys	10:5514678	10	5514678	9.0965e-08	Sobic.010G068700	5516050	5519049	1.37	similar to Putative uncharacterized protein
Cys	10:5514678	10	5514678	9.0965e-08	Sobic.010G068800	5521406	5525001	6.73	PTHR18966//PTHR18966:SF232 - IONOTROPIC GLUTAMATE RECEPTOR // SUBFAMILY NOT NAMED (1 of 2)
Cys	10:5514678	10	5514678	9.0965e-08	Sobic.010G068900	5531334	5534432	16.66	PTHR18966//PTHR18966:SF232 - IONOTROPIC GLUTAMATE RECEPTOR // SUBFAMILY NOT NAMED (1 of 2)
Cys	10:5514678	10	5514678	9.0965e-08	Sobic.010G068950	5534474	5535278	19.8	NA
Cys	10:5514678	10	5514678	9.0965e-08	Sobic.010G069000	5536945	5542417	22.27	NA
Cys	10:8489698	10	8489698	1.31925e-06	Sobic.010G094700	8449887	8461231	-28.47	PTHR15430 - FKBP-ASSOCIATED PROTEIN (1 of 1)
Cys	10:8489698	10	8489698	1.31925e-06	Sobic.010G094800	8462664	8465898	-23.8	similar to Putative uncharacterized protein
Cys	10:8489698	10	8489698	1.31925e-06	Sobic.010G094900	8467025	8479986	9.71	similar to Putative uncharacterized protein
Cys	10:8489698	10	8489698	1.31925e-06	Sobic.010G095000	8514838	8519204	25.14	similar to Putative fructokinase
Cys/Total	1:2111536	1	2111536	2.84447e-06	Sobic.001G026700	2082677	2085528	-26.01	similar to Expressed protein
Cys/Total	1:2111536	1	2111536	2.84447e-06	Sobic.001G026800	2094324	2098430	-13.11	similar to Glycoside hydrolase family 28 protein, putative, expressed
Cys/Total	1:2111536	1	2111536	2.84447e-06	Sobic.001G026900	2098594	2101900	-9.64	3.5.4.3 - Guanine deaminase / Guanine aminase
Cys/Total	1:2111536	1	2111536	2.84447e-06	Sobic.001G026950	2106063	2106545	-4.99	NA
Cys/Total	1:2111536	1	2111536	2.84447e-06	Sobic.001G027000	2111441	2113889	-	NA
Cys/Total	1:2111536	1	2111536	2.84447e-06	Sobic.001G027100	2117619	2124838	6.08	flap endonuclease-1 (FEN1, RAD2)
Cys/Total	1:2111536	1	2111536	2.84447e-06	Sobic.001G027200	2126385	2126958	14.85	NA
Cys/Total	1:2111536	1	2111536	2.84447e-06	Sobic.001G027300	2127305	2135140	15.77	similar to Expressed protein
Cys/Total	1:2111536	1	2111536	2.84447e-06	Sobic.001G027400	2133101	2133376	21.57	NA
Cys/Total	1:2111536	1	2111536	2.84447e-06	Sobic.001G027500	2133792	2134894	22.26	similar to Expressed protein
Cys/Total	1:2111536	1	2111536	2.84447e-06	Sobic.001G027600	2135954	2137994	24.42	similar to 50S ribosomal protein L18, chloroplast precursor
Cys/Total	1:2111536	1	2111536	2.84447e-06	Sobic.001G027700	2139495	2140578	27.96	similar to Putative uncharacterized protein
Cys/Total	1:6054823	1	6054823	1.84249e-06	Sobic.001G078800	6046180	6053223	1.6	similar to Serine/threonine-protein kinase SAPK8
Cys/Total	1:6054825	1	6054825	1.39967e-06	Sobic.001G078800	6046180	6053223	1.6	similar to Serine/threonine-protein kinase SAPK8
Cys/Total	1:6054823	1	6054823	1.84249e-06	Sobic.001G078900	6060777	6062851	5.95	similar to Putative Myb-like DNA-binding protein
Cys/Total	1:6054825	1	6054825	1.39967e-06	Sobic.001G078900	6060777	6062851	5.95	similar to Putative Myb-like DNA-binding protein
Cys/Total	6:58444307	6	58444307	1.43791e-06	Sobic.006G244100	58415317	58417264	-27.04	Predicted protein
Cys/Total	6:58444307	6	58444307	1.43791e-06	Sobic.006G244200	58419423	58421674	-22.63	Predicted protein
Cys/Total	6:58444307	6	58444307	1.43791e-06	Sobic.006G244300	58421980	58425942	-18.37	PTHR13815:SF6 - GOLGIN CANDIDATE 2 (1 of 1)
Cys/Total	6:58444307	6	58444307	1.43791e-06	Sobic.006G244400	58429358	58432534	-11.77	similar to Nuclease I
Cys/Total	6:58444307	6	58444307	1.43791e-06	Sobic.006G244500	58434870	58436797	-7.51	similar to Nuclease I
Cys/Total	6:58444307	6	58444307	1.43791e-06	Sobic.006G244600	58437245	58440354	-3.95	similar to OSJNBa0060D06.11 protein
Cys/Total	6:58444307	6	58444307	1.43791e-06	Sobic.006G244700	58440446	58445699	-	similar to 6,7-dimethyl-8-ribityllumazine synthase
Cys/Total	6:58444307	6	58444307	1.43791e-06	Sobic.006G244800	58463788	58467690	19.48	PTHR33077:SF5 - PROTEIN TIFY 3A-RELATED (1 of 1)
Cys/Total	6:58444307	6	58444307	1.43791e-06	Sobic.006G244900	58469597	58472783	25.29	similar to OSJNBa0060D06.17 protein
Cys/Total	8:53647924	8	53647924	6.2003e-07	Sobic.008G120760	53644740	53647392	-0.53	PTHR19317//PTHR19317:SF12 - PRENYLATED RAB ACCEPTOR 1-RELATED // SUBFAMILY NOT NAMED (1 of 2)
Cys/Total	8:54421800	8	54421800	8.40106e-07	Sobic.008G122500	54481359	54490153	37.62	NA
Cys/Total	9:51653288	9	51653288	4.73362e-07	Sobic.009G158800	51621776	51629003	-24.29	6.3.4.5 - Argininosuccinate synthase / Citrulline--aspartate ligase (1 of 2)
Cys/Total	9:51653288	9	51653288	4.73362e-07	Sobic.009G158900	51637043	51640773	-12.52	similar to Putative uncharacterized protein
Cys/Total	9:51653288	9	51653288	4.73362e-07	Sobic.009G159000	51643359	51649171	4.12	similar to Putative uncharacterized protein OJ1126_D01.3
Cys/Total	9:51653288	9	51653288	4.73362e-07	Sobic.009G159100	51662586	51665232	9.3	similar to Putative uncharacterized protein
Cys/Total	9:51653288	9	51653288	4.73362e-07	Sobic.009G159200	51678062	51681764	24.77	similar to Guanylyl cyclase-like protein
Cys/Total	10:5514678	10	5514678	6.64812e-07	Sobic.010G068300	5482699	5485432	-29.25	similar to Os06g0187500 protein
Cys/Total	10:5514678	10	5514678	6.64812e-07	Sobic.010G068400	5487018	5490926	-23.75	similar to Putative splicing factor, arginine/serine-rich 7
Cys/Total	10:5514678	10	5514678	6.64812e-07	Sobic.010G068500	5496879	5501366	-13.31	similar to Putative uncharacterized protein
Cys/Total	10:5514678	10	5514678	6.64812e-07	Sobic.010G068600	5507347	5515367	-	similar to Putative uncharacterized protein
Cys/Total	10:5514678	10	5514678	6.64812e-07	Sobic.010G068700	5516050	5519049	1.37	similar to Putative uncharacterized protein
Cys/Total	10:5514678	10	5514678	6.64812e-07	Sobic.010G068800	5521406	5525001	6.73	IONOTROPIC GLUTAMATE RECEPTOR
Cys/Total	10:5514678	10	5514678	6.64812e-07	Sobic.010G068900	5531334	5534432	16.66	IONOTROPIC GLUTAMATE RECEPTOR
Cys/Total	10:5514678	10	5514678	6.64812e-07	Sobic.010G068950	5534474	5535278	19.8	NA
Cys/Total	10:5514678	10	5514678	6.64812e-07	Sobic.010G069000	5536945	5542417	22.27	NA
Cys/Total	10:8489698	10	8489698	1.07698e-06	Sobic.010G094700	8449887	8461231	-28.47	PTHR15430 - FKBP-ASSOCIATED PROTEIN (1 of 1)
Cys/Total	10:8489698	10	8489698	1.07698e-06	Sobic.010G094800	8462664	8465898	-23.8	similar to Putative uncharacterized protein
Cys/Total	10:8489698	10	8489698	1.07698e-06	Sobic.010G094900	8467025	8479986	9.71	similar to Putative uncharacterized protein
Cys/Total	10:8489698	10	8489698	1.07698e-06	Sobic.010G095000	8514838	8519204	25.14	similar to Putative fructokinase
Glu/Glutamate family	1:62265668	1	62265668	1.53898e-07	Sobic.001G333600	62233525	62239134	-26.53	similar to Membrane-anchored ubiquitin-fold protein 1 precursor
Glu/Glutamate family	1:62265668	1	62265668	1.53898e-07	Sobic.001G333700	62242791	62245085	-20.58	weakly similar to Putative uncharacterized protein
Glu/Glutamate family	1:62265668	1	62265668	1.53898e-07	Sobic.001G333800	62246955	62250776	-14.89	similar to Putative uncharacterized protein
Glu/Glutamate family	1:62265668	1	62265668	1.53898e-07	Sobic.001G333900	62253704	62259145	-6.52	similar to Diacylglycerol kinase 1, putative
Glu/Glutamate family	1:62265668	1	62265668	1.53898e-07	Sobic.001G334001	62264627	62269096	-	NA
Glu/Glutamate family	1:62265668	1	62265668	1.53898e-07	Sobic.001G334100	62270721	62276003	5.05	similar to 1-(5-phosphoribosyl)-5-[(5-phosphoribosylamino)methylideneamino] imidazole-4-carboxamide isomerase, chloroplast precursor
Glu/Glutamate family	1:62265668	1	62265668	1.53898e-07	Sobic.001G334150	62279533	62280786	13.87	NA
Glu/Glutamate family	1:62265668	1	62265668	1.53898e-07	Sobic.001G334200	62287500	62291046	21.83	similar to Integral membrane protein DUF6 containing protein, expressed
Glu/Glutamate family	1:62265668	1	62265668	1.53898e-07	Sobic.001G334300	62295150	62297144	29.48	similar to 40S ribosomal protein S19
Glu/Glutamate family	3:4492088	3	4492088	2.19805e-06	Sobic.003G048500	4469847	4473953	-18.14	similar to Biostress-resistance-related protein
Glu/Glutamate family	3:4492088	3	4492088	2.19805e-06	Sobic.003G048600	4474015	4477768	-14.32	similar to Monothiol glutaredoxin-S4 precursor
Glu/Glutamate family	3:4492088	3	4492088	2.19805e-06	Sobic.003G048700	4480389	4484359	-7.73	similar to Putative serine/threonine-specific protein kinase ATPK64
Glu/Glutamate family	3:4492088	3	4492088	2.19805e-06	Sobic.003G048900	4487899	4506317	-	NA
Glu/Glutamate family	3:4504702	3	4504702	1.30523e-06	Sobic.003G048900	4487899	4506317	-	NA
Glu/Glutamate family	3:4492088	3	4492088	2.19805e-06	Sobic.003G049000	4498884	4500401	6.8	Predicted protein
Glu/Glutamate family	3:4499947	3	4499947	2.30683e-06	Sobic.003G049000	4498884	4500401	-	Predicted protein
Glu/Glutamate family	3:4492088	3	4492088	2.19805e-06	Sobic.003G049100	4500499	4503934	8.41	PTHR10869:SF55 - OXOGLUTARATE/IRON-DEPENDENT OXYGENASE (1 of 2)
Glu/Glutamate family	3:4492088	3	4492088	2.19805e-06	Sobic.003G049200	4507218	4512001	15.13	similar to Chromosome chr11 scaffold_13, whole genome shotgun sequence
Glu/Glutamate family	3:4492088	3	4492088	2.19805e-06	Sobic.003G049300	4512626	4514842	20.54	similar to Putative uncharacterized protein
Glu/Glutamate family	3:4492088	3	4492088	2.19805e-06	Sobic.003G049400	4517187	4518653	25.1	similar to Os01g0174000 protein
Glu/Glutamate family	3:4492088	3	4492088	2.19805e-06	Sobic.003G049500	4519257	4524669	27.17	PTHR24223:SF181 - ABC TRANSPORTER C FAMILY MEMBER 3-RELATED (1 of 3)
Glu/Glutamate family	3:56302730	3	56302730	1.6722e-06	Sobic.003G226300	56272611	56276329	-26.4	K12349 - neutral ceramidase (ASAH2) (1 of 2)
Glu/Glutamate family	3:56302730	3	56302730	1.6722e-06	Sobic.003G226400	56282388	56283107	-19.62	similar to Late embryogenesis-abundant protein Lea14-A-like
Glu/Glutamate family	3:56302730	3	56302730	1.6722e-06	Sobic.003G226500	56287247	56292939	-9.79	similar to Sgt1
Glu/Glutamate family	3:56302730	3	56302730	1.6722e-06	Sobic.003G226600	56293002	56295461	7.27	similar to DNA-binding protein WRKY3-like
Glu/Glutamate family	3:56302730	3	56302730	1.6722e-06	Sobic.003G226700	56319950	56323993	17.22	similar to BY-2 kinesin-like protein 10
Glu/Glutamate family	5:2977578	5	2977578	5.18682e-07	Sobic.005G033100	2947606	2959266	-18.31	similar to AMP-binding enzyme family protein, expressed
Glu/Glutamate family	5:2977578	5	2977578	5.18682e-07	Sobic.005G033200	2962147	2965659	-11.92	similar to Expressed protein
Glu/Glutamate family	5:2977578	5	2977578	5.18682e-07	Sobic.005G033300	2967417	2972272	5.31	similar to Putative MFAP1 protein
Glu/Glutamate family	5:2977578	5	2977578	5.18682e-07	Sobic.005G033400	2987269	2990310	9.69	weakly similar to Heavy metal-associated domain containing protein, expressed
Glu/Glutamate family	5:3605534	5	3605534	6.01031e-07	Sobic.005G039200	3583973	3588808	-16.73	PTHR23155 - LEUCINE-RICH REPEAT-CONTAINING PROTEIN (1 of 402)
Glu/Glutamate family	5:3605534	5	3605534	6.01031e-07	Sobic.005G039350	3588809	3590406	15.13	NA
Glu/Glutamate family	5:3605534	5	3605534	6.01031e-07	Sobic.005G039500	3607320	3611734	1.79	similar to Signal recognition particle protein, putative
Glu/Glutamate family	5:3605534	5	3605534	6.01031e-07	Sobic.005G039600	3613149	3615968	7.62	similar to Putative uncharacterized protein
Glu/Glutamate family	5:3605534	5	3605534	6.01031e-07	Sobic.005G039700	3616447	3621092	10.91	similar to Rac GTPase activating protein 1
Glu/Glutamate family	5:3605534	5	3605534	6.01031e-07	Sobic.005G039800	3621954	3622247	16.42	NA
Glu/Glutamate family	5:3605534	5	3605534	6.01031e-07	Sobic.005G039900	3626432	3627100	20.9	weakly similar to Putative uncharacterized protein
Glu/Glutamate family	5:3605534	5	3605534	6.01031e-07	Sobic.005G040000	3631550	3632242	26.02	NA
Glu/Glutamate family	8:5993722	8	5993722	6.49035e-08	Sobic.008G057300	5976179	5985705	-8.02	PTHR27000:SF204 - PHYTOSULFOKINE RECEPTOR 1 (1 of 2)
Glu/Glutamate family	8:5993736	8	5993736	1.01795e-06	Sobic.008G057300	5976179	5985705	-8.03	PTHR27000:SF204 - PHYTOSULFOKINE RECEPTOR 1 (1 of 2)
Glu/Glutamate family	8:5993720	8	5993720	6.49035e-08	Sobic.008G057400	5986804	5989601	4.12	PF00069//PF00954//PF01453//PF08276 - Protein kinase domain (Pkinase) // S-locus glycoprotein domain (S_locus_glycop) // D-mannose binding lectin (B_lectin) // PAN-like domain (PAN_2) (1 of 32)
Glu/Glutamate family	8:5993722	8	5993722	6.49035e-08	Sobic.008G057400	5986804	5989601	4.12	PF00069//PF00954//PF01453//PF08276 - Protein kinase domain (Pkinase) // S-locus glycoprotein domain (S_locus_glycop) // D-mannose binding lectin (B_lectin) // PAN-like domain (PAN_2) (1 of 32)
Glu/Glutamate family	8:5993736	8	5993736	1.01795e-06	Sobic.008G057400	5986804	5989601	4.14	PF00069//PF00954//PF01453//PF08276 - Protein kinase domain (Pkinase) // S-locus glycoprotein domain (S_locus_glycop) // D-mannose binding lectin (B_lectin) // PAN-like domain (PAN_2) (1 of 32)
Glu/Glutamate family	8:5993720	8	5993720	6.49035e-08	Sobic.008G057500	5994822	6001133	1.1	similar to Aldehyde dehydrogenase family protein, expressed
Glu/Glutamate family	8:5993722	8	5993722	6.49035e-08	Sobic.008G057500	5994822	6001133	1.1	similar to Aldehyde dehydrogenase family protein, expressed
Glu/Glutamate family	8:5993736	8	5993736	1.01795e-06	Sobic.008G057500	5994822	6001133	1.09	similar to Aldehyde dehydrogenase family protein, expressed
Glu/Glutamate family	8:5993722	8	5993722	6.49035e-08	Sobic.008G057600	6003013	6006719	9.29	similar to Putative uncharacterized protein
Glu/Glutamate family	8:5993736	8	5993736	1.01795e-06	Sobic.008G057600	6003013	6006719	9.28	similar to Putative uncharacterized protein
Glu/Glutamate family	8:5993722	8	5993722	6.49035e-08	Sobic.008G057700	6006851	6008734	13.13	Predicted protein
Glu/Glutamate family	8:5993736	8	5993736	1.01795e-06	Sobic.008G057700	6006851	6008734	13.12	Predicted protein
Glu/Glutamate family	8:5993722	8	5993722	6.49035e-08	Sobic.008G057800	6013467	6018006	19.75	similar to Dehydration-responsive protein, putative
Glu/Glutamate family	8:5993736	8	5993736	1.01795e-06	Sobic.008G057800	6013467	6018006	19.73	similar to Dehydration-responsive protein, putative
Glu/Glutamate family	8:5993722	8	5993722	6.49035e-08	Sobic.008G057900	6023320	6027434	29.6	similar to Probable L-ascorbate peroxidase 6, chloroplast precursor
Glu/Glutamate family	8:5993736	8	5993736	1.01795e-06	Sobic.008G057900	6023320	6027434	29.58	similar to Probable L-ascorbate peroxidase 6, chloroplast precursor
Glu/Glutamate family	8:53330041	8	53330041	1.74583e-06	Sobic.008G120200	53337410	53337892	7.37	NA
Glu/Glutamate family	10:16940240	10	16940240	2.04264e-06	Sobic.010G128700	16968976	16970381	28.74	similar to Os06g0490400 protein
Glu/Glutamate family	10:20385541	10	20385541	1.45707e-06	Sobic.010G135900	20415336	20417082	29.8	NA
Glu/Glutamate family	10:22050836	10	22050836	1.76479e-08	Sobic.010G137500	22018972	22041564	9.27	PTHR23155//PTHR23155:SF579 - LEUCINE-RICH REPEAT-CONTAINING PROTEIN // SUBFAMILY NOT NAMED (1 of 9)
Glu/Glutamate family	10:22050836	10	22050836	1.76479e-08	Sobic.010G137600	22078757	22093507	27.92	NA
Glu/Glutamate family	10:27166741	10	27166741	2.13196e-06	Sobic.010G140500	27155811	27185775	-	similar to Armadillo repeat containing protein-like
Glu/Glutamate family	10:27894281	10	27894281	2.44126e-07	Sobic.010G140600	27920444	27926002	26.16	similar to BolA-like
Glu/Total	1:26333869	1	26333869	1.3129e-06	Sobic.001G247600	26301630	26305587	28.28	similar to GDP-mannose 3,5-epimerase 1
Glu/Total	1:26333870	1	26333870	1.3129e-06	Sobic.001G247600	26301630	26305587	28.28	similar to GDP-mannose 3,5-epimerase 1
Glu/Total	3:54690528	3	54690528	2.64158e-06	Sobic.003G212000	54662898	54663608	-26.92	similar to Calmodulin-like
Glu/Total	3:54690528	3	54690528	2.64158e-06	Sobic.003G212100	54664553	54668897	21.63	similar to Os01g0604700 protein
Glu/Total	3:54690528	3	54690528	2.64158e-06	Sobic.003G212300	54707971	54709973	17.44	similar to Putative uncharacterized protein
Glu/Total	3:54690528	3	54690528	2.64158e-06	Sobic.003G212400	54709841	54711916	19.31	similar to ETCHED1 protein precursor
Glu/Total	3:54690528	3	54690528	2.64158e-06	Sobic.003G212500	54711917	54715142	21.39	similar to Co-chaperone Hsc20 family protein, expressed
Glu/Total	3:54690528	3	54690528	2.64158e-06	Sobic.003G212600	54717268	54720670	26.74	similar to Ubiquitin carrier protein
Glutamate family	10:43544216	10	43544216	1.37062e-06	Sobic.010G150701	43516457	43518915	25.3	NA
Gly	1:20189546	1	20189546	2.33781e-06	Sobic.001G217200	20162363	20171185	18.36	similar to Homeodomain leucine-zipper protein Hox9
Gly	1:20189546	1	20189546	2.33781e-06	Sobic.001G217300	20193885	20198737	4.34	similar to Auxin response factor 22
Gly	1:20189546	1	20189546	2.33781e-06	Sobic.001G217400	20210759	20221929	21.21	PLECKSTRIN HOMOLOGY (PH) AND LIPID-BINDING START DOMAIN-CONTAINING PROTEIN
Gly	3:70271670	3	70271670	2.20278e-06	Sobic.003G391100	70238659	70242908	-28.76	PF00010 - Helix-loop-helix DNA-binding domain (HLH) (1 of 152)
Gly	3:70271670	3	70271670	2.20278e-06	Sobic.003G391200	70243043	70245195	-26.48	OTU DOMAIN CONTAINING PROTEIN
Gly	3:70271670	3	70271670	2.20278e-06	Sobic.003G391300	70246609	70251164	-20.51	similar to B1065G12.5 protein
Gly	3:70271670	3	70271670	2.20278e-06	Sobic.003G391400	70263598	70268088	-3.58	similar to Putative uncharacterized protein
Gly	3:70271670	3	70271670	2.20278e-06	Sobic.003G391500	70268605	70271675	-	similar to B1065G12.8 protein
Gly	3:70271670	3	70271670	2.20278e-06	Sobic.003G391600	70281068	70286782	9.4	similar to Putative 4-coumarate:coenzyme A ligase
Gly	3:70271670	3	70271670	2.20278e-06	Sobic.003G391700	70289074	70290095	17.4	Predicted protein
Gly	3:70271670	3	70271670	2.20278e-06	Sobic.003G391800	70290342	70291380	18.67	Predicted protein
Gly	3:70271670	3	70271670	2.20278e-06	Sobic.003G391900	70293712	70297154	22.04	similar to Putative uncharacterized protein
Gly	3:70271670	3	70271670	2.20278e-06	Sobic.003G392000	70297881	70302185	26.21	similar to B1065G12.12 protein
Gly	4:7682059	4	7682059	2.33632e-06	Sobic.004G090300	7670976	7672253	9.81	NA
Gly	4:7682059	4	7682059	2.33632e-06	Sobic.004G090400	7685959	7687968	3.9	NA
Gly	4:7682059	4	7682059	2.33632e-06	Sobic.004G090500	7690930	7691506	8.87	NA
Gly	4:7682059	4	7682059	2.33632e-06	Sobic.004G090600	7696848	7699902	14.79	NA
Gly	4:52249778	4	52249778	2.2997e-06	Sobic.004G170032	52223471	52225759	-24.02	NA
Gly	4:52249778	4	52249778	2.2997e-06	Sobic.004G170100	52225809	52226763	-23.02	NA
Gly	4:52249778	4	52249778	2.2997e-06	Sobic.004G170200	52233033	52236752	-13.03	similar to Putative uncharacterized protein
Gly	4:52249778	4	52249778	2.2997e-06	Sobic.004G170300	52240988	52241710	8.07	similar to Putative RING-H2 zinc finger protein
Gly	4:52249778	4	52249778	2.2997e-06	Sobic.004G170400	52251477	52254501	1.7	similar to Putative uncharacterized protein
Gly	5:3491050	5	3491050	4.04506e-07	Sobic.005G037900	3459539	3461610	-29.44	similar to Sialyltransferase-like protein
Gly	5:3491050	5	3491050	4.04506e-07	Sobic.005G038000	3473704	3474324	-16.73	NA
Gly	5:3491050	5	3491050	4.04506e-07	Sobic.005G038100	3485664	3486669	4.38	2.4.99.2//2.4.99.4 - Beta-galactoside alpha-2,3-sialyltransferase / CMP-N-acetylneuraminate-beta-galactosamide-alpha-2,3-sialyltransferase (1 of 1)
Gly	5:3491082	5	3491050	4.04506e-07	Sobic.005G038100	3485664	3486669	4.41	2.4.99.2//2.4.99.4 - Beta-galactoside alpha-2,3-sialyltransferase / CMP-N-acetylneuraminate-beta-galactosamide-alpha-2,3-sialyltransferase (1 of 1)
Gly	5:3491050	5	3491050	4.04506e-07	Sobic.005G038200	3505267	3508823	14.22	similar to Cadmium tolerance factor
Gly	5:3491082	5	3491082	4.04506e-07	Sobic.005G038200	3505267	3508823	14.19	similar to Cadmium tolerance factor
Gly	5:3491050	5	3491050	4.04506e-07	Sobic.005G038300	3513610	3517374	22.56	similar to Cadmium tolerance factor
Gly	7:16115299	7	16115299	2.41109e-06	Sobic.007G092900	16137984	16140595	22.69	similar to Putative uncharacterized protein
Gly	7:44422782	7	44422782	3.46168e-07	Sobic.007G113300	44395897	44398984	23.8	similar to Chromosome undetermined scaffold_799, whole genome shotgun sequence
Gly	9:9369919	9	9369919	3.96104e-07	Sobic.009G074300	9358716	9363676	6.24	similar to Putative uncharacterized protein
Gly	9:45276254	9	45276254	1.05976e-07	Sobic.009G112500	45256715	45263264	-12.99	similar to Putative phospholipase
Gly	9:45276254	9	45276254	1.05976e-07	Sobic.009G112600	45262060	45266687	9.57	similar to UDP-glucuronic acid decarboxylase
Gly	10:56556312	10	56556312	1.15173e-06	Sobic.010G223800	56553838	56558914	-	PTHR12606:SF1 - GH15225P (1 of 22)
Gly/Ser family	8:46702409	8	46702409	5.37106e-07	Sobic.008G098164	46669546	46674670	-27.73	NA
Gly/Ser family	8:46702409	8	46702409	5.37106e-07	Sobic.008G098230	46688310	46690035	-12.36	NA
Gly/Ser family	8:46702409	8	46702409	5.37106e-07	Sobic.008G098300	46691128	46709030	-	K11858 - ubiquitin carboxyl-terminal hydrolase 48 [EC:3.4.19.12] (USP48) (1 of 1)
Gly/Total	5:69017993	5	69017993	2.6684e-06	Sobic.005G204500	68985655	68989383	28.61	PF08263 - Leucine rich repeat N-terminal domain (LRRNT_2) (1 of 290)
Gly/Total	5:69017993	5	69017993	2.6684e-06	Sobic.005G204600	69030779	69035776	12.79	similar to SRF-type transcription factor family protein
Gly/Total	5:69017993	5	69017993	2.6684e-06	Sobic.005G204700	69037246	69041201	19.25	similar to Glycoside hydrolase family 28 protein, putative, expressed
Gly/Total	10:22050836	10	22050836	2.81845e-06	Sobic.010G137500	22018972	22041564	9.27	PTHR23155//PTHR23155:SF579 - LEUCINE-RICH REPEAT-CONTAINING PROTEIN // SUBFAMILY NOT NAMED (1 of 9)
Gly/Total	10:22050836	10	22050836	2.81845e-06	Sobic.010G137600	22078757	22093507	27.92	NA
His	3:617798	3	617798	1.15318e-06	Sobic.003G006800	601019	601727	-16.07	Predicted protein
His	3:617798	3	617798	1.15318e-06	Sobic.003G006833	603565	609058	-8.74	3.5.1.1 - Asparaginase / L-asparagine amidohydrolase (1 of 4)
His	3:617798	3	617798	1.15318e-06	Sobic.003G006866	610285	610704	-7.09	NA
His	3:617798	3	617798	1.15318e-06	Sobic.003G006900	614154	615055	-2.74	NA
His	3:617798	3	617798	1.15318e-06	Sobic.003G007000	615800	620116	-	FAR1 DNA-binding domain (FAR1) // MULE transposase domain (MULE)
His	3:617798	3	617798	1.15318e-06	Sobic.003G007100	620127	621187	2.33	NA
His	3:617798	3	617798	1.15318e-06	Sobic.003G007200	622245	623367	4.45	similar to Aquaporin TIP4-4
His	3:617798	3	617798	1.15318e-06	Sobic.003G007300	624040	630477	6.24	K18666 - activating signal cointegrator complex subunit 1 (ASCC1) (1 of 1)
His	3:617798	3	617798	1.15318e-06	Sobic.003G007400	631612	635544	13.81	similar to Putative uncharacterized protein
His	3:617798	3	617798	1.15318e-06	Sobic.003G007500	635782	646497	17.98	similar to Putative uncharacterized protein
His	3:47192652	3	47192652	8.8034e-07	Sobic.003G180300	47201001	47205831	8.35	similar to Putative uncharacterized protein P0682B08.1
His	3:47192652	3	47192652	8.8034e-07	Sobic.003G180400	47210102	47230352	17.45	similar to MDR-like ABC transporter
His	3:50510989	3	50510989	7.23355e-07	Sobic.003G186700	50530212	50537453	19.22	similar to Ubiquitin carboxyl-terminal hydrolase
His	3:50511022	3	50511022	4.78542e-07	Sobic.003G186700	50530212	50537453	19.19	similar to Ubiquitin carboxyl-terminal hydrolase
His	5:7071646	5	7071646	6.68966e-07	Sobic.005G064100	7034175	7045335	26.31	similar to Armadillo/beta-catenin-like repeat family protein, expressed
His	5:7071646	5	7071646	6.68966e-07	Sobic.005G064200	7075340	7079229	3.69	similar to Nucellin-like aspartic protease
His	5:7071646	5	7071646	6.68966e-07	Sobic.005G064300	7089134	7101115	17.49	similar to Nucellin-like aspartic protease
His	6:55426838	6	55426838	2.70413e-07	Sobic.006G203300	55400976	55405685	-21.15	PTHR15948 - G-PROTEIN COUPLED RECEPTOR 89-RELATED (1 of 1)
His	6:55422462	6	55422462	4.56854e-07	Sobic.006G203400	55407501	55411315	11.15	similar to Putative growth-regulating factor 6
His	6:55426838	6	55426838	2.70413e-07	Sobic.006G203400	55407501	55411315	-15.52	similar to Putative growth-regulating factor 6
His	6:55422462	6	55422462	4.56854e-07	Sobic.006G203600	55427045	55428393	4.58	similar to B0403H10-OSIGBa0105A11.10 protein
His	6:55426825	6	55426825	1.00509e-06	Sobic.006G203600	55427045	55428393	-0.22	similar to B0403H10-OSIGBa0105A11.10 protein
His	6:55426838	6	55426838	2.70413e-07	Sobic.006G203600	55427045	55428393	0.21	similar to B0403H10-OSIGBa0105A11.10 protein
His	6:55427271	6	55427271	6.51745e-07	Sobic.006G203600	55427045	55428393	-	similar to B0403H10-OSIGBa0105A11.10 protein
His	6:55427294	6	55427294	6.51745e-07	Sobic.006G203600	55427045	55428393	-	similar to B0403H10-OSIGBa0105A11.10 protein
His	6:55426838	6	55426838	2.70413e-07	Sobic.006G203700	55434235	55436713	7.4	similar to B0403H10-OSIGBa0105A11.11 protein
His	6:55426838	6	55426838	2.70413e-07	Sobic.006G203800	55435171	55440339	8.33	NA
His	6:55426838	6	55426838	2.70413e-07	Sobic.006G203900	55441315	55443934	14.48	similar to B0403H10-OSIGBa0105A11.13 protein
His	6:55426838	6	55426838	2.70413e-07	Sobic.006G204000	55448161	55451897	21.32	PTHR31356:SF6 - THYLAKOID LUMENAL 29 KDA PROTEIN, CHLOROPLASTIC (1 of 1)
His	6:55426838	6	55426838	2.70413e-07	Sobic.006G204100	55445474	55448160	18.64	similar to B0403H10-OSIGBa0105A11.14 protein
His	6:55426838	6	55426838	2.70413e-07	Sobic.006G204200	55451162	55454760	24.32	similar to B0403H10-OSIGBa0105A11.16 protein
His	6:55426838	6	55426838	2.70413e-07	Sobic.006G204300	55455064	55457618	28.23	similar to OSJNBa0041A02.12 protein
His	8:11393045	8	11393045	2.62863e-07	Sobic.008G076200	11358540	11366827	-26.22	similar to Putative uncharacterized protein
His	8:11393045	8	11393045	2.62863e-07	Sobic.008G076250	11375699	11378592	14.45	similar to Putative uncharacterized protein
His	8:11539608	8	11539608	8.31367e-07	Sobic.008G076600	11527714	11530743	8.87	similar to Os12g0215900 protein
His	8:11539608	8	11539608	8.31367e-07	Sobic.008G076700	11552636	11555053	13.03	similar to Putative uncharacterized protein
His	8:11539608	8	11539608	8.31367e-07	Sobic.008G076800	11562961	11568714	23.35	similar to Putative uncharacterized protein
His	8:42995114	8	42995114	3.05357e-07	Sobic.008G093101	42966252	42977719	-17.4	NA
His	8:42995114	8	42995114	3.05357e-07	Sobic.008G093200	42978654	42991438	3.68	similar to Os12g0465700 protein
His	8:42995114	8	42995114	3.05357e-07	Sobic.008G093300	42987507	42989821	-5.29	NA
His	10:2078774	10	2078774	2.30256e-07	Sobic.010G024900	2048990	2049685	-29.09	weakly similar to Putative uncharacterized protein
His	10:2078774	10	2078774	2.30256e-07	Sobic.010G025000	2050829	2061258	-17.52	PF02301 - HORMA domain (HORMA) (1 of 6)
His	10:2078774	10	2078774	2.30256e-07	Sobic.010G025100	2061442	2062188	-16.59	PF02301 - HORMA domain (HORMA) (1 of 6)
His	10:2078774	10	2078774	2.30256e-07	Sobic.010G025200	2072587	2073785	-4.99	similar to RNA recognition motif family protein
His	10:2078774	10	2078774	2.30256e-07	Sobic.010G025300	2074968	2078651	-0.12	similar to Glycine-rich protein-like
His	10:2078774	10	2078774	2.30256e-07	Sobic.010G025600	2089099	2093083	10.33	2.7.11.1 - Non-specific serine/threonine protein kinase / Threonine-specific protein kinase (1 of 1200)
His	10:2078774	10	2078774	2.30256e-07	Sobic.010G025850	2094287	2114607	15.51	PTHR13105//PTHR13105:SF9 - MYELOID LEUKEMIA FACTOR // SUBFAMILY NOT NAMED (1 of 2)
His	10:15664823	10	15664823	7.36302e-07	Sobic.010G126000	15907492	15909291	9.21	similar to Putative WD-40 repeat protein
Hist/Total	6:55426838	6	55426838	3.89402e-07	Sobic.006G203300	55400976	55405685	-21.15	PTHR15948 - G-PROTEIN COUPLED RECEPTOR 89-RELATED (1 of 1)
Hist/Total	6:55422462	6	55422462	4.56854e-07	Sobic.006G203400	55407501	55411315	11.15	similar to Putative growth-regulating factor 6
Hist/Total	6:55426838	6	55426838	3.89402e-07	Sobic.006G203400	55407501	55411315	-15.52	similar to Putative growth-regulating factor 6
Hist/Total	6:55422462	6	55422462	4.56854e-07	Sobic.006G203600	55427045	55428393	4.58	similar to B0403H10-OSIGBa0105A11.10 protein
Hist/Total	6:55426724	6	55426724	2.73369e-06	Sobic.006G203600	55427045	55428393	-0.32	similar to B0403H10-OSIGBa0105A11.10 protein
Hist/Total	6:55426766	6	55426766	2.25656e-06	Sobic.006G203600	55427045	55428393	-0.28	similar to B0403H10-OSIGBa0105A11.10 protein
Hist/Total	6:55426825	6	55426825	1.00509e-06	Sobic.006G203600	55427045	55428393	-0.22	similar to B0403H10-OSIGBa0105A11.10 protein
Hist/Total	6:55426838	6	55426838	3.89402e-07	Sobic.006G203600	55427045	55428393	0.21	similar to B0403H10-OSIGBa0105A11.10 protein
Hist/Total	6:55427271	6	55427271	1.02942e-06	Sobic.006G203600	55427045	55428393	-	similar to B0403H10-OSIGBa0105A11.10 protein
Hist/Total	6:55427294	6	55427294	1.02942e-06	Sobic.006G203600	55427045	55428393	-	similar to B0403H10-OSIGBa0105A11.10 protein
Hist/Total	6:55426838	6	55426838	3.89402e-07	Sobic.006G203700	55434235	55436713	7.4	similar to B0403H10-OSIGBa0105A11.11 protein
Hist/Total	6:55426838	6	55426838	3.89402e-07	Sobic.006G203800	55435171	55440339	8.33	NA
Hist/Total	6:55426838	6	55426838	3.89402e-07	Sobic.006G203900	55441315	55443934	14.48	similar to B0403H10-OSIGBa0105A11.13 protein
Hist/Total	6:55426838	6	55426838	3.89402e-07	Sobic.006G204000	55448161	55451897	21.32	PTHR31356:SF6 - THYLAKOID LUMENAL 29 KDA PROTEIN, CHLOROPLASTIC (1 of 1)
Hist/Total	6:55426838	6	55426838	3.89402e-07	Sobic.006G204100	55445474	55448160	18.64	similar to B0403H10-OSIGBa0105A11.14 protein
Hist/Total	6:55426838	6	55426838	3.89402e-07	Sobic.006G204200	55451162	55454760	24.32	similar to B0403H10-OSIGBa0105A11.16 protein
Hist/Total	6:55426838	6	55426838	3.89402e-07	Sobic.006G204300	55455064	55457618	28.23	similar to OSJNBa0041A02.12 protein
Hist/Total	8:42995114	8	42995114	1.01297e-07	Sobic.008G093101	42966252	42977719	-17.4	NA
Hist/Total	8:42995114	8	42995114	1.01297e-07	Sobic.008G093200	42978654	42991438	3.68	similar to Os12g0465700 protein
Hist/Total	8:42995114	8	42995114	1.01297e-07	Sobic.008G093300	42987507	42989821	-5.29	NA
Hist/Total	8:58640007	8	58640007	2.3814e-06	Sobic.008G153801	58615952	58617422	-22.59	PTHR12565:SF134 - TRANSCRIPTION FACTOR BHLH056-RELATED (1 of 6)
Hist/Total	8:58640007	8	58640007	2.3814e-06	Sobic.008G153900	58631959	58635334	4.67	Predicted protein
Hist/Total	8:58640007	8	58640007	2.3814e-06	Sobic.008G154000	58646879	58653004	6.87	PTHR12565:SF134 - TRANSCRIPTION FACTOR BHLH056-RELATED (1 of 6)
Hist/Total	9:5671052	9	5671052	2.84202e-06	Sobic.009G055900	5642577	5649245	-21.81	similar to Putative uncharacterized protein
Hist/Total	9:5671052	9	5671052	2.84202e-06	Sobic.009G055966	5656937	5657663	-13.39	NA
Hist/Total	9:5671052	9	5671052	2.84202e-06	Sobic.009G056032	5666218	5669148	1.9	PF00076 - RNA recognition motif. (a.k.a. RRM, RBD, or RNP domain) (RRM_1) (1 of 234)
Hist/Total	9:5671052	9	5671052	2.84202e-06	Sobic.009G056100	5677132	5688140	6.08	KOG0106 - Alternative splicing factor SRp55/B52/SRp75 (RRM superfamily) (1 of 8)
Hist/Total	10:6862967	10	6862967	2.94948e-06	Sobic.010G080200	6837209	6840401	-22.57	similar to Emp24/gp25L/p24-like
Hist/Total	10:6862967	10	6862967	2.94948e-06	Sobic.010G080300	6840555	6846224	-16.74	similar to Putative aminoacylase
Hist/Total	10:6862967	10	6862967	2.94948e-06	Sobic.010G080400	6850341	6852669	-10.3	similar to Putative DRE binding factor 2
Hist/Total	10:6862967	10	6862967	2.94948e-06	Sobic.010G080500	6856342	6858354	-4.61	weakly similar to Putative S-adenosyl-L-methionine
Hist/Total	10:6862967	10	6862967	2.94948e-06	Sobic.010G080550	6859871	6862448	-0.52	NA
Hist/Total	10:6862967	10	6862967	2.94948e-06	Sobic.010G080600	6859843	6867028	-	NA
Hist/Total	10:6862967	10	6862967	2.94948e-06	Sobic.010G080700	6867058	6894701	4.09	similar to DNA-directed RNA polymerase
Hist/Total	10:6862967	10	6862967	2.94948e-06	Sobic.010G080750	6873423	6873776	10.46	NA
Hist/Total	10:15664706	10	15664706	2.45506e-06	Sobic.010G126000	15674036	15697426	9.33	similar to Putative WD-40 repeat protein
Ile	5:61305269	5	61305269	2.81517e-06	Sobic.005G146200	61325263	61325736	19.99	NA
Ile	5:61305269	5	61305269	2.81517e-06	Sobic.005G146300	61331196	61334790	25.93	similar to Ser/Thr protein phosphatase family protein, expressed
Ile	8:51252824	8	51252824	1.91469e-06	Sobic.008G110050	51276552	51280633	23.73	PTHR10887:SF338 - P-LOOP CONTAINING NUCLEOSIDE TRIPHOSPHATE HYDROLASES SUPERFAMILY PROTEIN (1 of 4)
Ile	10:41231117	10	41231117	1.75611e-06	Sobic.010G145500	41203393	41206999	24.12	PF03004 - Plant transposase (Ptta/En/Spm family) (Transposase_24) (1 of 16)
Ile	10:41231117	10	41231117	1.75611e-06	Sobic.010G145650	41234325	41237060	3.21	NA
Ile/Aspartate family	1:832461	1	832461	2.97301e-07	Sobic.001G008500	815311	818496	-13.97	similar to Putative uncharacterized protein
Ile/Aspartate family	1:832461	1	832461	2.97301e-07	Sobic.001G008600	819598	822380	-10.08	similar to Putative uncharacterized protein
Ile/Aspartate family	1:832461	1	832461	2.97301e-07	Sobic.001G008700	822722	824448	-8.01	similar to Os03g0852600 protein
Ile/Aspartate family	1:832461	1	832461	2.97301e-07	Sobic.001G008800	824643	826523	-5.94	similar to Putative uncharacterized protein OSJNBa0015N08.27
Ile/Aspartate family	1:832461	1	832461	2.97301e-07	Sobic.001G008900	829021	830644	1.82	Predicted protein
Ile/Aspartate family	1:832461	1	832461	2.97301e-07	Sobic.001G009000	833474	841001	1.01	NA
Ile/Aspartate family	1:832461	1	832461	2.97301e-07	Sobic.001G009100	841322	847804	8.86	NA
Ile/Aspartate family	1:832461	1	832461	2.97301e-07	Sobic.001G009200	848269	854834	15.81	DNA POLYMERASE EPSILON SUBUNIT C-RELATED
Ile/Aspartate family	1:832461	1	832461	2.97301e-07	Sobic.001G009300	860540	865043	28.08	similar to Derlin-2.1
Ile/Aspartate family	2:4671226	2	4671226	1.86095e-06	Sobic.002G049200	4645994	4655575	-15.65	weakly similar to PHD finger transcription factor-like
Ile/Aspartate family	2:4671226	2	4671226	1.86095e-06	Sobic.002G049300	4657782	4660266	10.96	similar to Os07g0173500 protein
Ile/Aspartate family	2:4671226	2	4671226	1.86095e-06	Sobic.002G049400	4672659	4673714	1.43	PF14368 - Probable lipid transfer (LTP_2) (1 of 77)
Ile/Aspartate family	2:4671226	2	4671226	1.86095e-06	Sobic.002G049500	4681103	4682407	9.88	PF14368 - Probable lipid transfer (LTP_2) (1 of 77)
Ile/Aspartate family	2:4671226	2	4671226	1.86095e-06	Sobic.002G049600	4689667	4692813	18.44	weakly similar to Os07g0175300 protein
Ile/Aspartate family	2:4949761	2	4949761	2.68864e-06	Sobic.002G052100	4938649	4939979	9.78	similar to Early light-inducible protein ELIP
Ile/Aspartate family	2:4949761	2	4949761	2.68864e-06	Sobic.002G052300	4965589	4969258	15.83	NA
Ile/Aspartate family	2:17183259	2	17183259	2.37783e-06	Sobic.002G126300	17206479	17211433	23.22	NA
Ile/Aspartate family	2:17474667	2	17474667	2.45285e-06	Sobic.002G126600	17292184	17296557	-32.81	similar to Cytochrome P450
Ile/Aspartate family	2:17324995	2	17324995	1.86225e-06	Sobic.002G126800	17305912	17333205	-	KOG1128 - Uncharacterized conserved protein, contains TPR repeats (1 of 1)
Ile/Aspartate family	2:17474667	2	17474667	2.45285e-06	Sobic.002G126900	17352608	17354050	27.61	NA
Ile/Aspartate family	2:17474667	2	17474667	2.45285e-06	Sobic.002G127100	17486389	17491466	11.72	PTHR12375:SF18 - LUC7-LIKE PROTEIN 3 (1 of 1)
Ile/Aspartate family	2:17474667	2	17474667	2.45285e-06	Sobic.002G127200	17493867	17500137	19.2	SEC14 RELATED PROTEIN
Ile/Aspartate family	2:17521332	2	17521332	1.86225e-06	Sobic.002G127200	17493867	17500137	21.2	SEC14 RELATED PROTEIN
Ile/Aspartate family	2:17474667	2	17474667	2.45285e-06	Sobic.002G127300	17498713	17499265	24.05	NA
Ile/Aspartate family	2:17550205	2	17550205	3.58131e-07	Sobic.002G127400	17578664	17585126	28.46	similar to Putative 1,4-beta-D xylan xylanohydrolase
Ile/Aspartate family	2:17612261	2	17612261	9.30622e-07	Sobic.002G127550	17587221	17617900	-	similar to Putative uncharacterized protein
Ile/Aspartate family	2:17614375	2	17614375	3.58131e-07	Sobic.002G127550	17587221	17617900	-	similar to Putative uncharacterized protein
Ile/Aspartate family	2:17614375	2	17614375	3.58131e-07	Sobic.002G127700	17628737	17632057	16.48	NA
Ile/Aspartate family	2:17614375	2	17614375	3.58131e-07	Sobic.002G127800	17634542	17636887	22.28	CAAX AMINO TERMINAL PROTEASE FAMILY PROTEIN (1 of 1)
Ile/Aspartate family	2:17614375	2	17614375	3.58131e-07	Sobic.002G127900	17638073	17648773	25.81	PROTEIN KINASE SUPERFAMILY PROTEIN (1 of 1)
Ile/Aspartate family	3:14377076	3	14377076	7.9003e-08	Sobic.003G143800	14342157	14356901	20.18	similar to Chromosome chr7 scaffold_42, whole genome shotgun sequence
Ile/Aspartate family	3:67188735	3	67188735	8.10866e-07	Sobic.003G352700	67166655	67170817	-17.92	similar to Putative laccase
Ile/Aspartate family	3:67188735	3	67188735	8.10866e-07	Sobic.003G352750	67168248	67169055	-19.68	NA
Ile/Aspartate family	3:67188735	3	67188735	8.10866e-07	Sobic.003G352800	67174664	67177905	-10.83	similar to Putative laccase LAC5-6
Ile/Aspartate family	3:67188735	3	67188735	8.10866e-07	Sobic.003G352900	67180712	67186132	2.6	similar to Putative uncharacterized protein
Ile/Aspartate family	3:67188752	3	67188752	1.32041e-06	Sobic.003G352900	67180712	67186132	2.62	similar to Putative uncharacterized protein
Ile/Aspartate family	3:67188735	3	67188735	8.10866e-07	Sobic.003G353000	67192266	67198523	3.53	similar to WRKY transcription factor 56
Ile/Aspartate family	3:67188752	3	67188752	1.32041e-06	Sobic.003G353000	67192266	67198523	3.51	similar to WRKY transcription factor 56
Ile/Aspartate family	3:67188735	3	67188735	8.10866e-07	Sobic.003G353050	67195930	67196454	7.2	NA
Ile/Aspartate family	3:67188735	3	67188735	8.10866e-07	Sobic.003G353100	67204440	67205395	15.71	CYCLIN-DEPENDENT PROTEIN KINASE INHIBITOR SMR3
Ile/Aspartate family	3:67188735	3	67188735	8.10866e-07	Sobic.003G353200	67210787	67213484	22.05	similar to Putative laccase
Ile/Aspartate family	4:2359547	4	2359547	2.35096e-06	Sobic.004G029200	2329199	2330041	-29.51	NA
Ile/Aspartate family	4:2359547	4	2359547	2.35096e-06	Sobic.004G029300	2334188	2340492	-19.06	similar to Putative uncharacterized protein
Ile/Aspartate family	4:2359547	4	2359547	2.35096e-06	Sobic.004G029400	2341762	2355701	-3.85	K05349 - beta-glucosidase (bglX) (1 of 7)
Ile/Aspartate family	4:2359547	4	2359547	2.35096e-06	Sobic.004G029450	2358076	2360798	-	PERIPLASMIC BETA-GLUCOSIDASE-RELATED
Ile/Aspartate family	4:2359547	4	2359547	2.35096e-06	Sobic.004G029500	2363083	2364028	3.54	NA
Ile/Aspartate family	4:2359547	4	2359547	2.35096e-06	Sobic.004G029550	2365435	2366382	5.89	NA
Ile/Aspartate family	4:2359547	4	2359547	2.35096e-06	Sobic.004G029601	2367599	2368748	8.05	NA
Ile/Aspartate family	4:2359547	4	2359547	2.35096e-06	Sobic.004G029651	2378940	2381063	19.39	FAR1 DNA-binding domain (FAR1) // SWIM zinc finger (SWIM) // MULE transposase domain (MULE)
Ile/Aspartate family	4:2359547	4	2359547	2.35096e-06	Sobic.004G029700	2381141	2383381	21.59	SENTRIN/SUMO-SPECIFIC PROTEASE
Ile/Aspartate family	4:2359547	4	2359547	2.35096e-06	Sobic.004G029800	2384471	2386796	24.92	SENTRIN/SUMO-SPECIFIC PROTEASE
Ile/Aspartate family	4:3716268	4	3716268	2.53281e-06	Sobic.004G044800	3688626	3692202	-24.07	similar to Putative leucine-rich repeat receptor-like kinase
Ile/Aspartate family	4:3716268	4	3716268	2.53281e-06	Sobic.004G044900	3695601	3697096	-19.17	GLUTATHIONE S-TRANSFERASE, GST, SUPERFAMILY, GST DOMAIN CONTAINING
Ile/Aspartate family	4:3716268	4	3716268	2.53281e-06	Sobic.004G045000	3699722	3702355	-13.91	Leucine Rich Repeat (LRR_1) // Leucine rich repeat N-terminal domain (LRRNT_2) // Leucine rich repeat (LRR_8)
Ile/Aspartate family	4:3716268	4	3716268	2.53281e-06	Sobic.004G045100	3705318	3707468	-8.8	similar to Putative uncharacterized protein
Ile/Aspartate family	4:3716268	4	3716268	2.53281e-06	Sobic.004G045200	3716333	3718471	0.07	Leucine rich repeat N-terminal domain (LRRNT_2) // Leucine rich repeat (LRR_8)
Ile/Aspartate family	4:3716277	4	3716277	2.53281e-06	Sobic.004G045200	3716333	3718471	-0.06	Leucine rich repeat N-terminal domain (LRRNT_2) // Leucine rich repeat (LRR_8)
Ile/Aspartate family	4:3725201	4	3725201	6.76421e-07	Sobic.004G045200	3716333	3718471	6.73	Leucine rich repeat N-terminal domain (LRRNT_2) // Leucine rich repeat (LRR_8)
Ile/Aspartate family	4:3716268	4	3716268	2.53281e-06	Sobic.004G045300	3726646	3731394	10.38	Ribosomal protein L19e family protein
Ile/Aspartate family	4:3725201	4	3725201	6.76421e-07	Sobic.004G045300	3726646	3731394	1.45	Ribosomal protein L19e family protein
Ile/Aspartate family	4:3730221	4	3730221	2.84313e-06	Sobic.004G045300	3726646	3731394	-	Ribosomal protein L19e family protein
Ile/Aspartate family	4:3716268	4	3716268	2.53281e-06	Sobic.004G045400	3734132	3736141	17.86	similar to 60S ribosomal protein L37a-2
Ile/Aspartate family	4:3716268	4	3716268	2.53281e-06	Sobic.004G045500	3737944	3740721	21.68	similar to Os02g0154700 protein
Ile/Aspartate family	4:3716268	4	3716268	2.53281e-06	Sobic.004G045566	3740988	3744736	24.72	NA
Ile/Aspartate family	4:3730221	4	3730221	2.84313e-06	Sobic.004G045632	3747974	3753792	17.75	NA
Ile/Aspartate family	4:3730221	4	3730221	2.84313e-06	Sobic.004G045700	3749722	3752365	19.5	PF00560//PF08263//PF13855 - Leucine Rich Repeat (LRR_1) // Leucine rich repeat N-terminal domain (LRRNT_2) // Leucine rich repeat (LRR_8) (1 of 40)
Ile/Aspartate family	4:3730221	4	3730221	2.84313e-06	Sobic.004G045800	3757877	3759744	27.66	PF00560//PF08263//PF13855 - Leucine Rich Repeat (LRR_1) // Leucine rich repeat N-terminal domain (LRRNT_2) // Leucine rich repeat (LRR_8) (1 of 40)
Ile/Aspartate family	4:10636784	4	10636784	1.33845e-06	Sobic.004G109600	10610318	10610950	-25.83	RING FINGER DOMAIN-CONTAINING
Ile/Aspartate family	4:10636784	4	10636784	1.33845e-06	Sobic.004G109700	10611612	10612766	-24.02	similar to Putative uncharacterized protein
Ile/Aspartate family	4:10636784	4	10636784	1.33845e-06	Sobic.004G109750	10616181	10627157	-9.63	NA
Ile/Aspartate family	4:10636784	4	10636784	1.33845e-06	Sobic.004G109800	10627938	10628612	-8.17	RING FINGER DOMAIN-CONTAINING
Ile/Aspartate family	4:10636784	4	10636784	1.33845e-06	Sobic.004G109900	10635966	10636601	-0.18	RING FINGER DOMAIN-CONTAINING
Ile/Aspartate family	4:10636784	4	10636784	1.33845e-06	Sobic.004G110200	10664735	10665410	27.95	similar to Putative uncharacterized protein
Ile/Aspartate family	4:54245472	4	54245472	2.84314e-06	Sobic.004G190200	54216253	54218535	-26.94	similar to Putative uncharacterized protein
Ile/Aspartate family	4:54245472	4	54245472	2.84314e-06	Sobic.004G190300	54218320	54220587	-24.89	weakly similar to Putative uncharacterized protein
Ile/Aspartate family	4:54245472	4	54245472	2.84314e-06	Sobic.004G190400	54227096	54228612	-16.86	similar to Putative uncharacterized protein
Ile/Aspartate family	4:54245472	4	54245472	2.84314e-06	Sobic.004G190500	54229192	54232507	-12.97	similar to SUT5Z
Ile/Aspartate family	4:54245472	4	54245472	2.84314e-06	Sobic.004G190600	54238547	54242928	2.54	similar to Nucleosome/chromatin assembly factor A
Ile/Aspartate family	4:54245479	4	54245479	2.84314e-06	Sobic.004G190600	54238547	54242928	2.55	similar to Nucleosome/chromatin assembly factor A
Ile/Aspartate family	4:54245489	4	54245489	2.84314e-06	Sobic.004G190600	54238547	54242928	2.56	similar to Nucleosome/chromatin assembly factor A
Ile/Aspartate family	4:54245498	4	54245498	2.84314e-06	Sobic.004G190600	54238547	54242928	2.57	similar to Nucleosome/chromatin assembly factor A
Ile/Aspartate family	4:54245472	4	54245472	2.84314e-06	Sobic.004G190700	54272692	54277680	27.22	similar to Zinc finger (C3HC4-type RING finger)-like protein
Ile/Aspartate family	4:54245479	4	54245479	2.84314e-06	Sobic.004G190700	54272692	54277680	27.21	similar to Zinc finger (C3HC4-type RING finger)-like protein
Ile/Aspartate family	4:54245489	4	54245489	2.84314e-06	Sobic.004G190700	54272692	54277680	27.2	similar to Zinc finger (C3HC4-type RING finger)-like protein
Ile/Aspartate family	4:54245498	4	54245498	2.84314e-06	Sobic.004G190700	54272692	54277680	27.19	similar to Zinc finger (C3HC4-type RING finger)-like protein
Ile/Aspartate family	4:67201485	4	67201485	1.03617e-06	Sobic.004G339700	67150584	67154153	-33.08	similar to Peroxisomal membrane protein-like
Ile/Aspartate family	4:67201485	4	67201485	1.03617e-06	Sobic.004G339800	67154250	67159910	-29.41	similar to Putative phosphate transporter
Ile/Aspartate family	4:67201485	4	67201485	1.03617e-06	Sobic.004G339900	67170234	67175475	-13.43	PTHR13132 - ALPHA- 1,6 -FUCOSYLTRANSFERASE (1 of 1)
Ile/Aspartate family	4:67183662	4	67183662	1.52857e-06	Sobic.004G340000	67181047	67182283	1.38	NA
Ile/Aspartate family	4:67195795	4	67195795	9.20838e-07	Sobic.004G340000	67181047	67182283	13.51	NA
Ile/Aspartate family	4:67183662	4	67183662	1.52857e-06	Sobic.004G340100	67196925	67198727	13.26	PF00564 - PB1 domain (PB1) (1 of 30)
Ile/Aspartate family	4:67195795	4	67195795	9.20838e-07	Sobic.004G340100	67196925	67198727	1.13	PF00564 - PB1 domain (PB1) (1 of 30)
Ile/Aspartate family	4:67201097	4	67201097	1.11525e-06	Sobic.004G340100	67196925	67198727	2.37	PF00564 - PB1 domain (PB1) (1 of 30)
Ile/Aspartate family	4:67201482	4	67201482	1.60932e-06	Sobic.004G340100	67196925	67198727	2.76	PF00564 - PB1 domain (PB1) (1 of 30)
Ile/Aspartate family	4:67201485	4	67201485	1.03617e-06	Sobic.004G340100	67196925	67198727	2.76	PF00564 - PB1 domain (PB1) (1 of 30)
Ile/Aspartate family	4:67201097	4	67201097	1.11525e-06	Sobic.004G340200	67204166	67206072	3.07	similar to Cinnamoyl CoA reductase
Ile/Aspartate family	4:67201482	4	67201482	1.60932e-06	Sobic.004G340200	67204166	67206072	2.68	similar to Cinnamoyl CoA reductase
Ile/Aspartate family	4:67201485	4	67201485	1.03617e-06	Sobic.004G340200	67204166	67206072	2.68	similar to Cinnamoyl CoA reductase
Ile/Aspartate family	4:67201485	4	67201485	1.03617e-06	Sobic.004G340300	67209418	67213650	25.76	similar to Cinnamoyl CoA reductase
Ile/Aspartate family	4:67201485	4	67201485	1.03617e-06	Sobic.004G340400	67216199	67224115	15.1	similar to Putative translation initiation factor eIF-2B epsilon subunit
Ile/Aspartate family	4:67201485	4	67201485	1.03617e-06	Sobic.004G340500	67225183	67228425	24.09	similar to Phloem-specific lectin-like
Ile/Aspartate family	4:67201485	4	67201485	1.03617e-06	Sobic.004G340566	67228426	67231271	27.33	PTHR32278:SF2 - F-BOX PROTEIN PP2-B13-RELATED (1 of 8)
Ile/Aspartate family	5:55896048	5	55896048	2.1931e-06	Sobic.005G129100	55895711	55897270	-	similar to O-methyltransferase ZRP4, putative, expressed
Ile/Aspartate family	5:55896052	5	55896052	2.1931e-06	Sobic.005G129100	55895711	55897270	-	similar to O-methyltransferase ZRP4, putative, expressed
Ile/Aspartate family	5:55896052	5	55896052	2.1931e-06	Sobic.005G129201	55905565	55912052	9.52	PTHR23029:SF39 - GENOMIC DNA, CHROMOSOME 3, P1 CLONE: MDJ14 (1 of 1)
Ile/Aspartate family	5:64906864	5	64906864	8.41039e-07	Sobic.005G169700	64914639	64918875	7.78	similar to Targeting protein for Xklp2 containing protein, expressed
Ile/Aspartate family	5:64906864	5	64906864	8.41039e-07	Sobic.005G169800	64919756	64926072	12.89	K03665 - GTP-binding protein HflX (hflX) (1 of 1)
Ile/Aspartate family	5:64906864	5	64906864	8.41039e-07	Sobic.005G169900	64924680	64930101	17.82	similar to CDK5RAP1-like protein
Ile/Aspartate family	5:64906864	5	64906864	8.41039e-07	Sobic.005G170000	64930328	64932722	23.46	similar to Expressed protein
Ile/Aspartate family	5:64906864	5	64906864	8.41039e-07	Sobic.005G170100	64933085	64936631	26.22	similar to Os11g0593000 protein
Ile/Aspartate family	7:7667795	7	7667795	2.03486e-06	Sobic.007G068700	7665518	7667607	-0.19	similar to Polyphenol oxidase
Ile/Aspartate family	7:7667795	7	7667795	2.03486e-06	Sobic.007G068800	7678320	7682317	10.53	similar to Chromosome undetermined scaffold_712, whole genome shotgun sequence
Ile/Aspartate family	7:7667795	7	7667795	2.03486e-06	Sobic.007G068900	7686301	7689096	18.51	similar to Autophagy-related protein 8C precursor
Ile/Aspartate family	7:7667795	7	7667795	2.03486e-06	Sobic.007G069000	7692587	7699442	24.79	PTHR10374:SF17 - GLYOXALASE I HOMOLOG (1 of 2)
Ile/Aspartate family	7:7859717	7	7859717	2.85352e-07	Sobic.007G070700	7835992	7839290	20.43	weakly similar to F-box protein family-like
Ile/Aspartate family	7:7859717	7	7859717	2.85352e-07	Sobic.007G070900	7861480	7864348	1.76	NA
Ile/Aspartate family	7:7859717	7	7859717	2.85352e-07	Sobic.007G071000	7871028	7874296	11.31	similar to Putative NAC domain protein NAC1
Ile/Aspartate family	7:7859717	7	7859717	2.85352e-07	Sobic.007G071100	7874933	7878691	15.22	similar to Os08g0200500 protein
Ile/Aspartate family	7:7859717	7	7859717	2.85352e-07	Sobic.007G071200	7882997	7889445	23.28	similar to Putative uncharacterized protein
Ile/Aspartate family	8:1131176	8	1131176	2.68081e-07	Sobic.008G013100	1107626	1110505	-20.67	NA
Ile/Aspartate family	8:1131176	8	1131176	2.68081e-07	Sobic.008G013200	1113534	1116922	-14.25	NA
Ile/Aspartate family	8:1131176	8	1131176	2.68081e-07	Sobic.008G013300	1118550	1123701	7.48	similar to Expressed protein
Ile/Aspartate family	8:1131176	8	1131176	2.68081e-07	Sobic.008G013400	1134968	1138138	3.79	similar to Integral membrane protein DUF6 containing protein, expressed
Ile/Aspartate family	8:1131176	8	1131176	2.68081e-07	Sobic.008G013500	1139930	1141214	8.75	2.3.1.211 - Bisdemethoxycurcumin synthase / Curcuminoid synthase (1 of 7)
Ile/Aspartate family	8:1131176	8	1131176	2.68081e-07	Sobic.008G013600	1143509	1147785	12.33	NA
Ile/Aspartate family	8:1131176	8	1131176	2.68081e-07	Sobic.008G013700	1147044	1148798	15.87	NA
Ile/Aspartate family	8:1131176	8	1131176	2.68081e-07	Sobic.008G013800	1156104	1158575	24.93	weakly similar to Os09g0334800 protein
Ile/Aspartate family	8:6385896	8	6385896	4.82276e-07	Sobic.008G059900	6382390	6387230	-	PTHR23151//PTHR23151:SF61 - DIHYDROLIPOAMIDE ACETYL/SUCCINYL-TRANSFERASE-RELATED // SUBFAMILY NOT NAMED (1 of 1)
Ile/Aspartate family	8:7958981	8	7958981	1.92882e-06	Sobic.008G068300	7945172	7952666	6.32	similar to Os05g0278500 protein
Ile/Aspartate family	8:7958981	8	7958981	1.92882e-06	Sobic.008G068400	7978447	7980413	19.47	NA
Ile/Aspartate family	8:9738607	8	9738607	5.04184e-07	Sobic.008G072050	9705780	9711045	-27.56	PTHR23155//PTHR23155:SF622 - LEUCINE-RICH REPEAT-CONTAINING PROTEIN // SUBFAMILY NOT NAMED (1 of 1)
Ile/Aspartate family	8:9738607	8	9738607	5.04184e-07	Sobic.008G072200	9715398	9721546	-17.06	similar to Coatomer subunit delta-2
Ile/Aspartate family	8:9738607	8	9738607	5.04184e-07	Sobic.008G072300	9724708	9726890	-11.72	similar to Chromosome chr18 scaffold_24, whole genome shotgun sequence
Ile/Aspartate family	8:9738607	8	9738607	5.04184e-07	Sobic.008G072400	9727895	9732117	-6.49	similar to Transposon protein, putative, unclassified, expressed
Ile/Aspartate family	8:9738607	8	9738607	5.04184e-07	Sobic.008G072500	9732455	9735663	2.94	similar to Chromosome chr18 scaffold_24, whole genome shotgun sequence
Ile/Aspartate family	8:9738607	8	9738607	5.04184e-07	Sobic.008G072550	9739867	9740260	1.26	NA
Ile/Aspartate family	8:9739155	8	9739155	2.24464e-07	Sobic.008G072550	9739867	9740260	-0.71	NA
Ile/Aspartate family	8:9738607	8	9738607	5.04184e-07	Sobic.008G072600	9741629	9743233	3.02	similar to Uncharacterized plant-specific domain TIGR01627 family protein, expressed
Ile/Aspartate family	8:55187312	8	55187312	1.5213e-07	Sobic.008G126700	55154011	55158809	-28.5	Predicted protein
Ile/Aspartate family	8:55187312	8	55187312	1.5213e-07	Sobic.008G126800	55166071	55167678	-19.63	weakly similar to Putative uncharacterized protein
Ile/Aspartate family	8:55187312	8	55187312	1.5213e-07	Sobic.008G127000	55177168	55180677	-6.64	similar to Putative PrMC3
Ile/Aspartate family	8:55187312	8	55187312	1.5213e-07	Sobic.008G127100	55178952	55187553	-	similar to Os12g0556600 protein
Ile/Aspartate family	8:55187312	8	55187312	1.5213e-07	Sobic.008G127200	55198530	55199550	11.22	similar to Expressed protein
Ile/Aspartate family	8:55187312	8	55187312	1.5213e-07	Sobic.008G127250	55206600	55221031	19.29	NA
Ile/Aspartate family	8:59081051	8	59081051	1.01092e-06	Sobic.008G158000	59065918	59076036	5.02	weakly similar to Putative uncharacterized protein
Ile/Aspartate family	8:59081162	8	59081162	9.79258e-07	Sobic.008G158000	59065918	59076036	5.13	weakly similar to Putative uncharacterized protein
Ile/Aspartate family	8:59081184	8	59081184	1.58319e-06	Sobic.008G158000	59065918	59076036	5.15	weakly similar to Putative uncharacterized protein
Ile/Aspartate family	8:59081866	8	59081866	1.59983e-06	Sobic.008G158000	59065918	59076036	5.83	weakly similar to Putative uncharacterized protein
Ile/Aspartate family	8:59081051	8	59081051	1.01092e-06	Sobic.008G158100	59087181	59088488	6.13	similar to Protein kinase domain containing protein, expressed
Ile/Aspartate family	8:59081162	8	59081162	9.79258e-07	Sobic.008G158100	59087181	59088488	6.02	similar to Protein kinase domain containing protein, expressed
Ile/Aspartate family	8:59081184	8	59081184	1.58319e-06	Sobic.008G158100	59087181	59088488	6	similar to Protein kinase domain containing protein, expressed
Ile/Aspartate family	8:59081866	8	59081866	1.59983e-06	Sobic.008G158100	59087181	59088488	5.32	similar to Protein kinase domain containing protein, expressed
Ile/Aspartate family	8:59461141	8	59461141	2.48188e-07	Sobic.008G161000	59435965	59439528	-21.61	similar to Putative uncharacterized protein
Ile/Aspartate family	8:59455023	8	59455023	2.47419e-06	Sobic.008G161100	59444732	59446362	8.66	NA
Ile/Aspartate family	8:59461141	8	59461141	2.48188e-07	Sobic.008G161100	59444732	59446362	-14.78	NA
Ile/Aspartate family	8:59455023	8	59455023	2.47419e-06	Sobic.008G161201	59458104	59472228	3.08	K16287 - ubiquitin-like-specific protease 1C/D [EC:3.4.22.68] (ULP1C_D) (1 of 5)
Ile/Aspartate family	8:59461141	8	59461141	2.48188e-07	Sobic.008G161201	59458104	59472228	-	K16287 - ubiquitin-like-specific protease 1C/D [EC:3.4.22.68] (ULP1C_D) (1 of 5)
Ile/Aspartate family	8:62311281	8	62311281	4.10636e-08	Sobic.008G188600	62295656	62302002	-9.28	similar to Os07g0160400 protein
Ile/Aspartate family	8:62311281	8	62311281	4.10636e-08	Sobic.008G188700	62303568	62304607	-6.67	similar to Zinc finger, C3HC4 type family protein, expressed
Ile/Aspartate family	8:62311281	8	62311281	4.10636e-08	Sobic.008G188800	62305417	62311171	-0.11	similar to TPR Domain containing protein, expressed
Ile/Aspartate family	8:62311281	8	62311281	4.10636e-08	Sobic.008G188900	62311403	62316497	0.12	similar to Associated with HOX family protein, expressed
Ile/Aspartate family	8:62315425	8	62315425	1.90559e-06	Sobic.008G188900	62311403	62316497	-	similar to Associated with HOX family protein, expressed
Ile/Aspartate family	8:62311281	8	62311281	4.10636e-08	Sobic.008G188950	62320383	62327080	9.1	NA
Ile/Aspartate family	8:62311281	8	62311281	4.10636e-08	Sobic.008G189000	62330021	62331425	18.74	NA
Ile/Aspartate family	8:62311281	8	62311281	4.10636e-08	Sobic.008G189100	62332498	62335855	21.22	similar to Hydrolase, alpha/beta fold family protein, expressed
Ile/Aspartate family	8:62311281	8	62311281	4.10636e-08	Sobic.008G189200	62335856	62338106	24.58	PTHR10992//PTHR10992:SF826 - ALPHA/BETA HYDROLASE FOLD-CONTAINING PROTEIN // SUBFAMILY NOT NAMED (1 of 2)
Ile/Aspartate family	9:2750113	9	2750113	1.0308e-06	Sobic.009G030400	2718377	2723715	-26.4	similar to Putative uncharacterized protein
Ile/Aspartate family	9:2750113	9	2750113	1.0308e-06	Sobic.009G030501	2720668	2720920	-29.19	NA
Ile/Aspartate family	9:2750113	9	2750113	1.0308e-06	Sobic.009G030600	2733425	2736659	-13.45	similar to Putative uncharacterized protein P0033D06.1
Ile/Aspartate family	9:2750113	9	2750113	1.0308e-06	Sobic.009G030701	2739102	2740601	-9.51	similar to Putative uncharacterized protein P0033D06.10
Ile/Aspartate family	9:2750113	9	2750113	1.0308e-06	Sobic.009G030800	2741604	2744934	-5.18	similar to Putative uncharacterized protein P0033D06.11
Ile/Aspartate family	9:2750113	9	2750113	1.0308e-06	Sobic.009G030900	2747012	2750637	-	similar to Bundle sheath defective protein 2
Ile/Aspartate family	9:2750113	9	2750113	1.0308e-06	Sobic.009G031000	2750856	2755133	0.74	similar to Putative uncharacterized protein
Ile/Aspartate family	9:2750113	9	2750113	1.0308e-06	Sobic.009G031100	2754170	2760722	4.06	5.5.1.9 - Cycloeucalenol cycloisomerase / Cycloeucalenol--obtusifoliol isomerase (1 of 2)
Ile/Aspartate family	9:2750113	9	2750113	1.0308e-06	Sobic.009G031200	2767109	2771605	17	similar to Putative uncharacterized protein P0682B08.2
Ile/Aspartate family	9:2750113	9	2750113	1.0308e-06	Sobic.009G031300	2772716	2775746	22.6	similar to Putative uncharacterized protein
Ile/Aspartate family	9:2750113	9	2750113	1.0308e-06	Sobic.009G031400	2775343	2780568	25.23	similar to Os05g0132100 protein
Ile/Aspartate family	9:9919393	9	9919393	1.30984e-06	Sobic.009G075800	9886462	9899365	-20.03	similar to Putative uncharacterized protein
Ile/Aspartate family	9:9919393	9	9919393	1.30984e-06	Sobic.009G075900	9904509	9909435	-9.96	similar to Aquaporin NIP1-3
Ile/Aspartate family	9:9919393	9	9919393	1.30984e-06	Sobic.009G076000	9914887	9917007	-2.39	NA
Ile/Aspartate family	9:9919393	9	9919393	1.30984e-06	Sobic.009G076100	9914719	9919187	-0.21	NA
Ile/Aspartate family	9:9919393	9	9919393	1.30984e-06	Sobic.009G076200	9920264	9921223	0.87	similar to Putative uncharacterized protein
Ile/Aspartate family	9:9990292	9	9990292	3.05149e-07	Sobic.009G076300	9965676	9966197	-24.1	NA
Ile/Aspartate family	9:9990292	9	9990292	3.05149e-07	Sobic.009G076400	9991205	9994908	0.91	similar to Putative uncharacterized protein
Ile/Aspartate family	9:9990292	9	9990292	3.05149e-07	Sobic.009G076500	9997738	9998430	7.45	NA
Ile/Aspartate family	9:11083632	9	11083632	2.68034e-07	Sobic.009G080300	11057731	11059447	-24.19	similar to Os05g0214400 protein
Ile/Aspartate family	9:11083632	9	11083632	2.68034e-07	Sobic.009G080400	11065391	11066675	16.96	PTHR11926//PTHR11926:SF184 - GLUCOSYL/GLUCURONOSYL TRANSFERASES // SUBFAMILY NOT NAMED (1 of 1)
Ile/Aspartate family	9:11083632	9	11083632	2.68034e-07	Sobic.009G080450	11105733	11109581	22.1	NA
Ile/Aspartate family	9:11254333	9	11254333	1.32852e-07	Sobic.009G080700	11228543	11237964	16.37	similar to Os05g0215600 protein
Ile/BCAA family	1:69010559	1	69010559	1.17506e-07	Sobic.001G405150	68980597	68981379	-29.18	PF13837 - Myb/SANT-like DNA-binding domain (Myb_DNA-bind_4) (1 of 32)
Ile/BCAA family	1:69010559	1	69010559	1.17506e-07	Sobic.001G405200	68982466	68984077	-26.48	similar to Putative uncharacterized protein
Ile/BCAA family	1:69010559	1	69010559	1.17506e-07	Sobic.001G405300	68988557	69000784	-9.78	similar to Chromosome chr6 scaffold_3, whole genome shotgun sequence
Ile/BCAA family	1:69010559	1	69010559	1.17506e-07	Sobic.001G405400	69001813	69005189	-5.37	similar to Os03g0294100 protein
Ile/BCAA family	1:69010559	1	69010559	1.17506e-07	Sobic.001G405450	69007098	69009054	1.51	NA
Ile/BCAA family	1:69010559	1	69010559	1.17506e-07	Sobic.001G405500	69014641	69017623	4.08	similar to Pyruvate decarboxylase isozyme 2
Ile/BCAA family	1:69010559	1	69010559	1.17506e-07	Sobic.001G405600	69019564	69023443	9.01	K10863 - aprataxin [EC:3.-.-.-] (APTX) (1 of 1)
Ile/BCAA family	1:69010559	1	69010559	1.17506e-07	Sobic.001G405700	69023774	69025093	13.22	similar to Os03g0293100 protein
Ile/BCAA family	1:69010559	1	69010559	1.17506e-07	Sobic.001G405800	69028229	69032451	17.67	similar to DnaJ domain containing protein, expressed
Ile/BCAA family	1:69010559	1	69010559	1.17506e-07	Sobic.001G405900	69037776	69040791	27.22	similar to Ran-binding protein 1, putative, expressed
Ile/BCAA family	1:79010300	1	79010300	1.51495e-07	Sobic.001G525900	78988198	78994119	-16.18	HOMEOBOX PROTEIN TRANSCRIPTION FACTORS
Ile/BCAA family	1:79010300	1	79010300	1.51495e-07	Sobic.001G526000	79003916	79006904	-3.4	similar to Putative uncharacterized protein
Ile/BCAA family	1:79010300	1	79010300	1.51495e-07	Sobic.001G526050	79010667	79011508	0.37	NA
Ile/BCAA family	1:79010300	1	79010300	1.51495e-07	Sobic.001G526050	79010667	79011508	0.37	NA
Ile/BCAA family	1:79010300	1	79010300	1.51495e-07	Sobic.001G526100	79017096	79020306	6.8	similar to Putative uncharacterized protein
Ile/BCAA family	1:79010300	1	79010300	1.51495e-07	Sobic.001G526200	79021004	79026139	10.7	HOMEOBOX PROTEIN KNOTTED-1-LIKE 7
Ile/BCAA family	1:79010300	1	79010300	1.51495e-07	Sobic.001G526300	79038519	79048737	28.22	HOMEOBOX PROTEIN KNOTTED-1-LIKE 7
Ile/BCAA family	4:68168435	4	68168435	3.11875e-08	Sobic.004G353200	68135946	68140167	-28.27	similar to Putative uncharacterized protein
Ile/BCAA family	4:68168435	4	68168435	3.11875e-08	Sobic.004G353300	68140107	68146286	-22.15	similar to Os05g0132500 protein
Ile/BCAA family	4:68168435	4	68168435	3.11875e-08	Sobic.004G353400	68146887	68152858	-15.58	similar to Putative disease resistance protein Hcr2-5D
Ile/BCAA family	4:68168435	4	68168435	3.11875e-08	Sobic.004G353500	68163840	68167424	-1.01	similar to F14O10.12 protein
Ile/BCAA family	4:68168435	4	68168435	3.11875e-08	Sobic.004G353600	68169079	68173814	0.64	similar to Sucrose transporter 2
Ile/BCAA family	4:68168435	4	68168435	3.11875e-08	Sobic.004G353650	68174006	68174530	5.57	PTHR10641:SF660 - DNA-BINDING PROTEIN REB1-RELATED (1 of 1)
Ile/BCAA family	4:68168435	4	68168435	3.11875e-08	Sobic.004G353700	68177762	68180903	9.33	similar to Putative uncharacterized protein
Ile/BCAA family	4:68168435	4	68168435	3.11875e-08	Sobic.004G353800	68181232	68186349	12.8	PTHR13466 - TEX2 PROTEIN-RELATED (1 of 2)
Ile/BCAA family	4:68168435	4	68168435	3.11875e-08	Sobic.004G353900	68186369	68189893	17.93	similar to Os02g0827600 protein
Ile/BCAA family	4:68168435	4	68168435	3.11875e-08	Sobic.004G354000	68189894	68192506	21.46	similar to UDP-glucoronosyl/UDP-glucosyl transferase family protein-like
Ile/BCAA family	4:68168435	4	68168435	3.11875e-08	Sobic.004G354100	68192394	68195267	23.96	similar to Os05g0297900 protein
Ile/BCAA family	4:68168435	4	68168435	3.11875e-08	Sobic.004G354200	68197059	68199922	28.62	similar to Putative uncharacterized protein
Ile/BCAA family	5:9481846	5	9481846	4.04118e-08	Sobic.005G076650	9476234	9477324	-4.52	NA
Ile/BCAA family	5:9481846	5	9481846	4.04118e-08	Sobic.005G076700	9477325	9479000	2.85	NA
Ile/BCAA family	5:9481846	5	9481846	4.04118e-08	Sobic.005G076800	9485342	9488393	3.5	NA
Ile/BCAA family	5:9481846	5	9481846	4.04118e-08	Sobic.005G077001	9500902	9503913	19.06	PF00076//PF03478 - RNA recognition motif. (a.k.a. RRM, RBD, or RNP domain) (RRM_1) // Protein of unknown function (DUF295) (DUF295) (1 of 2)
Ile/BCAA family	5:9481846	5	9481846	4.04118e-08	Sobic.005G077200	9504469	9507635	22.62	NA
Ile/BCAA family	5:9481846	5	9481846	4.04118e-08	Sobic.005G077300	9506660	9510547	24.81	NA
Ile/BCAA family	5:9481846	5	9481846	4.04118e-08	Sobic.005G077400	9510641	9511541	28.8	NA
Ile/BCAA family	5:9481846	5	9481846	4.04118e-08	Sobic.005G077466	9511542	9516903	29.7	NA
Ile/BCAA family	5:11755897	5	11755897	1.22786e-07	Sobic.005G085500	11782225	11783272	26.33	NA
Ile/BCAA family	5:67881473	5	67881473	1.15839e-07	Sobic.005G194900	67855118	67858542	-22.93	similar to Phosphoserine phosphatase, putative, expressed
Ile/BCAA family	5:67881473	5	67881473	1.15839e-07	Sobic.005G195000	67857995	67863172	18.3	similar to Disease resistance protein RPM1 homolog
Ile/BCAA family	5:68324857	5	68324857	1.76501e-07	Sobic.005G197900	68330787	68331311	5.93	weakly similar to Putative uncharacterized protein
Ile/BCAA family	5:68324857	5	68324857	1.76501e-07	Sobic.005G198000	68343622	68350573	18.77	PTHR15651:SF7 - ARMADILLO REPEAT-CONTAINING PROTEIN 8 (1 of 1)
Ile/BCAA family	5:68324857	5	68324857	1.76501e-07	Sobic.005G198100	68354180	68360764	29.32	similar to Expressed protein
Ile/BCAA family	7:187237	7	187237	2.7929e-07	Sobic.007G002000	164058	165279	21.96	similar to Farnesylated protein 3
Ile/BCAA family	10:8373237	10	8373237	2.02894e-07	Sobic.010G094000	8355310	8356981	16.26	NA
Ile/BCAA family	10:8373237	10	8373237	2.02894e-07	Sobic.010G094100	8380720	8387899	7.48	NA
Ile/BCAA family	10:8381670	10	8381670	2.67811e-07	Sobic.010G094100	8380720	8387899	-	NA
Ile/BCAA family	10:8373237	10	8373237	2.02894e-07	Sobic.010G094200	8387531	8391176	14.29	NA
Ile/BCAA family	10:8373237	10	8373237	2.02894e-07	Sobic.010G094301	8392412	8393275	19.18	NA
Ile/BCAA family	10:8443410	10	8443410	2.80536e-07	Sobic.010G094400	8423037	8424297	-19.1	PTHR11615//PTHR11615:SF141 - NITRATE, FROMATE, IRON DEHYDROGENASE // SUBFAMILY NOT NAMED (1 of 2)
Ile/BCAA family	10:8443401	10	8443401	2.80536e-07	Sobic.010G094500	8441384	8443753	-	similar to Putative uncharacterized protein
Ile/BCAA family	10:8443410	10	8443410	2.80536e-07	Sobic.010G094500	8441384	8443753	-	similar to Putative uncharacterized protein
Ile/BCAA family	10:8443419	10	8443419	2.80536e-07	Sobic.010G094500	8441384	8443753	-	similar to Putative uncharacterized protein
Ile/BCAA family	10:8510245	10	8510245	5.88764e-08	Sobic.010G095000	8514838	8519204	4.59	similar to Putative fructokinase
Ile/Total	1:6068284	1	6068284	9.56853e-07	Sobic.001G078900	6060777	6062851	5.43	similar to Putative Myb-like DNA-binding protein
Ile/Total	1:6068296	1	6068296	9.56853e-07	Sobic.001G078900	6060777	6062851	5.45	similar to Putative Myb-like DNA-binding protein
Ile/Total	1:6068284	1	6068284	9.56853e-07	Sobic.001G079000	6071269	6073021	2.99	NA
Ile/Total	1:6068296	1	6068296	9.56853e-07	Sobic.001G079000	6071269	6073021	2.97	NA
Ile/Total	3:14361165	3	14361165	1.46609e-06	Sobic.003G143800	14342157	14356901	4.26	similar to Chromosome chr7 scaffold_42, whole genome shotgun sequence
Ile/Total	3:14367559	3	14367559	2.22348e-07	Sobic.003G143800	14342157	14356901	10.66	similar to Chromosome chr7 scaffold_42, whole genome shotgun sequence
Ile/Total	3:14374392	3	14374392	9.29725e-07	Sobic.003G143800	14342157	14356901	17.49	similar to Chromosome chr7 scaffold_42, whole genome shotgun sequence
Ile/Total	3:14377076	3	14377076	5.15126e-08	Sobic.003G143800	14342157	14356901	20.18	similar to Chromosome chr7 scaffold_42, whole genome shotgun sequence
Ile/Total	7:2473670	7	2473670	1.97287e-07	Sobic.007G026800	2441352	2448111	-25.38	PTHR11937//PTHR11937:SF258 - ACTIN // SUBFAMILY NOT NAMED (1 of 1)
Ile/Total	7:2473670	7	2473670	1.97287e-07	Sobic.007G026900	2448194	2450868	-22.62	NA
Ile/Total	7:2473670	7	2473670	1.97287e-07	Sobic.007G027000	2451311	2457977	-15.51	NA
Ile/Total	7:2473490	7	2473490	6.56246e-07	Sobic.007G027100	2470382	2474242	-	PTHR23155//PTHR23155:SF537 - LEUCINE-RICH REPEAT-CONTAINING PROTEIN // SUBFAMILY NOT NAMED (1 of 7)
Ile/Total	7:2473491	7	2473491	6.56246e-07	Sobic.007G027100	2470382	2474242	-	PTHR23155//PTHR23155:SF537 - LEUCINE-RICH REPEAT-CONTAINING PROTEIN // SUBFAMILY NOT NAMED (1 of 7)
Ile/Total	7:2473670	7	2473670	1.97287e-07	Sobic.007G027100	2470382	2474242	-	PTHR23155//PTHR23155:SF537 - LEUCINE-RICH REPEAT-CONTAINING PROTEIN // SUBFAMILY NOT NAMED (1 of 7)
Ile/Total	7:2473670	7	2473670	1.97287e-07	Sobic.007G027200	2481190	2484238	7.7	similar to Putative uncharacterized protein
Ile/Total	7:2473670	7	2473670	1.97287e-07	Sobic.007G027301	2490440	2492800	16.95	similar to Putative uncharacterized protein
Ile/Total	7:2473670	7	2473670	1.97287e-07	Sobic.007G027400	2494022	2495120	20.53	Predicted protein
Ile/Total	7:2473670	7	2473670	1.97287e-07	Sobic.007G027500	2498878	2501009	25.39	K10523 - speckle-type POZ protein (SPOP) (1 of 110)
Ile/Total	7:2473670	7	2473670	1.97287e-07	Sobic.007G027601	2503571	2506805	29.9	PF00646 - F-box domain (F-box) (1 of 303)
Ile/Total	8:2380913	8	2380913	1.74102e-06	Sobic.008G026100	2361313	2362853	-18.06	PTHR23155//PTHR23155:SF538 - LEUCINE-RICH REPEAT-CONTAINING PROTEIN // SUBFAMILY NOT NAMED (1 of 6)
Ile/Total	8:2380913	8	2380913	1.74102e-06	Sobic.008G026200	2374545	2378981	1.93	similar to Putative Xa1-like protein
Ile/Total	8:2380921	8	2380921	1.91586e-06	Sobic.008G026200	2880076	2885461	1.94	similar to Putative Xa1-like protein
Ile/Total	8:2380913	8	2380913	1.74102e-06	Sobic.008G026300	2384141	2384556	3.23	NA
Ile/Total	8:2380921	8	2380921	1.91586e-06	Sobic.008G026300	2885844	2893634	3.22	NA
Ile/Total	8:2380913	8	2380913	1.74102e-06	Sobic.008G026400	2392693	2394058	11.78	similar to Putative uncharacterized protein 4B
Ile/Total	8:2380913	8	2380913	1.74102e-06	Sobic.008G026500	2394743	2395965	13.83	NA
Ile/Total	8:2380913	8	2380913	1.74102e-06	Sobic.008G026600	2396183	2401172	15.27	similar to Putative uncharacterized protein 5
Ile/Total	8:2380913	8	2380913	1.74102e-06	Sobic.008G026700	2410171	2413595	29.26	similar to Putative uncharacterized protein 4B
Ile/Total	8:2380921	8	2380921	1.91586e-06	Sobic.008G032400	2894577	2895954	-11.54	Predicted protein
Ile/Total	8:2380921	8	2380921	1.91586e-06	Sobic.008G032500	2895929	2903460	-4.04	similar to Expressed protein
Ile/Total	8:2380921	8	2380921	1.91586e-06	Sobic.008G032600	2903619	2906189	-1.31	similar to Os12g0112200 protein
Ile/Total	10:3209745	10	3209745	8.25023e-07	Sobic.010G040800	3180024	3188943	-20.8	KOG1457 - RNA binding protein (contains RRM repeats) (1 of 3)
Ile/Total	10:3209745	10	3209745	8.25023e-07	Sobic.010G040900	3189321	3190491	-19.25	similar to Synbindin-like protein
Ile/Total	10:3209745	10	3209745	8.25023e-07	Sobic.010G041000	3193739	3202035	-7.71	similar to RadA-like protein
Ile/Total	10:3209745	10	3209745	8.25023e-07	Sobic.010G041100	3202639	3204275	-5.47	weakly similar to MTERF, putative
Ile/Total	10:3209745	10	3209745	8.25023e-07	Sobic.010G041201	3204533	3207939	-1.81	PTHR10314//PTHR10314:SF114 - SER/THR DEHYDRATASE, TRP SYNTHASE // SUBFAMILY NOT NAMED (1 of 5)
Ile/Total	10:3209745	10	3209745	8.25023e-07	Sobic.010G041301	3210714	3211180	0.97	NA
Ile/Total	10:3209745	10	3209745	8.25023e-07	Sobic.010G041400	3211354	3215651	1.61	similar to Chromosome chr4 scaffold_6, whole genome shotgun sequence
Ile/Total	10:3209745	10	3209745	8.25023e-07	Sobic.010G041500	3215088	3220683	5.34	similar to Putative uncharacterized protein
Ile/Total	10:3209745	10	3209745	8.25023e-07	Sobic.010G041600	3225558	3227768	15.81	similar to Profilin-4
Ile/Total	10:3209745	10	3209745	8.25023e-07	Sobic.010G041700	3229753	3235258	20.01	similar to Zinc finger protein
Ile/Total	10:3209745	10	3209745	8.25023e-07	Sobic.010G041800	3236126	3241583	26.38	similar to Os06g0152300 protein
Ile/Total	10:56562406	10	56562406	6.83408e-07	Sobic.010G223300	56524446	56528192	-28.12	similar to Phosphatidylinositol synthase
Ile/Total	10:56562406	10	56562406	6.83408e-07	Sobic.010G223400	56532298	56537491	-18.82	similar to Oligomeric golgi complex 7-like
Ile/Total	10:56562406	10	56562406	6.83408e-07	Sobic.010G223500	56538257	56542346	-13.97	similar to DNAJ heat shock N-terminal domain-containing protein-like
Ile/Total	10:56562406	10	56562406	6.83408e-07	Sobic.010G223600	56543118	56545908	-10.4	similar to AT4g05320/C17L7_240
Ile/Total	10:56562406	10	56562406	6.83408e-07	Sobic.010G223700	56547441	56551984	-4.33	PTHR12802//PTHR12802:SF56 - SWI/SNF COMPLEX-RELATED // SUBFAMILY NOT NAMED (1 of 1)
Ile/Total	10:56562406	10	56562406	6.83408e-07	Sobic.010G223800	56553838	56558914	3.49	PTHR12606:SF1 - GH15225P (1 of 22)
Ile/Total	10:56562406	10	56562406	6.83408e-07	Sobic.010G223900	56567398	56571947	4.99	similar to OTU-like cysteine protease-like
Ile/Total	10:56562406	10	56562406	6.83408e-07	Sobic.010G224000	56572251	56582791	15.94	similar to Molybdenum cofactor sulfurase
Ile/Total	10:56562406	10	56562406	6.83408e-07	Sobic.010G224100	56582807	56585572	26.5	weakly similar to Dentin sialophosphoprotein-like
Leu	4:52468637	4	52468637	1.51787e-06	Sobic.004G172000	52438395	52440362	-28.28	PF03108 - MuDR family transposase (DBD_Tnp_Mut) (1 of 1)
Leu	4:52468637	4	52468637	1.51787e-06	Sobic.004G172100	52449747	52453656	-14.98	similar to Putative receptor protein kinase PERK1
Leu	4:52468637	4	52468637	1.51787e-06	Sobic.004G172201	52462347	52463134	-5.5	NA
Leu	4:52468637	4	52468637	1.51787e-06	Sobic.004G172300	52465547	52466854	-1.78	NA
Leu	4:52468637	4	52468637	1.51787e-06	Sobic.004G172350	52468758	52470122	0.12	NA
Leu	4:52468637	4	52468637	1.51787e-06	Sobic.004G172400	52472372	52478712	3.74	Predicted protein
Leu	7:54060071	7	54060071	1.81246e-06	Sobic.007G126800	54052464	54052733	7.34	similar to Putative uncharacterized protein
Leu	7:54060087	7	54060087	1.82321e-06	Sobic.007G126800	54052464	54052733	7.35	similar to Putative uncharacterized protein
Leu	7:54060071	7	54060071	1.81246e-06	Sobic.007G126900	54089549	54092568	29.48	similar to Putative uncharacterized protein
Leu	7:54060087	7	54060087	1.82321e-06	Sobic.007G126900	54089549	54092568	29.46	similar to Putative uncharacterized protein
Leu	8:2907497	8	2907497	2.67242e-07	Sobic.008G032200	2880076	2885461	-22.04	NA
Leu	8:2907497	8	2907497	2.67242e-07	Sobic.008G032300	2885844	2893634	-13.86	similar to Dual-specificity protein-like phosphatase 3
Leu	8:2907497	8	2907497	2.67242e-07	Sobic.008G032400	2894577	2895954	-11.54	Predicted protein
Leu	8:2907497	8	2907497	2.67242e-07	Sobic.008G032500	2895929	2903460	-4.04	similar to Expressed protein
Leu	8:2907497	8	2907497	2.67242e-07	Sobic.008G032600	2903619	2906189	-1.31	similar to Os12g0112200 protein
Leu	8:2907497	8	2907497	2.67242e-07	Sobic.008G032701	2907173	2921312	-	PF00403 - Heavy-metal-associated domain (HMA) (1 of 75)
Leu	9:57902113	9	57902113	1.25045e-07	Sobic.009G242100	57869640	57875363	-26.75	PTHR31342:SF7 - PROTEIN CHUP1, CHLOROPLASTIC (1 of 1)
Leu	9:57902113	9	57902113	1.25045e-07	Sobic.009G242200	57877842	57883218	-18.9	similar to Mitogen-activated protein kinase 17
Leu	9:57902113	9	57902113	1.25045e-07	Sobic.009G242250	57890244	57891399	-10.71	NA
Leu	9:57902113	9	57902113	1.25045e-07	Sobic.009G242300	57899419	57900289	-1.82	similar to 60S acidic ribosomal protein P2A
Leu	9:57902113	9	57902113	1.25045e-07	Sobic.009G242400	57902029	57905627	-	similar to 40S ribosomal protein S12
Leu	9:57902113	9	57902113	1.25045e-07	Sobic.009G242501	57908190	57909947	6.08	similar to Os01g0642600 protein
Leu	9:57902113	9	57902113	1.25045e-07	Sobic.009G242600	57914633	57918884	12.52	K15889 - prenylcysteine alpha-carboxyl methylesterase (PCME) (1 of 3)
Leu	9:57902113	9	57902113	1.25045e-07	Sobic.009G242700	57919723	57920642	17.61	similar to Putative uncharacterized protein OJ1126_B10.8
Leu	9:57902113	9	57902113	1.25045e-07	Sobic.009G242800	57922001	57925947	19.89	similar to Putative uncharacterized protein
Leu	9:57902113	9	57902113	1.25045e-07	Sobic.009G242900	57929325	57936036	27.21	similar to Putative uncharacterized protein OJ1126_B10.10
Leu	10:54084249	10	54084249	7.73276e-07	Sobic.010G197500	54053675	54058568	-25.68	similar to Potassium transporter 10
Leu	10:54084249	10	54084249	7.73276e-07	Sobic.010G197566	54060915	54065679	18.57	NA
Leu	10:54084249	10	54084249	7.73276e-07	Sobic.010G197632	54090819	54091407	6.57	NA
Leu	10:54084249	10	54084249	7.73276e-07	Sobic.010G197700	54097649	54099647	13.4	weakly similar to Putative Cytochrome P450 77A3
Leu	10:54084249	10	54084249	7.73276e-07	Sobic.010G197800	54108777	54109182	24.53	PTHR31833:SF2 - UPF0690 PROTEIN C1ORF52 (1 of 1)
Leu	10:54084249	10	54084249	7.73276e-07	Sobic.010G197900	54109275	54111679	25.03	PTHR36366:SF1 - PROTEIN RDM1 (1 of 1)
Leu	10:54084249	10	54084249	7.73276e-07	Sobic.010G198000	54112865	54118570	28.62	similar to Chromosome chr14 scaffold_9, whole genome shotgun sequence
Leu/BCAA family	1:1014946	1	1014946	1.87252e-06	Sobic.001G011100	985979	986425	-28.52	NA
Leu/BCAA family	1:1014952	1	1014952	1.87252e-06	Sobic.001G011100	985979	986425	-28.53	NA
Leu/BCAA family	1:1014946	1	1014946	1.87252e-06	Sobic.001G011200	987109	989382	-25.56	similar to NAC domain containing protein, expressed
Leu/BCAA family	1:1014952	1	1014952	1.87252e-06	Sobic.001G011200	987109	989382	-25.57	similar to NAC domain containing protein, expressed
Leu/BCAA family	1:1014946	1	1014946	1.87252e-06	Sobic.001G011300	991763	995481	-19.47	similar to Putative uncharacterized protein
Leu/BCAA family	1:1014952	1	1014952	1.87252e-06	Sobic.001G011300	991763	995481	-19.47	similar to Putative uncharacterized protein
Leu/BCAA family	1:1014946	1	1014946	1.87252e-06	Sobic.001G011400	998360	1002297	-12.65	similar to Putative phosphatidylinositol/phosphatidylcholine transfer protein
Leu/BCAA family	1:1014952	1	1014952	1.87252e-06	Sobic.001G011400	998360	1002297	-12.66	similar to Putative phosphatidylinositol/phosphatidylcholine transfer protein
Leu/BCAA family	1:1014946	1	1014946	1.87252e-06	Sobic.001G011600	1004121	1006547	-8.4	similar to Putative uncharacterized protein
Leu/BCAA family	1:1014952	1	1014952	1.87252e-06	Sobic.001G011600	1004121	1006547	-8.41	similar to Putative uncharacterized protein
Leu/BCAA family	1:1014946	1	1014946	1.87252e-06	Sobic.001G011700	1005669	1010890	-4.06	similar to Aspartokinase
Leu/BCAA family	1:1014952	1	1014952	1.87252e-06	Sobic.001G011700	1005669	1010890	-4.06	similar to Aspartokinase
Leu/BCAA family	1:1014946	1	1014946	1.87252e-06	Sobic.001G011800	1015540	1016301	0.59	similar to Os03g0850300 protein
Leu/BCAA family	1:1014952	1	1014952	1.87252e-06	Sobic.001G011800	1015540	1016301	0.59	similar to Os03g0850300 protein
Leu/BCAA family	1:1014946	1	1014946	1.87252e-06	Sobic.001G012000	1031520	1034071	16.57	similar to Cytochrome P450 71E1
Leu/BCAA family	1:1014952	1	1014952	1.87252e-06	Sobic.001G012000	1031520	1034071	16.57	similar to Cytochrome P450 71E1
Leu/BCAA family	1:1014946	1	1014946	1.87252e-06	Sobic.001G012100	1042020	1047090	27.07	similar to Putative uncharacterized protein
Leu/BCAA family	1:1014952	1	1014952	1.87252e-06	Sobic.001G012100	1042020	1047090	27.07	similar to Putative uncharacterized protein
Leu/BCAA family	1:6831251	1	6831251	1.71889e-06	Sobic.001G087600	6791907	6803470	-27.78	POLYCOMB GROUP PROTEIN
Leu/BCAA family	1:6831251	1	6831251	1.71889e-06	Sobic.001G087700	6829749	6834430	-	similar to Putative uncharacterized protein
Leu/BCAA family	1:6831251	1	6831251	1.71889e-06	Sobic.001G087800	6834354	6839701	3.1	CELL ADHESION MOLECULE
Leu/BCAA family	1:6831251	1	6831251	1.71889e-06	Sobic.001G087850	6840133	6841117	8.88	NA
Leu/BCAA family	1:6831251	1	6831251	1.71889e-06	Sobic.001G087900	6841876	6842927	10.63	Predicted small membrane protein
Leu/BCAA family	1:6831251	1	6831251	1.71889e-06	Sobic.001G088000	6845622	6848466	14.37	similar to Putative uncharacterized protein OSJNBa0047E24.20
Leu/BCAA family	1:6831251	1	6831251	1.71889e-06	Sobic.001G088100	6849743	6857801	18.49	similar to Histone acetyltransferase complex component
Leu/BCAA family	1:6831251	1	6831251	1.71889e-06	Sobic.001G088200	6859544	6862532	28.29	similar to Os03g0750700 protein
Leu/BCAA family	1:7635406	1	7635406	1.18345e-06	Sobic.001G099400	7605662	7608670	-26.74	similar to H0112G12.7 protein
Leu/BCAA family	1:7635406	1	7635406	1.18345e-06	Sobic.001G099500	7615986	7618270	-17.14	similar to Os07g0193200 protein
Leu/BCAA family	1:7635406	1	7635406	1.18345e-06	Sobic.001G099600	7619705	7621923	-13.48	similar to Os07g0193200 protein
Leu/BCAA family	1:7635406	1	7635406	1.18345e-06	Sobic.001G099700	7623632	7625890	-9.52	similar to Beta-fructofuranosidase, insoluble isoenzyme 3 precursor
Leu/BCAA family	1:7635406	1	7635406	1.18345e-06	Sobic.001G099800	7634252	7637528	-	similar to Putative macronuclear development protein
Leu/BCAA family	1:7635437	1	7635437	1.54926e-06	Sobic.001G099800	7634252	7637528	-	similar to Putative macronuclear development protein
Leu/BCAA family	1:7635406	1	7635406	1.18345e-06	Sobic.001G099900	7640557	7646174	5.15	U3 small nucleolar RNA-associated protein 4 (UTP4, CIRH1A)
Leu/BCAA family	1:7635406	1	7635406	1.18345e-06	Sobic.001G100000	7649330	7655068	13.92	similar to Glucose-1-phosphate adenylyltransferase
Leu/BCAA family	1:7635406	1	7635406	1.18345e-06	Sobic.001G100100	7655454	7660092	20.05	TRANSCRIPTION FACTOR GATA GATA BINDING FACTOR
Leu/BCAA family	1:7635406	1	7635406	1.18345e-06	Sobic.001G100200	7659849	7664017	24.44	similar to Putative uncharacterized protein
Leu/BCAA family	1:7635406	1	7635406	1.18345e-06	Sobic.001G100300	7664369	7665337	28.96	NA
Leu/BCAA family	1:7635406	1	7635406	1.18345e-06	Sobic.001G100400	7663795	7667164	28.39	similar to Putative ribosomal protein
Leu/BCAA family	1:19372816	1	19372816	1.41195e-06	Sobic.001G210500	19348931	19349878	-22.94	similar to Ripening-related protein 3 precursor
Leu/BCAA family	1:19372816	1	19372816	1.41195e-06	Sobic.001G210600	19358728	19359823	-12.99	similar to Putative ripening-related protein 6 precursor
Leu/BCAA family	1:19372816	1	19372816	1.41195e-06	Sobic.001G210700	19363102	19367168	5.65	similar to Putative uncharacterized protein
Leu/BCAA family	1:19372816	1	19372816	1.41195e-06	Sobic.001G210800	19376276	19377045	3.46	similar to Putative ripening-related protein 7 precursor
Leu/BCAA family	1:19372816	1	19372816	1.41195e-06	Sobic.001G210900	19378851	19379778	6.04	similar to Putative ripening-related protein 6 precursor
Leu/BCAA family	1:52859071	1	52859071	1.01597e-06	Sobic.001G273200	52828052	52830661	28.41	similar to Transferase family protein, expressed
Leu/BCAA family	1:72042551	1	72042551	1.87036e-06	Sobic.001G442600	72011981	72013366	-29.19	similar to Putative uncharacterized protein
Leu/BCAA family	1:72042551	1	72042551	1.87036e-06	Sobic.001G442700	72008071	72017187	-25.36	PTHR10177//PTHR10177:SF256 - CYCLINE
Leu/BCAA family	1:72042551	1	72042551	1.87036e-06	Sobic.001G442750	72017830	72018620	-23.93	NA
Leu/BCAA family	1:72042551	1	72042551	1.87036e-06	Sobic.001G442800	72024196	72029833	-12.72	similar to Microtubule associated protein family protein, putative, expressed
Leu/BCAA family	1:72042551	1	72042551	1.87036e-06	Sobic.001G442900	72029818	72034110	8.44	similar to Expressed protein
Leu/BCAA family	1:72042551	1	72042551	1.87036e-06	Sobic.001G443000	72052068	72057883	9.52	SERINE/THREONINE-PROTEIN KINASE RIO
Leu/BCAA family	1:72042551	1	72042551	1.87036e-06	Sobic.001G443100	72059495	72062635	16.94	similar to Deoxymugineic acid synthase1
Leu/BCAA family	1:72042551	1	72042551	1.87036e-06	Sobic.001G443200	72063168	72067836	20.62	similar to Endomembrane protein 70 containing protein, expressed
Leu/BCAA family	1:72042551	1	72042551	1.87036e-06	Sobic.001G443300	72070234	72079747	27.68	similar to TPR Domain containing protein, expressed
Leu/BCAA family	1:72963758	1	72963758	1.21292e-06	Sobic.001G452900	72933045	72937514	-26.24	similar to Putative uncharacterized protein
Leu/BCAA family	1:72963758	1	72963758	1.21292e-06	Sobic.001G453000	72941546	72948626	-15.13	PF02365 - No apical meristem (NAM) protein (NAM) (1 of 130)
Leu/BCAA family	1:72963758	1	72963758	1.21292e-06	Sobic.001G453100	72948761	72952887	-10.87	similar to Homocysteine S-methyltransferase 1
Leu/BCAA family	1:72963758	1	72963758	1.21292e-06	Sobic.001G453150	72953032	72953768	9.99	PTHR21091:SF6 - HOMOCYSTEINE S-METHYLTRANSFERASE 2 (1 of 3)
Leu/BCAA family	1:72963758	1	72963758	1.21292e-06	Sobic.001G453200	72974636	72977039	10.88	similar to Very-long-chain fatty acid condensing enzyme, putative, expressed
Leu/BCAA family	1:72963758	1	72963758	1.21292e-06	Sobic.001G453250	72977353	72978863	13.6	NA
Leu/BCAA family	1:72963758	1	72963758	1.21292e-06	Sobic.001G453300	72982783	72985131	19.03	similar to 50S ribosomal protein L15, chloroplast, putative, expressed
Leu/BCAA family	1:72963758	1	72963758	1.21292e-06	Sobic.001G453400	72985957	73001171	22.2	similar to CCAAT-box-binding transcription factor-like protein
Leu/BCAA family	2:2896243	2	2896243	1.52372e-06	Sobic.002G031400	2865123	2869505	-26.71	NA
Leu/BCAA family	2:2896243	2	2896243	1.52372e-06	Sobic.002G031500	2869522	2874525	-21.69	NA
Leu/BCAA family	2:2896210	2	2896210	1.52372e-06	Sobic.002G031600	2894411	2896827	-	similar to Putative uncharacterized protein
Leu/BCAA family	2:2896219	2	2896219	1.52372e-06	Sobic.002G031600	2894411	2896827	-	similar to Putative uncharacterized protein
Leu/BCAA family	2:2896243	2	2896243	1.52372e-06	Sobic.002G031600	2894411	2896827	-	similar to Putative uncharacterized protein
Leu/BCAA family	2:2896243	2	2896243	1.52372e-06	Sobic.002G031700	2897200	2900611	0.99	similar to DEAD-box ATP-dependent RNA helicase 53
Leu/BCAA family	2:2896243	2	2896243	1.52372e-06	Sobic.002G031800	2919824	2922603	23.61	similar to Os07g0144500 protein
Leu/BCAA family	4:56265532	4	56265532	2.84345e-06	Sobic.004G212600	56218139	56230913	-29.95	Predicted protein
Leu/BCAA family	4:56265532	4	56265532	2.84345e-06	Sobic.004G212700	56232825	56236699	-24.16	similar to Cap-binding protein CBP20
Leu/BCAA family	4:56260858	4	56260858	2.56392e-06	Sobic.004G212800	56246907	56252442	8.42	NA
Leu/BCAA family	4:56265532	4	56265532	2.84345e-06	Sobic.004G212800	56246907	56252442	13.09	NA
Leu/BCAA family	4:56260858	4	56260858	2.56392e-06	Sobic.004G212900	56283526	56284941	22.67	similar to Potassium channel tetramerisation domain-containing protein-like
Leu/BCAA family	4:56265532	4	56265532	2.84345e-06	Sobic.004G212900	56283526	56284941	17.99	similar to Potassium channel tetramerisation domain-containing protein-like
Leu/BCAA family	6:54237869	6	54237869	4.56892e-07	Sobic.006G187300	54208694	54210638	-27.23	similar to H0404F02.4 protein
Leu/BCAA family	6:54237869	6	54237869	4.56892e-07	Sobic.006G187401	54210994	54211323	-26.55	similar to Os03g0126900 protein
Leu/BCAA family	6:54237869	6	54237869	4.56892e-07	Sobic.006G187500	54212727	54215338	-22.53	similar to H0404F02.5 protein
Leu/BCAA family	6:54237869	6	54237869	4.56892e-07	Sobic.006G187600	54220870	54222099	-15.77	similar to H0404F02.6 protein
Leu/BCAA family	6:54237869	6	54237869	4.56892e-07	Sobic.006G187700	54225893	54226812	-11.06	NA
Leu/BCAA family	6:54237869	6	54237869	4.56892e-07	Sobic.006G187750	54226813	54227261	-10.61	NA
Leu/BCAA family	6:54237869	6	54237869	4.56892e-07	Sobic.006G187800	54228046	54231023	-6.85	similar to H0404F02.7 protein
Leu/BCAA family	6:54237869	6	54237869	4.56892e-07	Sobic.006G187900	54234445	54237580	-0.29	similar to Acc synthase
Leu/BCAA family	6:54237869	6	54237869	4.56892e-07	Sobic.006G188000	54247747	54250273	9.88	similar to Putative uncharacterized protein
Leu/BCAA family	6:54237869	6	54237869	4.56892e-07	Sobic.006G188100	54253537	54254880	15.67	weakly similar to H0404F02.10 protein
Leu/BCAA family	6:54237869	6	54237869	4.56892e-07	Sobic.006G188200	54257166	54260478	19.3	similar to Beta-carotene hydroxylase
Leu/BCAA family	6:54237869	6	54237869	4.56892e-07	Sobic.006G188400	54267302	54268922	29.43	NA
Leu/BCAA family	8:49247858	8	49247858	1.38295e-06	Sobic.008G105000	49246763	49248284	-	PF00651 - BTB/POZ domain (BTB) (1 of 149)
Leu/BCAA family	10:11147239	10	11147239	5.63338e-07	Sobic.010G110800	11130470	11131443	15.8	similar to Putative chemocyanin
Leu/BCAA family	10:11147239	10	11147239	5.63338e-07	Sobic.010G110901	11158343	11159200	11.1	NA
Leu/BCAA family	10:11147239	10	11147239	5.63338e-07	Sobic.010G111000	11164619	11165444	17.38	NA
Leu/Pyruvate family	1:4291408	1	4291408	1.06616e-06	Sobic.001G056601	4267205	4272781	-18.63	similar to Putative tryptophan synthase alpha
Leu/Pyruvate family	1:4291408	1	4291408	1.06616e-06	Sobic.001G056700	4275459	4279430	-11.98	similar to Opaque2 heterodimerizing protein 2
Leu/Pyruvate family	1:4291408	1	4291408	1.06616e-06	Sobic.001G056800	4279716	4286604	-4.8	similar to Guanylate-binding family protein, putative, expressed
Leu/Pyruvate family	1:4291408	1	4291408	1.06616e-06	Sobic.001G056900	4288073	4290308	1.1	NA
Leu/Pyruvate family	1:4291408	1	4291408	1.06616e-06	Sobic.001G057100	4299495	4301798	8.09	similar to Uncharacterized plant-specific domain TIGR01615 family protein, expressed
Leu/Pyruvate family	1:4306793	1	4306793	7.34088e-07	Sobic.001G057100	4299495	4301798	5	similar to Uncharacterized plant-specific domain TIGR01615 family protein, expressed
Leu/Pyruvate family	1:4291408	1	4291408	1.06616e-06	Sobic.001G057200	4319392	4325090	27.98	similar to Pyruvate kinase
Leu/Pyruvate family	1:4306793	1	4306793	7.34088e-07	Sobic.001G057200	4319392	4325090	12.6	similar to Pyruvate kinase
Leu/Pyruvate family	1:4306793	1	4306793	7.34088e-07	Sobic.001G057300	4327561	4330027	20.77	similar to Putative uncharacterized protein
Leu/Pyruvate family	1:4306793	1	4306793	7.34088e-07	Sobic.001G057400	4332027	4336819	25.23	similar to Expressed protein
Leu/Pyruvate family	1:11220904	1	11220904	1.30129e-06	Sobic.001G140200	11185282	11192665	-28.24	weakly similar to Putative KNOX class homeodomain protein
Leu/Pyruvate family	1:11220904	1	11220904	1.30129e-06	Sobic.001G140300	11195137	11198205	-22.7	similar to Putative uncharacterized protein
Leu/Pyruvate family	1:11220904	1	11220904	1.30129e-06	Sobic.001G140400	11202700	11203741	-17.16	similar to Putative uncharacterized protein
Leu/Pyruvate family	1:11220904	1	11220904	1.30129e-06	Sobic.001G140600	11220176	11223726	-	weakly similar to Putative uncharacterized protein
Leu/Pyruvate family	1:11220904	1	11220904	1.30129e-06	Sobic.001G140700	11223555	11230721	2.65	similar to Pyruvate kinase
Leu/Pyruvate family	1:11220904	1	11220904	1.30129e-06	Sobic.001G140800	11235481	11238914	14.58	weakly similar to Helix-loop-helix DNA-binding domain containing protein, expressed
Leu/Pyruvate family	1:13201919	1	13201919	2.83691e-06	Sobic.001G160500	13186392	13188966	-12.95	similar to Phenylalanine ammonia-lyase
Leu/Pyruvate family	1:13201919	1	13201919	2.83691e-06	Sobic.001G160600	13195257	13196687	5.23	similar to Signal recognition particle 54 kDa protein 1
Leu/Pyruvate family	1:13201919	1	13201919	2.83691e-06	Sobic.001G160700	13215491	13216827	13.57	EamA-like transporter family (EamA)
Leu/Pyruvate family	1:13201919	1	13201919	2.83691e-06	Sobic.001G160800	13227602	13232411	25.68	similar to Nodulin, putative, expressed
Leu/Pyruvate family	2:5867249	2	5867249	7.68153e-07	Sobic.002G060900	5845116	5853742	-13.51	similar to Transducin / WD-40 repeat protein-like
Leu/Pyruvate family	2:5867249	2	5867249	7.68153e-07	Sobic.002G061000	5853404	5854928	-12.32	NA
Leu/Pyruvate family	2:5867249	2	5867249	7.68153e-07	Sobic.002G061100	5858453	5860099	7.15	NA
Leu/Pyruvate family	2:5867249	2	5867249	7.68153e-07	Sobic.002G061200	5869362	5871182	2.11	NA
Leu/Pyruvate family	2:5867249	2	5867249	7.68153e-07	Sobic.002G061300	5884181	5885571	16.93	Predicted protein
Leu/Pyruvate family	2:5867249	2	5867249	7.68153e-07	Sobic.002G061400	5895411	5897544	28.16	Predicted protein
Leu/Pyruvate family	2:5914846	2	5914846	1.85556e-06	Sobic.002G061500	5905931	5907507	-7.16	PF12937 - F-box-like (F-box-like) (1 of 106)
Leu/Pyruvate family	2:5914667	2	5914667	8.89804e-07	Sobic.002G061600	5911574	5930293	-	UNCHARACTERIZED NODULIN-LIKE PROTEIN
Leu/Pyruvate family	2:5914846	2	5914846	1.85556e-06	Sobic.002G061600	5911574	5930293	-	UNCHARACTERIZED NODULIN-LIKE PROTEIN
Leu/Pyruvate family	2:5914846	2	5914846	1.85556e-06	Sobic.002G061666	5932733	5933959	18.07	NA
Leu/Pyruvate family	2:5914846	2	5914846	1.85556e-06	Sobic.002G061732	5937517	5941684	22.85	NA
Leu/Pyruvate family	2:58068540	2	58068540	9.6505e-07	Sobic.002G193800	58076507	58081941	7.97	GLUCOSE TRANSPORTER TYPE 1 (1 of 1)
Leu/Pyruvate family	2:59291668	2	59291668	2.08372e-06	Sobic.002G202750	59267213	59267618	-24.05	NA
Leu/Pyruvate family	2:59291668	2	59291668	2.08372e-06	Sobic.002G202800	59275303	59277597	14.07	PF03106 - WRKY DNA -binding domain (WRKY) (1 of 97)
Leu/Pyruvate family	2:59291668	2	59291668	2.08372e-06	Sobic.002G203000	59318757	59320764	27.09	similar to Putative uncharacterized protein
Leu/Pyruvate family	3:4821845	3	4821845	7.36073e-07	Sobic.003G053001	4811056	4811927	9.92	NA
Leu/Pyruvate family	3:4821845	3	4821845	7.36073e-07	Sobic.003G053100	4826319	4826971	4.47	NA
Leu/Pyruvate family	3:4821845	3	4821845	7.36073e-07	Sobic.003G053200	4829807	4831415	7.96	similar to Typical P-type R2R3 Myb protein
Leu/Pyruvate family	3:4821845	3	4821845	7.36073e-07	Sobic.003G053300	4847599	4848761	25.75	MYB-LIKE DNA-BINDING PROTEIN MYB
Leu/Pyruvate family	3:4888249	3	4888249	7.09969e-08	Sobic.003G053400	4852586	4854806	-25.97	ALPHA/BETA HYDROLASE FOLD-CONTAINING PROTEIN
Leu/Pyruvate family	3:4888249	3	4888249	7.09969e-08	Sobic.003G053500	4856931	4861612	-19.17	similar to P0028E10.22 protein
Leu/Pyruvate family	3:4888249	3	4888249	7.09969e-08	Sobic.003G053600	4862366	4866056	-14.72	similar to P0028E10.22 protein
Leu/Pyruvate family	3:4888249	3	4888249	7.09969e-08	Sobic.003G053700	4867273	4871226	-9.55	similar to Putative uncharacterized protein
Leu/Pyruvate family	3:4888249	3	4888249	7.09969e-08	Sobic.003G053750	4870817	4872355	-8.42	NA
Leu/Pyruvate family	3:4888249	3	4888249	7.09969e-08	Sobic.003G053800	4873447	4878173	-2.61	similar to P0028E10.20 protein
Leu/Pyruvate family	3:4880778	3	4880778	5.65485e-07	Sobic.003G053900	4881188	4884433	0.41	UNCHARACTERIZED RING FINGER-CONTAINING PROTEIN
Leu/Pyruvate family	3:4888249	3	4888249	7.09969e-08	Sobic.003G053900	4881188	4884433	3.82	UNCHARACTERIZED RING FINGER-CONTAINING PROTEIN
Leu/Pyruvate family	3:4888249	3	4888249	7.09969e-08	Sobic.003G054000	4891147	4892133	2.9	NA
Leu/Pyruvate family	3:4888249	3	4888249	7.09969e-08	Sobic.003G054100	4893536	4897085	12.76	similar to P0028E10.18 protein
Leu/Pyruvate family	3:4888249	3	4888249	7.09969e-08	Sobic.003G054200	4898330	4900284	17.55	similar to Thioredoxin-like protein
Leu/Pyruvate family	3:4888249	3	4888249	7.09969e-08	Sobic.003G054400	4909925	4914989	29.15	similar to P0028E10.16 protein
Leu/Pyruvate family	3:11583493	3	11583493	1.03766e-06	Sobic.003G126100	11554876	11560062	-23.43	similar to Alpha-glucosidase-like
Leu/Pyruvate family	3:11583493	3	11583493	1.03766e-06	Sobic.003G126200	11578226	11585852	-	MULTIDRUG RESISTANCE PROTEIN
Leu/Pyruvate family	3:11583493	3	11583493	1.03766e-06	Sobic.003G126300	11589620	11596174	6.13	similar to Putative uncharacterized protein P0011D01.31
Leu/Pyruvate family	3:11583493	3	11583493	1.03766e-06	Sobic.003G126400	11598922	11602390	15.43	NA
Leu/Pyruvate family	3:11583493	3	11583493	1.03766e-06	Sobic.003G126500	11601316	11607981	17.82	similar to Os01g0269000 protein
Leu/Pyruvate family	3:11583493	3	11583493	1.03766e-06	Sobic.003G126600	11609122	11612704	25.63	PTHR11787:SF4 - RAB PROTEINS GERANYLGERANYLTRANSFERASE COMPONENT A (1 of 1)
Leu/Pyruvate family	3:12684988	3	12684988	2.06591e-06	Sobic.003G134300	12667257	12670920	-14.07	similar to ESTs AU081301
Leu/Pyruvate family	3:12684988	3	12684988	2.06591e-06	Sobic.003G134400	12673619	12676112	8.88	Predicted protein
Leu/Pyruvate family	3:12684988	3	12684988	2.06591e-06	Sobic.003G134500	12693069	12696967	8.08	similar to Cyclin type B-like
Leu/Pyruvate family	3:12684988	3	12684988	2.06591e-06	Sobic.003G134600	12698292	12699461	13.3	weakly similar to Hypothetical protein
Leu/Pyruvate family	3:12684988	3	12684988	2.06591e-06	Sobic.003G134700	12702448	12705823	17.46	PTHR30231 - DNA POLYMERASE III SUBUNIT EPSILON (1 of 4)
Leu/Pyruvate family	3:12684988	3	12684988	2.06591e-06	Sobic.003G134800	12710922	12716564	25.93	similar to Coatomer subunit beta-1
Leu/Pyruvate family	3:12907011	3	12907011	2.34273e-06	Sobic.003G135600	12879149	12883471	-23.54	similar to OSJNBa0004B13.8 protein
Leu/Pyruvate family	3:12907011	3	12907011	2.34273e-06	Sobic.003G135700	12889287	12895440	-11.57	similar to GABA-A receptor epsilon-like subunit
Leu/Pyruvate family	3:12907011	3	12907011	2.34273e-06	Sobic.003G135800	12896163	12897553	-9.46	NA
Leu/Pyruvate family	3:12907011	3	12907011	2.34273e-06	Sobic.003G135900	12897686	12898870	-8.14	weakly similar to Putative uncharacterized protein P0498A12.2-1
Leu/Pyruvate family	3:12907011	3	12907011	2.34273e-06	Sobic.003G136000	12903731	12906474	-	similar to Putative uncharacterized protein P0498A12.2-1
Leu/Pyruvate family	3:12907011	3	12907011	2.34273e-06	Sobic.003G136100	12931948	12934251	24.94	NAD DEPENDENT EPIMERASE/DEHYDRATASE
Leu/Pyruvate family	3:16090919	3	16090919	1.76498e-06	Sobic.003G151900	16062908	16066820	24.1	similar to Plasma membrane-bound peroxidase 1
Leu/Pyruvate family	3:57321213	3	57321213	2.47773e-06	Sobic.003G234101	57293467	57297718	-23.5	NA
Leu/Pyruvate family	3:57321213	3	57321213	2.47773e-06	Sobic.003G234200	57297987	57310502	-10.71	similar to Carbonic anhydrase
Leu/Pyruvate family	3:57321213	3	57321213	2.47773e-06	Sobic.003G234300	57311404	57311981	-9.23	NA
Leu/Pyruvate family	3:57321213	3	57321213	2.47773e-06	Sobic.003G234400	57311562	57316959	-4.25	K01673 - carbonic anhydrase (cynT, can) (1 of 4)
Leu/Pyruvate family	3:57321213	3	57321213	2.47773e-06	Sobic.003G234500	57318984	57321883	-	similar to Carbonic anhydrase, chloroplast precursor
Leu/Pyruvate family	3:57321213	3	57321213	2.47773e-06	Sobic.003G234600	57323907	57327962	2.69	K01673 - carbonic anhydrase (cynT, can) (1 of 4)
Leu/Pyruvate family	3:57321213	3	57321213	2.47773e-06	Sobic.003G234701	57334016	57336168	12.8	similar to Pectin-glucuronyltransferase-like
Leu/Pyruvate family	3:57321213	3	57321213	2.47773e-06	Sobic.003G234800	57338756	57340628	17.54	weakly similar to Integral membrane protein-like
Leu/Pyruvate family	3:57321213	3	57321213	2.47773e-06	Sobic.003G234900	57342764	57346436	21.55	similar to Os01g0640800 protein
Leu/Pyruvate family	3:57321213	3	57321213	2.47773e-06	Sobic.003G235000	57348947	57353386	27.73	similar to Protein kinase 6-like
Leu/Pyruvate family	3:60547572	3	60547572	1.9123e-06	Sobic.003G268500	60518868	60519393	-28.18	NA
Leu/Pyruvate family	3:60547572	3	60547572	1.9123e-06	Sobic.003G268600	60522468	60523873	-23.7	Predicted protein
Leu/Pyruvate family	3:60547572	3	60547572	1.9123e-06	Sobic.003G268650	60527378	60528108	-19.46	NA
Leu/Pyruvate family	3:60547572	3	60547572	1.9123e-06	Sobic.003G268700	60531879	60533602	13.97	MITOGEN-ACTIVATED KINASE KINASE KINASE
Leu/Pyruvate family	3:60547572	3	60547572	1.9123e-06	Sobic.003G268800	60567216	60569238	19.64	MITOGEN-ACTIVATED KINASE KINASE KINASE
Leu/Pyruvate family	3:60547572	3	60547572	1.9123e-06	Sobic.003G268900	60572698	60575521	25.13	similar to Os01g0699500 protein
Leu/Pyruvate family	4:1534621	4	1534621	1.93657e-06	Sobic.004G019100	1510543	1513416	-21.21	similar to Terpene synthase 2
Leu/Pyruvate family	4:1534621	4	1534621	1.93657e-06	Sobic.004G019200	1514107	1533165	1.46	K03002 - DNA-directed RNA polymerase I subunit RPA2 (RPA2, POLR1B) (1 of 1)
Leu/Pyruvate family	4:1534621	4	1534621	1.93657e-06	Sobic.004G019250	1535949	1537774	1.33	NA
Leu/Pyruvate family	4:1534621	4	1534621	1.93657e-06	Sobic.004G019300	1539796	1542628	5.18	similar to Terpene synthase 2
Leu/Pyruvate family	4:1534621	4	1534621	1.93657e-06	Sobic.004G019400	1548120	1551366	13.5	similar to Terpene synthase 2
Leu/Pyruvate family	4:1559625	4	1559625	1.3748e-06	Sobic.004G019500	1552874	1555981	-3.64	similar to Putative pentatricopeptide (PPR) repeat-containing protein
Leu/Pyruvate family	4:1559625	4	1559625	1.3748e-06	Sobic.004G019550	1557081	1558262	-1.36	4.2.3.48 - (3S,6E)-nerolidol synthase / Nerolidol synthase (1 of 6)
Leu/Pyruvate family	4:1559625	4	1559625	1.3748e-06	Sobic.004G019600	1558263	1563074	-	similar to Putative uncharacterized protein
Leu/Pyruvate family	4:1563376	4	1563376	2.9114e-06	Sobic.004G019600	1558263	1563074	-5.11	similar to Putative uncharacterized protein
Leu/Pyruvate family	4:1563376	4	1563376	2.9114e-06	Sobic.004G019600	1558263	1563074	-5.11	similar to Putative uncharacterized protein
Leu/Pyruvate family	4:1563378	4	1563378	2.9114e-06	Sobic.004G019600	1558263	1563074	-5.12	similar to Putative uncharacterized protein
Leu/Pyruvate family	4:1563387	4	1563387	2.9114e-06	Sobic.004G019600	1558263	1563074	-5.12	similar to Putative uncharacterized protein
Leu/Pyruvate family	4:1563410	4	1563410	7.07707e-07	Sobic.004G019600	1558263	1563074	-5.15	similar to Putative uncharacterized protein
Leu/Pyruvate family	4:1559625	4	1559625	1.3748e-06	Sobic.004G019700	1567080	1570659	7.46	similar to Putative uncharacterized protein
Leu/Pyruvate family	4:1559625	4	1559625	1.3748e-06	Sobic.004G019800	1569868	1576745	10.24	ENHANCED DISEASE SUSCEPTIBILITY 5-RELATED (1 of 1)
Leu/Pyruvate family	4:1559625	4	1559625	1.3748e-06	Sobic.004G019900	1577771	1578998	18.15	PTHR11649:SF3 - GTPASE ERA, MITOCHONDRIAL (1 of 3)
Leu/Pyruvate family	4:1559625	4	1559625	1.3748e-06	Sobic.004G020000	1580161	1583128	20.54	similar to Chromosome chr14 scaffold_27, whole genome shotgun sequence
Leu/Pyruvate family	4:1559625	4	1559625	1.3748e-06	Sobic.004G020100	1583664	1588025	24.04	similar to Os02g0122400 protein
Leu/Pyruvate family	4:9161448	4	9161448	2.47159e-06	Sobic.004G100900	9166690	9170055	5.24	similar to Calmodulin-binding protein MPCBP
Leu/Pyruvate family	4:65185405	4	65185405	1.15763e-06	Sobic.004G315100	65155968	65158224	-27.18	similar to Thioredoxin-like 5
[truncated: 1,119 more rows]

## Sheet: Sheet2
Trait	SNP	Chr	Position (bp)	P-value
[truncated: 1,413 more rows]
